# Supplementary material for: A systematic review and standardized clinical validity assessment of genes involved in female reproductive failure
Source: Reproduction. 2022 Mar 29;163(6):351–63. doi: 10.1530/REP-21-0486 (PMC9066658; doi:10.1530/REP-21-0486)
Supplement: Supplementary Table S1. Unique articles screened for relevance (titles and abstracts). [file supplementary_table_1.xlsx]

## Sheet: S1
Supplementary Table S1. Unique articles screened for relevance (titles and abstracts).
Verdict	PMID	Title	Authors	Citation	First Author	Journal/Book	Publication Year	Create Date	PMCID	NIHMS ID	DOI
Review	26544531	EDC-2: The Endocrine Society's Second Scientific Statement on Endocrine-Disrupting Chemicals	Gore AC, Chappell VA, Fenton SE, Flaws JA, Nadal A, Prins GS, Toppari J, Zoeller RT.	Endocr Rev. 2015 Dec;36(6):E1-E150. doi: 10.1210/er.2015-1010. Epub 2015 Nov 6.	Gore AC	Endocr Rev	2015	2015-11-07	PMC4702494		10.1210/er.2015-1010
Case	26789871	Mutations in TUBB8 and Human Oocyte Meiotic Arrest	Feng R, Sang Q, Kuang Y, Sun X, Yan Z, Zhang S, Shi J, Tian G, Luchniak A, Fukuda Y, Li B, Yu M, Chen J, Xu Y, Guo L, Qu R, Wang X, Sun Z, Liu M, Shi H, Wang H, Feng Y, Shao R, Chai R, Li Q, Xing Q, Zhang R, Nogales E, Jin L, He L, Gupta ML Jr, Cowan NJ, Wang L.	N Engl J Med. 2016 Jan 21;374(3):223-32. doi: 10.1056/NEJMoa1510791.	Feng R	N Engl J Med	2016	2016-01-21	PMC4767273	NIHMS759251	10.1056/NEJMoa1510791
Review	31813094	Recent advances in mammalian reproductive biology	Wen L, Liu Q, Xu J, Liu X, Shi C, Yang Z, Zhang Y, Xu H, Liu J, Yang H, Huang H, Qiao J, Tang F, Chen ZJ.	Sci China Life Sci. 2020 Jan;63(1):18-58. doi: 10.1007/s11427-019-1572-7. Epub 2019 Nov 29.	Wen L	Sci China Life Sci	2020	2019-12-09			10.1007/s11427-019-1572-7
Review	28990514	Bisphenol A in Reproduction: Epigenetic Effects	Chianese R, Troisi J, Richards S, Scafuro M, Fasano S, Guida M, Pierantoni R, Meccariello R.	Curr Med Chem. 2018 Feb 21;25(6):748-770. doi: 10.2174/0929867324666171009121001.	Chianese R	Curr Med Chem	2018	2017-10-10			10.2174/0929867324666171009121001
Review	30025338	Thermal and non-thermal health effects of low intensity non-ionizing radiation: An international perspective	Belpomme D, Hardell L, Belyaev I, Burgio E, Carpenter DO.	Environ Pollut. 2018 Nov;242(Pt A):643-658. doi: 10.1016/j.envpol.2018.07.019. Epub 2018 Jul 6.	Belpomme D	Environ Pollut	2018	2018-07-20			10.1016/j.envpol.2018.07.019
Irrelevant	29779145	Comprehensive genetic testing for female and male infertility using next-generation sequencing	Patel B, Parets S, Akana M, Kellogg G, Jansen M, Chang C, Cai Y, Fox R, Niknazar M, Shraga R, Hunter C, Pollock A, Wisotzkey R, Jaremko M, Bisignano A, Puig O.	J Assist Reprod Genet. 2018 Aug;35(8):1489-1496. doi: 10.1007/s10815-018-1204-7. Epub 2018 May 19.	Patel B	J Assist Reprod Genet	2018	2018-05-21	PMC6086787		10.1007/s10815-018-1204-7
Case	29606300	Homozygous Mutations in WEE2 Cause Fertilization Failure and Female Infertility	Sang Q, Li B, Kuang Y, Wang X, Zhang Z, Chen B, Wu L, Lyu Q, Fu Y, Yan Z, Mao X, Xu Y, Mu J, Li Q, Jin L, He L, Wang L.	Am J Hum Genet. 2018 Apr 5;102(4):649-657. doi: 10.1016/j.ajhg.2018.02.015. Epub 2018 Mar 29.	Sang Q	Am J Hum Genet	2018	2018-04-03	PMC5985286		10.1016/j.ajhg.2018.02.015
Review	31525346	Sex hormone-binding globulin and polycystic ovary syndrome	Zhu JL, Chen Z, Feng WJ, Long SL, Mo ZC.	Clin Chim Acta. 2019 Dec;499:142-148. doi: 10.1016/j.cca.2019.09.010. Epub 2019 Sep 13.	Zhu JL	Clin Chim Acta	2019	2019-09-17			10.1016/j.cca.2019.09.010
Review	23429570	Cystic fibrosis and fertility	Ahmad A, Ahmed A, Patrizio P.	Curr Opin Obstet Gynecol. 2013 Jun;25(3):167-72. doi: 10.1097/GCO.0b013e32835f1745.	Ahmad A	Curr Opin Obstet Gynecol	2013	2013-02-23			10.1097/GCO.0b013e32835f1745
Review	26371021	Bisphenol-A and Female Infertility: A Possible Role of Gene-Environment Interactions	Huo X, Chen D, He Y, Zhu W, Zhou W, Zhang J.	Int J Environ Res Public Health. 2015 Sep 7;12(9):11101-16. doi: 10.3390/ijerph120911101.	Huo X	Int J Environ Res Public Health	2015	2015-09-16	PMC4586663		10.3390/ijerph120911101
Review	26552702	The Role of Hox Genes in Female Reproductive Tract Development, Adult Function, and Fertility	Du H, Taylor HS.	Cold Spring Harb Perspect Med. 2015 Nov 9;6(1):a023002. doi: 10.1101/cshperspect.a023002.	Du H	Cold Spring Harb Perspect Med	2015	2015-11-11	PMC4691806		10.1101/cshperspect.a023002
Case	31604923	Rare mutations in the complement regulatory gene CSMD1 are associated with male and female infertility	Lee AS, Rusch J, Lima AC, Usmani A, Huang N, Lepamets M, Vigh-Conrad KA, Worthington RE, Mägi R, Wu X, Aston KI, Atkinson JP, Carrell DT, Hess RA, O'Bryan MK, Conrad DF.	Nat Commun. 2019 Oct 11;10(1):4626. doi: 10.1038/s41467-019-12522-w.	Lee AS	Nat Commun	2019	2019-10-13	PMC6789153		10.1038/s41467-019-12522-w
Case	30297906	The comprehensive mutational and phenotypic spectrum of TUBB8 in female infertility	Chen B, Wang W, Peng X, Jiang H, Zhang S, Li D, Li B, Fu J, Kuang Y, Sun X, Wang X, Zhang Z, Wu L, Zhou Z, Lyu Q, Yan Z, Mao X, Xu Y, Mu J, Li Q, Jin L, He L, Sang Q, Wang L.	Eur J Hum Genet. 2019 Feb;27(2):300-307. doi: 10.1038/s41431-018-0283-3. Epub 2018 Oct 8.	Chen B	Eur J Hum Genet	2019	2018-10-10	PMC6336793		10.1038/s41431-018-0283-3
Case	32172300	A genomics approach to females with infertility and recurrent pregnancy loss	Maddirevula S, Awartani K, Coskun S, AlNaim LF, Ibrahim N, Abdulwahab F, Hashem M, Alhassan S, Alkuraya FS.	Hum Genet. 2020 May;139(5):605-613. doi: 10.1007/s00439-020-02143-5. Epub 2020 Mar 14.	Maddirevula S	Hum Genet	2020	2020-03-16			10.1007/s00439-020-02143-5
Case	32502391	Homozygous Mutations in BTG4 Cause Zygotic Cleavage Failure and Female Infertility	Zheng W, Zhou Z, Sha Q, Niu X, Sun X, Shi J, Zhao L, Zhang S, Dai J, Cai S, Meng F, Hu L, Gong F, Li X, Fu J, Shi R, Lu G, Chen B, Fan H, Wang L, Lin G, Sang Q.	Am J Hum Genet. 2020 Jul 2;107(1):24-33. doi: 10.1016/j.ajhg.2020.05.010. Epub 2020 Jun 4.	Zheng W	Am J Hum Genet	2020	2020-06-06	PMC7332666		10.1016/j.ajhg.2020.05.010
Review	30691623	Mitochondrial unfolded protein response: a stress response with implications for fertility and reproductive aging	Seli E, Wang T, Horvath TL.	Fertil Steril. 2019 Feb;111(2):197-204. doi: 10.1016/j.fertnstert.2018.11.048.	Seli E	Fertil Steril	2019	2019-01-30			10.1016/j.fertnstert.2018.11.048
Review	27797914	Oocyte-somatic cell interactions in the human ovary-novel role of bone morphogenetic proteins and growth differentiation factors	Chang HM, Qiao J, Leung PC.	Hum Reprod Update. 2016 Dec;23(1):1-18. doi: 10.1093/humupd/dmw039. Epub 2016 Oct 26.	Chang HM	Hum Reprod Update	2016	2016-11-01	PMC5155571		10.1093/humupd/dmw039
Case	30810869	Novel mutations in ZP1, ZP2, and ZP3 cause female infertility due to abnormal zona pellucida formation	Zhou Z, Ni C, Wu L, Chen B, Xu Y, Zhang Z, Mu J, Li B, Yan Z, Fu J, Wang W, Zhao L, Dong J, Sun X, Kuang Y, Sang Q, Wang L.	Hum Genet. 2019 Apr;138(4):327-337. doi: 10.1007/s00439-019-01990-1. Epub 2019 Feb 27.	Zhou Z	Hum Genet	2019	2019-02-28			10.1007/s00439-019-01990-1
Case	31704776	Homozygous mutations in REC114 cause female infertility characterised by multiple pronuclei formation and early embryonic arrest	Wang W, Dong J, Chen B, Du J, Kuang Y, Sun X, Fu J, Li B, Mu J, Zhang Z, Zhou Z, Lin Z, Wu L, Yan Z, Mao X, Li Q, He L, Wang L, Sang Q.	J Med Genet. 2020 Mar;57(3):187-194. doi: 10.1136/jmedgenet-2019-106379. Epub 2019 Nov 8.	Wang W	J Med Genet	2020	2019-11-10			10.1136/jmedgenet-2019-106379
Case	30827524	Novel WEE2 gene variants identified in patients with fertilization failure and female infertility	Zhao S, Chen T, Yu M, Bian Y, Cao Y, Ning Y, Su S, Zhang J, Zhao S.	Fertil Steril. 2019 Mar;111(3):519-526. doi: 10.1016/j.fertnstert.2018.11.018.	Zhao S	Fertil Steril	2019	2019-03-05			10.1016/j.fertnstert.2018.11.018
Review	21644222	[Advance on Dicer gene and its role in female reproduction]	Li P, Zhu WJ.	Zhonghua Yi Xue Yi Chuan Xue Za Zhi. 2011 Jun;28(3):275-8. doi: 10.3760/cma.j.issn.1003-9406.2011.03.008.	Li P	Zhonghua Yi Xue Yi Chuan Xue Za Zhi	2011	2011-06-07			10.3760/cma.j.issn.1003-9406.2011.03.008
Review	30989676	Exosome-based intercellular communication in female reproductive microenvironments	Ranjbaran A, Latifi Z, Nejabati HR, Abroon S, Mihanfar A, Sadigh AR, Fattahi A, Nouri M, Raffel N.	J Cell Physiol. 2019 Nov;234(11):19212-19222. doi: 10.1002/jcp.28668. Epub 2019 Apr 15.	Ranjbaran A	J Cell Physiol	2019	2019-04-17			10.1002/jcp.28668
Irrelevant	8689683	Atm-deficient mice: a paradigm of ataxia telangiectasia	Barlow C, Hirotsune S, Paylor R, Liyanage M, Eckhaus M, Collins F, Shiloh Y, Crawley JN, Ried T, Tagle D, Wynshaw-Boris A.	Cell. 1996 Jul 12;86(1):159-71. doi: 10.1016/s0092-8674(00)80086-0.	Barlow C	Cell	1996	1996-07-12			10.1016/s0092-8674(00)80086-0
Association study	31579970	Single nucleotide polymorphisms in Renalase and KCNQ1 genes and female infertility: A cross-sectional study in Pakistan	Fatima SS, Rehman R, Martins RS, Alam F, Ashraf M.	Andrologia. 2019 Nov;51(10):e13434. doi: 10.1111/and.13434. Epub 2019 Oct 3.	Fatima SS	Andrologia	2019	2019-10-04			10.1111/and.13434
Review	33170803	Meiosis interrupted: the genetics of female infertility via meiotic failure	Biswas L, Tyc K, El Yakoubi W, Morgan K, Xing J, Schindler K.	Reproduction. 2021 Feb;161(2):R13-R35. doi: 10.1530/REP-20-0422.	Biswas L	Reproduction	2021	2020-11-10			10.1530/REP-20-0422
Review	33184962	Sirtuins in female meiosis and in reproductive longevity	Vazquez BN, Vaquero A, Schindler K.	Mol Reprod Dev. 2020 Dec;87(12):1175-1187. doi: 10.1002/mrd.23437. Epub 2020 Nov 13.	Vazquez BN	Mol Reprod Dev	2020	2020-11-13	PMC7775317	NIHMS1644896	10.1002/mrd.23437
Review	27748512	Genetics of mitochondrial dysfunction and infertility	Demain LA, Conway GS, Newman WG.	Clin Genet. 2017 Feb;91(2):199-207. doi: 10.1111/cge.12896. Epub 2016 Dec 9.	Demain LA	Clin Genet	2017	2016-10-18			10.1111/cge.12896
Review	31952341	Deimination and Peptidylarginine Deiminases in Skin Physiology and Diseases	Méchin MC, Takahara H, Simon M.	Int J Mol Sci. 2020 Jan 15;21(2):566. doi: 10.3390/ijms21020566.	Méchin MC	Int J Mol Sci	2020	2020-01-19	PMC7014782		10.3390/ijms21020566
Association study	26790616	The association of -656T > G and 1349T > G polymorphisms of ApE1 gene and the risk of female infertility	Mashayekhi F, Yousefi M, Salehi Z, Pournourali M.	J Obstet Gynaecol. 2016 May;36(4):544-7. doi: 10.3109/01443615.2015.1127903. Epub 2016 Jan 20.	Mashayekhi F	J Obstet Gynaecol	2016	2016-01-22			10.3109/01443615.2015.1127903
Irrelevant	32509196	Energy supplementation rescues growth restriction and female infertility of mice with hepatic HRD1 ablation	Chen L, Wei J, Zhu H, Pan H, Fang D.	Am J Transl Res. 2020 May 15;12(5):2018-2027. eCollection 2020.	Chen L	Am J Transl Res	2020	2020-06-09	PMC7270037
Review	24852906	[Steroid 21-hydroxylase deficiencies and female infertility: pathophysiology and management]	Robin G, Decanter C, Baffet H, Catteau-Jonard S, Dewailly D.	Gynecol Obstet Fertil. 2014 Jun;42(6):422-8. doi: 10.1016/j.gyobfe.2014.04.005. Epub 2014 May 19.	Robin G	Gynecol Obstet Fertil	2014	2014-05-24			10.1016/j.gyobfe.2014.04.005
Review	31582429	Tissue-specific roles of p73 in development and homeostasis	Nemajerova A, Moll UM.	J Cell Sci. 2019 Oct 3;132(19):jcs233338. doi: 10.1242/jcs.233338.	Nemajerova A	J Cell Sci	2019	2019-10-05	PMC6803362		10.1242/jcs.233338
Case	31428887	Novel compound heterozygous mutations in WEE2 causes female infertility and fertilization failure	Zhou X, Zhu L, Hou M, Wu Y, Li Z, Wang J, Liu Z, Zhang D, Jin L, Zhang X.	J Assist Reprod Genet. 2019 Sep;36(9):1957-1962. doi: 10.1007/s10815-019-01553-3. Epub 2019 Aug 19.	Zhou X	J Assist Reprod Genet	2019	2019-08-21	PMC6730735		10.1007/s10815-019-01553-3
Review	24189508	Endocrine autoimmune diseases and female infertility	Sen A, Kushnir VA, Barad DH, Gleicher N.	Nat Rev Endocrinol. 2014 Jan;10(1):37-50. doi: 10.1038/nrendo.2013.212. Epub 2013 Nov 5.	Sen A	Nat Rev Endocrinol	2014	2013-11-06			10.1038/nrendo.2013.212
Association study	19549443	Aromatase gene (CYP19A1) variants, female infertility and ovarian stimulation outcome: a preliminary report	Altmäe S, Haller K, Peters M, Saare M, Hovatta O, Stavreus-Evers A, Velthut A, Karro H, Metspalu A, Salumets A.	Reprod Biomed Online. 2009 May;18(5):651-7. doi: 10.1016/s1472-6483(10)60009-0.	Altmäe S	Reprod Biomed Online	2009	2009-06-25			10.1016/s1472-6483(10)60009-0
Irrelevant	31518992	Circadian gene PER1 senses progesterone signal during human endometrial decidualization	Zhang Y, Meng N, Bao H, Jiang Y, Yang N, Wu K, Wu J, Wang H, Kong S, Zhang Y.	J Endocrinol. 2019 Sep 1:JOE-19-0284.R2. doi: 10.1530/JOE-19-0284. Online ahead of print.	Zhang Y	J Endocrinol	2019	2019-09-14			10.1530/JOE-19-0284
Review	31367382	Evolutionary origins of polycystic ovary syndrome: An environmental mismatch disorder	Charifson MA, Trumble BC.	Evol Med Public Health. 2019 Mar 26;2019(1):50-63. doi: 10.1093/emph/eoz011. eCollection 2019.	Charifson MA	Evol Med Public Health	2019	2019-08-02	PMC6658700		10.1093/emph/eoz011
Association study	33327353	Association between plasminogen activator inhibitor-1 (PAI-1) 4G/5G polymorphism and risk of Alzheimer's disease, metabolic syndrome, and female infertility: A meta-analysis	Zhang X, Gao B, Xu B.	Medicine (Baltimore). 2020 Dec 11;99(50):e23660. doi: 10.1097/MD.0000000000023660.	Zhang X	Medicine (Baltimore)	2020	2020-12-17	PMC7738113		10.1097/MD.0000000000023660
Review	32402924	Meta-analysis of association between il-6-174 g/c polymorphism and female infertility related disorders	Benjamin JJ, Koshy T, Kumar KM, Maruthy KN, Padmavathi R.	J Reprod Immunol. 2020 Aug;140:103134. doi: 10.1016/j.jri.2020.103134. Epub 2020 Apr 25.	Benjamin JJ	J Reprod Immunol	2020	2020-05-14			10.1016/j.jri.2020.103134
Irrelevant	32650721	RNA-Seq transcriptome reveals different molecular responses during human and mouse oocyte maturation and fertilization	Zhao ZH, Meng TG, Li A, Schatten H, Wang ZB, Sun QY.	BMC Genomics. 2020 Jul 10;21(1):475. doi: 10.1186/s12864-020-06885-4.	Zhao ZH	BMC Genomics	2020	2020-07-12	PMC7350670		10.1186/s12864-020-06885-4
Case	31897846	Expanding the genetic and phenotypic spectrum of female infertility caused by TLE6 mutations	Lin J, Xu H, Chen B, Wang W, Wang L, Sun X, Sang Q.	J Assist Reprod Genet. 2020 Feb;37(2):437-442. doi: 10.1007/s10815-019-01653-0. Epub 2020 Jan 2.	Lin J	J Assist Reprod Genet	2020	2020-01-04	PMC7056779		10.1007/s10815-019-01653-0
Association study	24782006	Gene polymorphisms in female reproduction	Casarini L, Simoni M.	Methods Mol Biol. 2014;1154:75-90. doi: 10.1007/978-1-4939-0659-8_4.	Casarini L	Methods Mol Biol	2014	2014-05-01			10.1007/978-1-4939-0659-8_4
Case	32829425	Novel mutations in ZP1 and ZP2 cause primary infertility due to empty follicle syndrome and abnormal zona pellucida	Luo G, Zhu L, Liu Z, Yang X, Xi Q, Li Z, Duan J, Jin L, Zhang X.	J Assist Reprod Genet. 2020 Nov;37(11):2853-2860. doi: 10.1007/s10815-020-01926-z. Epub 2020 Aug 23.	Luo G	J Assist Reprod Genet	2020	2020-08-24	PMC7642144		10.1007/s10815-020-01926-z
Case	32949002	Identification and rescue of a novel TUBB8 mutation that causes the first mitotic division defects and infertility	Jia Y, Li K, Zheng C, Tang Y, Bai D, Yin J, Chi F, Zhang Y, Li Y, Tu Z, Wang Y, Pan J, Liang S, Guo Y, Ruan J, Kong P, Wu B, Hu Y, Wang H, Liu W, Teng X, Gao S.	J Assist Reprod Genet. 2020 Nov;37(11):2713-2722. doi: 10.1007/s10815-020-01945-w. Epub 2020 Sep 18.	Jia Y	J Assist Reprod Genet	2020	2020-09-19	PMC7642063		10.1007/s10815-020-01945-w
Review	30711457	Does theFMR1 gene affect IVF success?	Pastore LM, Christianson MS, McGuinness B, Vaught KC, Maher JY, Kearns WG.	Reprod Biomed Online. 2019 Apr;38(4):560-569. doi: 10.1016/j.rbmo.2018.11.009. Epub 2018 Dec 10.	Pastore LM	Reprod Biomed Online	2019	2019-02-04	PMC7001757	NIHMS1059305	10.1016/j.rbmo.2018.11.009
Association study	24504178	Endothelial nitric oxide synthase gene polymorphisms (promoter -786T/C, exon 894 G/T and intron G10T) in unexplained female infertility	Karatas A, Eroz R, Bahadır A, Keskin F, Ozlu T, Ozyalvaclı ME.	Gynecol Obstet Invest. 2014;77(2):89-93. doi: 10.1159/000357442. Epub 2014 Feb 5.	Karatas A	Gynecol Obstet Invest	2014	2014-02-08			10.1159/000357442
Case	31734689	ZP1 mutations are associated with empty follicle syndrome: evidence for the existence of an intact oocyte and a zona pellucida in follicles up to the early antral stage. A case report	Dai C, Chen Y, Hu L, Du J, Gong F, Dai J, Zhang S, Wang M, Chen J, Guo J, Zheng W, Lu C, Wu Y, Lu G, Lin G.	Hum Reprod. 2019 Nov 1;34(11):2201-2207. doi: 10.1093/humrep/dez174.	Dai C	Hum Reprod	2019	2019-11-18			10.1093/humrep/dez174
Review	25071825	The FMR1 gene, infertility, and reproductive decision-making: a review	Pastore LM, Johnson J.	Front Genet. 2014 Jul 7;5:195. doi: 10.3389/fgene.2014.00195. eCollection 2014.	Pastore LM	Front Genet	2014	2014-07-30	PMC4083559		10.3389/fgene.2014.00195
Irrelevant	31125047	Sequencing of a 'mouse azoospermia' gene panel in azoospermic men: identification of RNF212 and STAG3 mutations as novel genetic causes of meiotic arrest	Riera-Escamilla A, Enguita-Marruedo A, Moreno-Mendoza D, Chianese C, Sleddens-Linkels E, Contini E, Benelli M, Natali A, Colpi GM, Ruiz-Castañé E, Maggi M, Baarends WM, Krausz C.	Hum Reprod. 2019 Jun 4;34(6):978-988. doi: 10.1093/humrep/dez042.	Riera-Escamilla A	Hum Reprod	2019	2019-05-25			10.1093/humrep/dez042
Irrelevant	27228630	Antiphospholipid Antibodies and Infertility: A Gene Expression Study in Decidual Stromal Cells	Chighizola CB, Pregnolato F, Raschi E, Grossi C, Gentilini D, Borghi MO, Chen P, Meroni PL.	Isr Med Assoc J. 2016 Mar-Apr;18(3-4):146-9.	Chighizola CB	Isr Med Assoc J	2016	2016-05-28
Cytogenetic study	30482800	Dosage Compensation and Gene Expression of the X Chromosome in Sheep	Duan JE, Flock K, Jue N, Zhang M, Jones A, Seesi SA, Mandoiu I, Pillai S, Hoffman M, O'Neill R, Zinn S, Govoni K, Reed S, Jiang H, Jiang ZC, Tian XC.	G3 (Bethesda). 2019 Jan 9;9(1):305-314. doi: 10.1534/g3.118.200815.	Duan JE	G3 (Bethesda)	2019	2018-11-29	PMC6325915		10.1534/g3.118.200815
Review	17324425	KiSS-1 system and reproduction: comparative aspects and roles in the control of female gonadotropic axis in mammals	Roa J, Tena-Sempere M.	Gen Comp Endocrinol. 2007 Aug-Sep;153(1-3):132-40. doi: 10.1016/j.ygcen.2007.01.026. Epub 2007 Jan 30.	Roa J	Gen Comp Endocrinol	2007	2007-02-28			10.1016/j.ygcen.2007.01.026
Irrelevant	21402718	Regulation of female reproduction by p53 and its family members	Feng Z, Zhang C, Kang HJ, Sun Y, Wang H, Naqvi A, Frank AK, Rosenwaks Z, Murphy ME, Levine AJ, Hu W.	FASEB J. 2011 Jul;25(7):2245-55. doi: 10.1096/fj.10-180166. Epub 2011 Mar 14.	Feng Z	FASEB J	2011	2011-03-16	PMC3114525		10.1096/fj.10-180166
Review	25122065	Genetic alterations affecting cholesterol metabolism and human fertility	DeAngelis AM, Roy-O'Reilly M, Rodriguez A.	Biol Reprod. 2014 Nov;91(5):117. doi: 10.1095/biolreprod.114.119883. Epub 2014 Aug 13.	DeAngelis AM	Biol Reprod	2014	2014-08-15	PMC4434926		10.1095/biolreprod.114.119883
Review	33118031	Molecular genetics of infertility: loss-of-function mutations in humans and corresponding knockout/mutated mice	Jiao SY, Yang YH, Chen SR.	Hum Reprod Update. 2021 Jan 4;27(1):154-189. doi: 10.1093/humupd/dmaa034.	Jiao SY	Hum Reprod Update	2021	2020-10-29			10.1093/humupd/dmaa034
Irrelevant	32811673	Female infertility is associated with an altered expression of the neurokinin B/neurokinin B receptor and kisspeptin/kisspeptin receptor systems in ovarian granulosa and cumulus cells	Blasco V, Pinto FM, Fernández-Atucha A, González-Ravina C, Fernández-Sánchez M, Candenas L.	Fertil Steril. 2020 Oct;114(4):869-878. doi: 10.1016/j.fertnstert.2020.05.006. Epub 2020 Aug 15.	Blasco V	Fertil Steril	2020	2020-08-20			10.1016/j.fertnstert.2020.05.006
Association study	27574919	A Study on the Role of Estrogen Receptor Gene Polymorphisms in Female Infertility	Swaminathan M, Ganesh V, Koshy T, Venugopal P, Paul S, Venkatesan V.	Genet Test Mol Biomarkers. 2016 Nov;20(11):692-695. doi: 10.1089/gtmb.2016.0097. Epub 2016 Aug 30.	Swaminathan M	Genet Test Mol Biomarkers	2016	2016-08-31			10.1089/gtmb.2016.0097
Association study	24228773	The association of trefoil factor 3 gene polymorphisms and haplotypes with unexplained female infertility: molecular insights into TFF3 regulation in receptive phase endometrium	Haroun S, Altmäe S, Kuningas M, Stavreus-Evers A.	Hum Fertil (Camb). 2013 Dec;16(4):291-8. doi: 10.3109/14647273.2013.850747. Epub 2013 Nov 15.	Haroun S	Hum Fertil (Camb)	2013	2013-11-16			10.3109/14647273.2013.850747
Case	29895852	ZP2 pathogenic variants cause in vitro fertilization failure and female infertility	Dai C, Hu L, Gong F, Tan Y, Cai S, Zhang S, Dai J, Lu C, Chen J, Chen Y, Lu G, Du J, Lin G.	Genet Med. 2019 Feb;21(2):431-440. doi: 10.1038/s41436-018-0064-y. Epub 2018 Jun 12.	Dai C	Genet Med	2019	2018-06-14			10.1038/s41436-018-0064-y
Irrelevant	30266383	Impact of vitrification on granulosa cell survival and gene expression	Kokotsaki M, Mairhofer M, Schneeberger C, Marschalek J, Pietrowski D.	Cryobiology. 2018 Dec;85:73-78. doi: 10.1016/j.cryobiol.2018.09.006. Epub 2018 Sep 25.	Kokotsaki M	Cryobiology	2018	2018-09-30			10.1016/j.cryobiol.2018.09.006
Review	23723134	Genetic association studies in female reproduction: from candidate-gene approaches to genome-wide mapping	Zhao H, Chen ZJ.	Mol Hum Reprod. 2013 Oct;19(10):644-54. doi: 10.1093/molehr/gat040. Epub 2013 May 30.	Zhao H	Mol Hum Reprod	2013	2013-06-01			10.1093/molehr/gat040
Irrelevant	29778391	Matrix metalloproteinases and their inhibitors in human cumulus and granulosa cells as biomarkers for oocyte quality estimation	Luddi A, Gori M, Marrocco C, Capaldo A, Pavone V, Bianchi L, Boschi L, Morgante G, Piomboni P, de Leo V.	Fertil Steril. 2018 May;109(5):930-939.e3. doi: 10.1016/j.fertnstert.2018.01.030.	Luddi A	Fertil Steril	2018	2018-05-21			10.1016/j.fertnstert.2018.01.030
Review	22790870	Role for peptidylarginine deiminase enzymes in disease and female reproduction	Horibata S, Coonrod SA, Cherrington BD.	J Reprod Dev. 2012;58(3):274-82. doi: 10.1262/jrd.2011-040.	Horibata S	J Reprod Dev	2012	2012-07-14			10.1262/jrd.2011-040
Case	32303603	Homozygous variants in SYCP2L cause premature ovarian insufficiency	He WB, Tan C, Zhang YX, Meng LL, Gong F, Lu GX, Lin G, Du J, Tan YQ.	J Med Genet. 2020 Apr 17:jmedgenet-2019-106789. doi: 10.1136/jmedgenet-2019-106789. Online ahead of print.	He WB	J Med Genet	2020	2020-04-19			10.1136/jmedgenet-2019-106789
Case	28646452	Dosage effects of ZP2 and ZP3 heterozygous mutations cause human infertility	Liu W, Li K, Bai D, Yin J, Tang Y, Chi F, Zhang L, Wang Y, Pan J, Liang S, Guo Y, Ruan J, Kou X, Zhao Y, Wang H, Chen J, Teng X, Gao S.	Hum Genet. 2017 Aug;136(8):975-985. doi: 10.1007/s00439-017-1822-7. Epub 2017 Jun 24.	Liu W	Hum Genet	2017	2017-06-25			10.1007/s00439-017-1822-7
Irrelevant	32732220	Ablation of the Brca1-Palb2 Interaction Phenocopies Fanconi Anemia in Mice	Park D, Bergin SM, Jones D, Ru P, Koivisto CS, Jeon YJ, Sizemore GM, Kladney RD, Hadjis A, Shakya R, Ludwig T.	Cancer Res. 2020 Oct 1;80(19):4172-4184. doi: 10.1158/0008-5472.CAN-20-0486. Epub 2020 Jul 30.	Park D	Cancer Res	2020	2020-08-01			10.1158/0008-5472.CAN-20-0486
Association study	28040123	Polymorphism variant of MnSOD A16V and risk of female infertility in northern Iran	Pournourali M, Tarang A, Haghighi SF, Yousefi M, Bahadori MH.	Taiwan J Obstet Gynecol. 2016 Dec;55(6):801-803. doi: 10.1016/j.tjog.2016.06.018.	Pournourali M	Taiwan J Obstet Gynecol	2016	2017-01-02			10.1016/j.tjog.2016.06.018
Irrelevant	31316872	Genome-wide identification and expression profiling of the C2H2-type zinc finger protein genes in the silkworm Bombyx mori	Wu S, Tong X, Li C, Lu K, Tan D, Hu H, Liu H, Dai F.	PeerJ. 2019 Jul 5;7:e7222. doi: 10.7717/peerj.7222. eCollection 2019.	Wu S	PeerJ	2019	2019-07-19	PMC6613534		10.7717/peerj.7222
Review	21896560	Contemporary genetic technologies and female reproduction	Evian Annual Reproduction (EVAR) Workshop Group 2010, Fauser BC, Diedrich K, Bouchard P, Domínguez F, Matzuk M, Franks S, Hamamah S, Simón C, Devroey P, Ezcurra D, Howles CM.	Hum Reprod Update. 2011 Nov-Dec;17(6):829-47. doi: 10.1093/humupd/dmr033. Epub 2011 Sep 6.	Evian Annual Reproduction (EVAR) Workshop Group 2010	Hum Reprod Update	2011	2011-09-08	PMC3191938		10.1093/humupd/dmr033
Review	30106199	The CXL12/CXCR4/CXCR7 axis in female reproductive tract disease: Review	Krikun G.	Am J Reprod Immunol. 2018 Nov;80(5):e13028. doi: 10.1111/aji.13028. Epub 2018 Aug 14.	Krikun G	Am J Reprod Immunol	2018	2018-08-15			10.1111/aji.13028
Association study	22108961	Association between mutations of the luteinizing hormone β subunit and female infertility	Du JW, Xu KY, Fang LY, Qi XL.	Mol Med Rep. 2012 Feb;5(2):473-6. doi: 10.3892/mmr.2011.683. Epub 2011 Nov 21.	Du JW	Mol Med Rep	2012	2011-11-24			10.3892/mmr.2011.683
Review	24051057	Mutations and polymorphisms in FSH receptor: functional implications in human reproduction	Desai SS, Roy BS, Mahale SD.	Reproduction. 2013 Oct 23;146(6):R235-48. doi: 10.1530/REP-13-0351. Print 2013 Dec.	Desai SS	Reproduction	2013	2013-09-21			10.1530/REP-13-0351
Irrelevant	33070169	Analysis of DNA variants in miRNAs and miRNA 3'UTR binding sites in female infertility patients	Tyc KM, Wong A, Scott RT Jr, Tao X, Schindler K, Xing J.	Lab Invest. 2020 Oct 17. doi: 10.1038/s41374-020-00498-x. Online ahead of print.	Tyc KM	Lab Invest	2020	2020-10-18			10.1038/s41374-020-00498-x
Case	30826994	Homozygous missense mutation Arg207Cys in the WEE2 gene causes female infertility and fertilization failure	Yang X, Shu L, Cai L, Sun X, Cui Y, Liu J.	J Assist Reprod Genet. 2019 May;36(5):965-971. doi: 10.1007/s10815-019-01418-9. Epub 2019 Mar 2.	Yang X	J Assist Reprod Genet	2019	2019-03-04	PMC6541719		10.1007/s10815-019-01418-9
Review	26417259	Imprinting genes associated with endometriosis	Kobayashi H.	EXCLI J. 2014 Mar 13;13:252-64. eCollection 2014.	Kobayashi H	EXCLI J	2014	2015-09-30	PMC4464490
Review	32099983	[Function and molecular mechanism of mitogen-activated protein kinase (MAPK) in regulating oocyte meiotic maturation and ovulation]	Chen L, Jiang JC, Dai XX, Fan HY.	Sheng Li Xue Bao. 2020 Feb 25;72(1):48-62.	Chen L	Sheng Li Xue Bao	2020	2020-02-27
Review	32642870	Extracellular microRNA profiling in human follicular fluid: new biomarkers in female reproductive potential	Qasemi M, Amidi F.	J Assist Reprod Genet. 2020 Aug;37(8):1769-1780. doi: 10.1007/s10815-020-01860-0. Epub 2020 Jul 9.	Qasemi M	J Assist Reprod Genet	2020	2020-07-10	PMC7468023		10.1007/s10815-020-01860-0
Review	25227694	Genetics of primary ovarian insufficiency: a review	Fortuño C, Labarta E.	J Assist Reprod Genet. 2014 Dec;31(12):1573-85. doi: 10.1007/s10815-014-0342-9. Epub 2014 Sep 18.	Fortuño C	J Assist Reprod Genet	2014	2014-09-18	PMC4250468		10.1007/s10815-014-0342-9
Irrelevant	30776465	High-throughput transcriptome-Seq and small RNA-Seq reveal novel functional genes and microRNAs for early embryonic arrest in humans	Yang W, Lu Z, Zhi Z, Liu L, Deng L, Jiang X, Pang L.	Gene. 2019 May 20;697:19-25. doi: 10.1016/j.gene.2018.12.084. Epub 2019 Feb 15.	Yang W	Gene	2019	2019-02-19			10.1016/j.gene.2018.12.084
Case	33140178	A novel mutation in ZP3 causes empty follicle syndrome and abnormal zona pellucida formation	Zhang D, Zhu L, Liu Z, Ren X, Yang X, Li D, Luo Y, Peng X, Zhou X, Jia W, Hou M, Li Z, Jin L, Zhang X.	J Assist Reprod Genet. 2020 Nov 2. doi: 10.1007/s10815-020-01995-0. Online ahead of print.	Zhang D	J Assist Reprod Genet	2020	2020-11-03			10.1007/s10815-020-01995-0
Irrelevant	33048843	WNK1 regulates uterine homeostasis and its ability to support pregnancy	Chi RA, Wang T, Huang CL, Wu SP, Young SL, Lydon JP, DeMayo FJ.	JCI Insight. 2020 Nov 19;5(22):e141832. doi: 10.1172/jci.insight.141832.	Chi RA	JCI Insight	2020	2020-10-13	PMC7710275		10.1172/jci.insight.141832
Irrelevant	31942710	Mir-let-7a/g Enhances Uterine Receptivity via Suppressing Wnt/β-Catenin Under the Modulation of Ovarian Hormones	Li Q, Liu W, Chiu PCN, Yeung WSB.	Reprod Sci. 2020 May;27(5):1164-1174. doi: 10.1007/s43032-019-00115-3. Epub 2020 Jan 15.	Li Q	Reprod Sci	2020	2020-01-17			10.1007/s43032-019-00115-3
Review	18385259	Genetic aspects of female reproduction	ESHRE Capri Workshop Group.	Hum Reprod Update. 2008 Jul-Aug;14(4):293-307. doi: 10.1093/humupd/dmn009. Epub 2008 Apr 2.	ESHRE Capri Workshop Group	Hum Reprod Update	2008	2008-04-04			10.1093/humupd/dmn009
Irrelevant	30137224	A novel, noncoding-RNA-mediated, post-transcriptional mechanism of anti-Mullerian hormone regulation by the H19/let-7 axis	Qin C, Xia X, Fan Y, Jiang Y, Chen Y, Zhang N, Uslu B, Johnson J, Kallen AN.	Biol Reprod. 2019 Jan 1;100(1):101-111. doi: 10.1093/biolre/ioy172.	Qin C	Biol Reprod	2019	2018-08-24	PMC6335211		10.1093/biolre/ioy172
Association study	29848339	rs4889 polymorphism in KISS1 gene, its effect on polycystic ovary syndrome development and anthropometric and hormonal parameters in Saudi women	Albalawi FS, Daghestani MH, Daghestani MH, Eldali A, Warsy AS.	J Biomed Sci. 2018 May 30;25(1):50. doi: 10.1186/s12929-018-0452-2.	Albalawi FS	J Biomed Sci	2018	2018-06-01	PMC5975709		10.1186/s12929-018-0452-2
Review	15970507	Gene knockouts that cause female infertility: search for novel contraceptive targets	Naz RK, Rajesh C.	Front Biosci. 2005 Sep 1;10:2447-59. doi: 10.2741/1709.	Naz RK	Front Biosci	2005	2005-06-23			10.2741/1709
Association study	31775879	Evaluation of the association between exosomal levels and female reproductive system and fertility outcome during aging: a systematic review protocol	Mobarak H, Rahbarghazi R, Lolicato F, Heidarpour M, Pashazadeh F, Nouri M, Mahdipour M.	Syst Rev. 2019 Nov 28;8(1):293. doi: 10.1186/s13643-019-1228-9.	Mobarak H	Syst Rev	2019	2019-11-29	PMC6882206		10.1186/s13643-019-1228-9
Irrelevant	32665329	Characterization of the Vaginal Microbiome in Women with Infertility and Its Potential Correlation with Hormone Stimulation during In Vitro Fertilization Surgery	Zhao C, Wei Z, Yang J, Zhang J, Yu C, Yang A, Zhang M, Zhang L, Wang Y, Mu X, Heng X, Yang H, Gai Z, Wang X, Zhang L.	mSystems. 2020 Jul 14;5(4):e00450-20. doi: 10.1128/mSystems.00450-20.	Zhao C	mSystems	2020	2020-07-16	PMC7363005		10.1128/mSystems.00450-20
Association study	19955810	CD9 gene variations are not associated with female infertility in humans	Nishiyama S, Kishi T, Kato T, Suzuki M, Nishizawa H, Pryor-Koishi K, Sawada T, Nishiyama Y, Iwata N, Udagawa Y, Kurahashi H.	Gynecol Obstet Invest. 2010;69(2):116-21. doi: 10.1159/000262451. Epub 2009 Dec 2.	Nishiyama S	Gynecol Obstet Invest	2010	2009-12-04			10.1159/000262451
Review	18161481	Relaxin and related peptides in male reproduction	Agoulnik AI.	Adv Exp Med Biol. 2007;612:49-64. doi: 10.1007/978-0-387-74672-2_5.	Agoulnik AI	Adv Exp Med Biol	2007	2007-12-29			10.1007/978-0-387-74672-2_5
Irrelevant	30576349	Reduced RNA expression of the FMR1 gene in women with low (CGGn<26) repeats	Wang Q, Barad DH, Darmon SK, Kushnir VA, Wu YG, Lazzaroni-Tealdi E, Zhang L, Albertini DF, Gleicher N.	PLoS One. 2018 Dec 21;13(12):e0209309. doi: 10.1371/journal.pone.0209309. eCollection 2018.	Wang Q	PLoS One	2018	2018-12-22	PMC6303073		10.1371/journal.pone.0209309
Review	20515843	Gene knockouts that affect female fertility: novel targets for contraception	Naz RK, Catalano B.	Front Biosci (Schol Ed). 2010 Jun 1;2:1092-112. doi: 10.2741/s120.	Naz RK	Front Biosci (Schol Ed)	2010	2010-06-03			10.2741/s120
Irrelevant	32042366	Nicotine attenuates global genomic DNA methylation by influencing DNMTs gene expression in human endometrial stromal cells	Zal F, Yarahmadi A, Totonchi H, Barazesh M, Moradi Sarabi M.	Genes Environ. 2020 Feb 5;42:6. doi: 10.1186/s41021-020-0144-5. eCollection 2020.	Zal F	Genes Environ	2020	2020-02-12	PMC7003317		10.1186/s41021-020-0144-5
Review	16647286	Foxl2 function in ovarian development	Uhlenhaut NH, Treier M.	Mol Genet Metab. 2006 Jul;88(3):225-34. doi: 10.1016/j.ymgme.2006.03.005. Epub 2006 May 2.	Uhlenhaut NH	Mol Genet Metab	2006	2006-05-02			10.1016/j.ymgme.2006.03.005
Case	21159741	A rare synaptonemal complex protein 3 gene variant in unexplained female infertility	Nishiyama S, Kishi T, Kato T, Suzuki M, Bolor H, Nishizawa H, Iwata N, Udagawa Y, Kurahashi H.	Mol Hum Reprod. 2011 Apr;17(4):266-71. doi: 10.1093/molehr/gaq098. Epub 2010 Dec 15.	Nishiyama S	Mol Hum Reprod	2011	2010-12-17			10.1093/molehr/gaq098
Irrelevant	32714395	Mesenchymal Stem Cell Therapy Using Human Umbilical Cord in a Rat Model of Autoimmune-Induced Premature Ovarian Failure	Wang Z, Wei Q, Wang H, Han L, Dai H, Qian X, Yu H, Yin M, Shi F, Qi N.	Stem Cells Int. 2020 Jul 4;2020:3249495. doi: 10.1155/2020/3249495. eCollection 2020.	Wang Z	Stem Cells Int	2020	2020-07-28	PMC7355366		10.1155/2020/3249495
Association study	26025407	The association of PON1 192 Q/R polymorphism and the risk of female infertility	Mashayekhi F, Behrouzi S, Yousefi M, Salehi Z.	Cell Mol Biol (Noisy-le-grand). 2015 May 28;61(2):74-7.	Mashayekhi F	Cell Mol Biol (Noisy-le-grand)	2015	2015-05-31
Review	15745701	[RIP140 and hormone signaling]	Castet A, Carascossa S, Duong V, Augereau P, Jalaguier S, Cavaillès V.	Med Sci (Paris). 2005 Mar;21(3):273-8. doi: 10.1051/medsci/2005213273.	Castet A	Med Sci (Paris)	2005	2005-03-05			10.1051/medsci/2005213273
Irrelevant	17932109	Female infertility and disrupted angiogenesis are actions of specific follistatin isoforms	Lin SY, Craythorn RG, O'Connor AE, Matzuk MM, Girling JE, Morrison JR, de Kretser DM.	Mol Endocrinol. 2008 Feb;22(2):415-29. doi: 10.1210/me.2006-0529. Epub 2007 Oct 11.	Lin SY	Mol Endocrinol	2008	2007-10-13	PMC2234592		10.1210/me.2006-0529
Irrelevant	22617046	Cystathionine β-synthase deficiency causes infertility by impairing decidualization and gene expression networks in uterus implantation sites	Nuño-Ayala M, Guillén N, Arnal C, Lou-Bonafonte JM, de Martino A, García-de-Jalón JA, Gascón S, Osaba L, Osada J, Navarro MA.	Physiol Genomics. 2012 Jul 15;44(14):702-16. doi: 10.1152/physiolgenomics.00189.2010. Epub 2012 May 22.	Nuño-Ayala M	Physiol Genomics	2012	2012-05-24			10.1152/physiolgenomics.00189.2010
Irrelevant	27257473	Gene changes may minimize masculinizing and defeminizing influences of exposure to male cotwins in female callitrichine primates	French JA, Frye B, Cavanaugh J, Ren D, Mustoe AC, Rapaport L, Mickelberg J.	Biol Sex Differ. 2016 Jun 2;7:28. doi: 10.1186/s13293-016-0081-y. eCollection 2016.	French JA	Biol Sex Differ	2016	2016-06-04	PMC4890500		10.1186/s13293-016-0081-y
Review	20364098	Uterine disorders and pregnancy complications: insights from mouse models	Lim HJ, Wang H.	J Clin Invest. 2010 Apr;120(4):1004-15. doi: 10.1172/JCI41210. Epub 2010 Apr 1.	Lim HJ	J Clin Invest	2010	2010-04-06	PMC2846054		10.1172/JCI41210
Association study	15749517	Q188R, K285N, and N314D mutation-associated alleles in the galactose-1-phosphate uridyltransferase gene and female infertility	Lukac Bajalo J, Mencej S, Karas N, Mlinar B, Zitnik IP, Gersak K.	Fertil Steril. 2005 Mar;83(3):776-8. doi: 10.1016/j.fertnstert.2004.10.029.	Lukac Bajalo J	Fertil Steril	2005	2005-03-08			10.1016/j.fertnstert.2004.10.029
Review	28470451	Precision reproductive medicine: multigene panel testing for infertility risk assessment	Collins SC.	J Assist Reprod Genet. 2017 Aug;34(8):967-973. doi: 10.1007/s10815-017-0938-y. Epub 2017 May 3.	Collins SC	J Assist Reprod Genet	2017	2017-05-05	PMC5533676		10.1007/s10815-017-0938-y
Association study	27449513	Genome-Wide Association Mapping for Female Infertility in Inbred Mice	Liu JL, Wang TS, Zhao M.	G3 (Bethesda). 2016 Sep 8;6(9):2929-35. doi: 10.1534/g3.116.031575.	Liu JL	G3 (Bethesda)	2016	2016-07-25	PMC5015949		10.1534/g3.116.031575
Review	26787522	[The mechanism of miRNA-mediated PGR signaling pathway in regulating female reproduction]	Chen L, Zhang BY, Feng GD, Xiang W, Ma YX, Chen H, Chu MX, Wang PQ.	Yi Chuan. 2016 Jan;38(1):40-51. doi: 10.16288/j.yczz.15-293.	Chen L	Yi Chuan	2016	2016-01-21			10.16288/j.yczz.15-293
Irrelevant	25058367	Oestrogen and insulin-like growth factors during the reproduction and growth of the tilapia Oreochromis niloticus and their interactions	Baroiller JF, D'Cotta H, Shved N, Berishvili G, Toguyeni A, Fostier A, Eppler E, Reinecke M.	Gen Comp Endocrinol. 2014 Sep 1;205:142-50. doi: 10.1016/j.ygcen.2014.07.011. Epub 2014 Jul 21.	Baroiller JF	Gen Comp Endocrinol	2014	2014-07-25			10.1016/j.ygcen.2014.07.011
Irrelevant	24782005	Genetics of female infertility due to anomalies of the ovary and mullerian ducts	Simpson JL.	Methods Mol Biol. 2014;1154:39-73. doi: 10.1007/978-1-4939-0659-8_3.	Simpson JL	Methods Mol Biol	2014	2014-05-01			10.1007/978-1-4939-0659-8_3
Review	22917899	[The new function of p53 family and its pathway related proteins in female reproduction]	Zhu H, Li A, Yu JH, Xiang CJ, Su SD, Huang L, Fang YJ, Luo Y, Tang WR.	Yi Chuan. 2012 Aug;34(8):943-9. doi: 10.3724/sp.j.1005.2012.00943.	Zhu H	Yi Chuan	2012	2012-08-25			10.3724/sp.j.1005.2012.00943
Review	30806655	Translational activation of maternally derived mRNAs in oocytes and early embryos and the role of embryonic poly(A) binding protein (EPAB)	Esencan E, Kallen A, Zhang M, Seli E.	Biol Reprod. 2019 May 1;100(5):1147-1157. doi: 10.1093/biolre/ioz034.	Esencan E	Biol Reprod	2019	2019-02-27			10.1093/biolre/ioz034
Review	19646895	Role of Dicer in female fertility	Luense LJ, Carletti MZ, Christenson LK.	Trends Endocrinol Metab. 2009 Aug;20(6):265-72. doi: 10.1016/j.tem.2009.05.001. Epub 2009 Jul 29.	Luense LJ	Trends Endocrinol Metab	2009	2009-08-04	PMC3121329	NIHMS155746	10.1016/j.tem.2009.05.001
Association study	32416252	Pooled genetic analysis identifies variants that confer enhanced susceptibility to PCOS in Indian ethnicity	Vishnubotla DS, Shek AP, Madireddi S.	Gene. 2020 Aug 20;752:144760. doi: 10.1016/j.gene.2020.144760. Epub 2020 May 19.	Vishnubotla DS	Gene	2020	2020-05-17			10.1016/j.gene.2020.144760
Association study	30134857	Preliminary study showing no association between G238A (rs361525) tumor necrosis factor-α (TNF-α) gene polymorphism and its serum level, hormonal and biochemical aspects of polycystic ovary syndrome	Kordestani F, Mazloomi S, Mortazavi Y, Mazloomzadeh S, Fathi M, Rahmanpour H, Nazarian A.	BMC Med Genet. 2018 Aug 22;19(1):149. doi: 10.1186/s12881-018-0662-1.	Kordestani F	BMC Med Genet	2018	2018-08-24	PMC6106732		10.1186/s12881-018-0662-1
Association study	32506789	Hippo signaling, actin polymerization, and follicle activation in fragmented human ovarian cortex	Lunding SA, Andersen AN, Hardardottir L, Olesen HØ, Kristensen SG, Andersen CY, Pors SE.	Mol Reprod Dev. 2020 Jun;87(6):711-719. doi: 10.1002/mrd.23353. Epub 2020 Jun 7.	Lunding SA	Mol Reprod Dev	2020	2020-06-08			10.1002/mrd.23353
Irrelevant	29088395	Seipin deficiency leads to defective parturition in mice	Zowalaty AEE, Ye X.	Biol Reprod. 2017 Sep 1;97(3):378-386. doi: 10.1093/biolre/iox088.	Zowalaty AEE	Biol Reprod	2017	2017-11-01	PMC5803768		10.1093/biolre/iox088
Review	17824170	Genetic dissection of estrogen receptor signaling in vivo	Wintermantel TM, Elzer J, Herbison AE, Fritzemeier KH, Schütz G.	Ernst Schering Found Symp Proc. 2006;(1):25-44. doi: 10.1007/2789_2006_015.	Wintermantel TM	Ernst Schering Found Symp Proc	2006	2007-09-11			10.1007/2789_2006_015
Irrelevant	11733567	Abnormal lipoprotein metabolism and reversible female infertility in HDL receptor (SR-BI)-deficient mice	Miettinen HE, Rayburn H, Krieger M.	J Clin Invest. 2001 Dec;108(11):1717-22. doi: 10.1172/JCI13288.	Miettinen HE	J Clin Invest	2001	2001-12-06	PMC200987		10.1172/JCI13288
Irrelevant	31129395	A pilot study on polycystic ovarian syndrome caused by neonatal exposure to tributyltin and bisphenol A in rats	Yang Z, Shi J, Guo Z, Chen M, Wang C, He C, Zuo Z.	Chemosphere. 2019 Sep;231:151-160. doi: 10.1016/j.chemosphere.2019.05.129. Epub 2019 May 18.	Yang Z	Chemosphere	2019	2019-05-27			10.1016/j.chemosphere.2019.05.129
Irrelevant	26745373	Expression of Human NSAID Activated Gene 1 in Mice Leads to Altered Mammary Gland Differentiation and Impaired Lactation	Binder AK, Kosak JP, Janardhan KS, Moser G, Eling TE, Korach KS.	PLoS One. 2016 Jan 8;11(1):e0146518. doi: 10.1371/journal.pone.0146518. eCollection 2016.	Binder AK	PLoS One	2016	2016-01-09	PMC4706436		10.1371/journal.pone.0146518
Review	27779748	Genetic abnormalities leading to qualitative defects of sperm morphology or function	Ray PF, Toure A, Metzler-Guillemain C, Mitchell MJ, Arnoult C, Coutton C.	Clin Genet. 2017 Feb;91(2):217-232. doi: 10.1111/cge.12905. Epub 2016 Dec 9.	Ray PF	Clin Genet	2017	2016-10-26			10.1111/cge.12905
Irrelevant	32283952	Diagnostic value of miR-199a and miR-21 in the plasma of infertile women with dysregulated AMH levels	Belguith I, Dhieb D, Turki M, Yaich S, Chaabene K, Mnif M, Ayadi F, Keskes LA.	Hum Fertil (Camb). 2020 Apr 14:1-12. doi: 10.1080/14647273.2020.1750715. Online ahead of print.	Belguith I	Hum Fertil (Camb)	2020	2020-04-15			10.1080/14647273.2020.1750715
Review	24416713	The Genetics of Infertility: Current Status of the Field	Zorrilla M, Yatsenko AN.	Curr Genet Med Rep. 2013 Dec 1;1(4):10.1007/s40142-013-0027-1. doi: 10.1007/s40142-013-0027-1.	Zorrilla M	Curr Genet Med Rep	2013	2014-01-14	PMC3885174	NIHMS532130	10.1007/s40142-013-0027-1
Review	8981357	Biology and action of colony--stimulating factor-1	Stanley ER, Berg KL, Einstein DB, Lee PS, Pixley FJ, Wang Y, Yeung YG.	Mol Reprod Dev. 1997 Jan;46(1):4-10. doi: 10.1002/(SICI)1098-2795(199701)46:1<4::AID-MRD2>3.0.CO;2-V.	Stanley ER	Mol Reprod Dev	1997	1997-01-01			10.1002/(SICI)1098-2795(199701)46:1<4::AID-MRD2>3.0.CO;2-V
Irrelevant	29315330	Microbiota-based analysis reveals specific bacterial traits and a novel strategy for the diagnosis of infectious infertility	Graspeuntner S, Bohlmann MK, Gillmann K, Speer R, Kuenzel S, Mark H, Hoellen F, Lettau R, Griesinger G, König IR, Baines JF, Rupp J.	PLoS One. 2018 Jan 9;13(1):e0191047. doi: 10.1371/journal.pone.0191047. eCollection 2018.	Graspeuntner S	PLoS One	2018	2018-01-10	PMC5760088		10.1371/journal.pone.0191047
Review	12475548	Molecular approach to common causes of female infertility	Simpson JL.	Best Pract Res Clin Obstet Gynaecol. 2002 Oct;16(5):685-702. doi: 10.1053/beog.2002.0317.	Simpson JL	Best Pract Res Clin Obstet Gynaecol	2002	2002-12-12			10.1053/beog.2002.0317
Review	22106406	Mammalian foetal ovarian development: consequences for health and disease	Sarraj MA, Drummond AE.	Reproduction. 2012 Feb;143(2):151-63. doi: 10.1530/REP-11-0247. Epub 2011 Nov 21.	Sarraj MA	Reproduction	2012	2011-11-23			10.1530/REP-11-0247
Irrelevant	29635458	Selection in the Introgressed Regions of the Chimpanzee Genome	Nye J, Laayouni H, Kuhlwilm M, Mondal M, Marques-Bonet T, Bertranpetit J.	Genome Biol Evol. 2018 Apr 1;10(4):1132-1138. doi: 10.1093/gbe/evy077.	Nye J	Genome Biol Evol	2018	2018-04-11	PMC5905441		10.1093/gbe/evy077
Irrelevant	31940246	Zinc is essential for the transcription function of the PGC-1α/Nrf2 signaling pathway in human primary endometrial stromal cells	Lu X, Zhang Q, Xu L, Lin X, Fu J, Wang X, Liu Y, Lin Y, Li B, Wang R, Liu L, Mi X, Wei H, Tan Y, Fang Y.	Am J Physiol Cell Physiol. 2020 Mar 1;318(3):C640-C648. doi: 10.1152/ajpcell.00152.2019. Epub 2020 Jan 15.	Lu X	Am J Physiol Cell Physiol	2020	2020-01-16			10.1152/ajpcell.00152.2019
Review	11226027	DNA repair mechanisms and gametogenesis	Baarends WM, van der Laan R, Grootegoed JA.	Reproduction. 2001 Jan;121(1):31-9. doi: 10.1530/rep.0.1210031.	Baarends WM	Reproduction	2001	2001-02-28			10.1530/rep.0.1210031
Review	20231167	Molecular insights into androgen actions in male and female reproductive function from androgen receptor knockout models	Walters KA, Simanainen U, Handelsman DJ.	Hum Reprod Update. 2010 Sep-Oct;16(5):543-58. doi: 10.1093/humupd/dmq003. Epub 2010 Mar 15.	Walters KA	Hum Reprod Update	2010	2010-03-17			10.1093/humupd/dmq003
Irrelevant	28536242	Mutation in TDRD9 causes non-obstructive azoospermia in infertile men	Arafat M, Har-Vardi I, Harlev A, Levitas E, Zeadna A, Abofoul-Azab M, Dyomin V, Sheffield VC, Lunenfeld E, Huleihel M, Parvari R.	J Med Genet. 2017 Sep;54(9):633-639. doi: 10.1136/jmedgenet-2017-104514. Epub 2017 May 23.	Arafat M	J Med Genet	2017	2017-05-25			10.1136/jmedgenet-2017-104514
Irrelevant	24442187	Unravelling the proteome of adult rhesus monkey ovaries	He H, Teng H, Zhou T, Guo Y, Wang G, Lin M, Sun Y, Si W, Zhou Z, Guo X, Huo R.	Mol Biosyst. 2014 Mar 4;10(3):653-62. doi: 10.1039/c3mb70312f. Epub 2014 Jan 17.	He H	Mol Biosyst	2014	2014-01-21			10.1039/c3mb70312f
Irrelevant	28302135	Myeloid C/EBPβ deficiency reshapes microglial gene expression and is protective in experimental autoimmune encephalomyelitis	Pulido-Salgado M, Vidal-Taboada JM, Garcia Diaz-Barriga G, Serratosa J, Valente T, Castillo P, Matalonga J, Straccia M, Canals JM, Valledor A, Solà C, Saura J.	J Neuroinflammation. 2017 Mar 16;14(1):54. doi: 10.1186/s12974-017-0834-5.	Pulido-Salgado M	J Neuroinflammation	2017	2017-03-18	PMC5356255		10.1186/s12974-017-0834-5
Irrelevant	26828676	Expression Profile of microRNAs and Their Targeted Pathways in Human Ovaries Detected by Next-Generation Small RNA Sequencing	Xu B, Zhang YW, Zheng SX, Tong XH, Liu YS.	DNA Cell Biol. 2016 May;35(5):226-34. doi: 10.1089/dna.2015.3176. Epub 2016 Feb 1.	Xu B	DNA Cell Biol	2016	2016-02-02			10.1089/dna.2015.3176
Irrelevant	29849099	The C/EBPβ LIP isoform rescues loss of C/EBPβ function in the mouse	Bégay V, Baumeier C, Zimmermann K, Heuser A, Leutz A.	Sci Rep. 2018 May 30;8(1):8417. doi: 10.1038/s41598-018-26579-y.	Bégay V	Sci Rep	2018	2018-06-01	PMC5976626		10.1038/s41598-018-26579-y
Review	20451543	GnRH signaling, the gonadotrope and endocrine control of fertility	Bliss SP, Navratil AM, Xie J, Roberson MS.	Front Neuroendocrinol. 2010 Jul;31(3):322-40. doi: 10.1016/j.yfrne.2010.04.002. Epub 2010 May 6.	Bliss SP	Front Neuroendocrinol	2010	2010-05-11	PMC2923852	NIHMS208591	10.1016/j.yfrne.2010.04.002
Review	23099778	[Progesterone receptor-mediated molecular mechanisms on mammalian female reproduction]	Kang YH, Zhang BY, Wang PQ, Chu MX, Lai P, Cai BJ, Song WJ.	Yi Chuan. 2012 Oct;34(10):1223-32. doi: 10.3724/sp.j.1005.2012.01223.	Kang YH	Yi Chuan	2012	2012-10-27			10.3724/sp.j.1005.2012.01223
Review	15280552	Reproductive tissue selective actions of progesterone receptors	Mulac-Jericevic B, Conneely OM.	Reproduction. 2004 Aug;128(2):139-46. doi: 10.1530/rep.1.00189.	Mulac-Jericevic B	Reproduction	2004	2004-07-29			10.1530/rep.1.00189
Association study	26404793	Impact of follicle-stimulating hormone receptor variants in female infertility	FSH	J Assist Reprod Genet. 2015 Nov;32(11):1659-68. doi: 10.1007/s10815-015-0572-5. Epub 2015 Sep 24.	Ilgaz NS	J Assist Reprod Genet	2015	2015-09-26	PMC4651949		10.1007/s10815-015-0572-5
Irrelevant	33254711	Bisphenol A impairs reproductive fitness in zebrafish ovary: Potential involvement of oxidative/nitrosative stress, inflammatory and apoptotic mediators	Biswas S, Ghosh S, Samanta A, Das S, Mukherjee U, Maitra S.	Environ Pollut. 2020 Dec;267:115692. doi: 10.1016/j.envpol.2020.115692. Epub 2020 Sep 19.	Biswas S	Environ Pollut	2020	2020-12-01			10.1016/j.envpol.2020.115692
Review	20711229	Natural killer cell-triggered vascular transformation: maternal care before birth?	Zhang J, Chen Z, Smith GN, Croy BA.	Cell Mol Immunol. 2011 Jan;8(1):1-11. doi: 10.1038/cmi.2010.38. Epub 2010 Aug 16.	Zhang J	Cell Mol Immunol	2011	2010-08-17	PMC3079746	CAMS1672	10.1038/cmi.2010.38
Association study	16126774	Gender-sensitive association of CFTR gene mutations and 5T allele emerging from a large survey on infertility	Morea A, Cameran M, Rebuffi AG, Marzenta D, Marangon O, Picci L, Zacchello F, Scarpa M.	Mol Hum Reprod. 2005 Aug;11(8):607-14. doi: 10.1093/molehr/gah214. Epub 2005 Aug 26.	Morea A	Mol Hum Reprod	2005	2005-08-30			10.1093/molehr/gah214
Review	12017551	Reproductive functions of progesterone receptors	Conneely OM, Mulac-Jericevic B, DeMayo F, Lydon JP, O'Malley BW.	Recent Prog Horm Res. 2002;57:339-55. doi: 10.1210/rp.57.1.339.	Conneely OM	Recent Prog Horm Res	2002	2002-05-23			10.1210/rp.57.1.339
Irrelevant	27783953	A Gata2-Dependent Transcription Network Regulates Uterine Progesterone Responsiveness and Endometrial Function	Rubel CA, Wu SP, Lin L, Wang T, Lanz RB, Li X, Kommagani R, Franco HL, Camper SA, Tong Q, Jeong JW, Lydon JP, DeMayo FJ.	Cell Rep. 2016 Oct 25;17(5):1414-1425. doi: 10.1016/j.celrep.2016.09.093.	Rubel CA	Cell Rep	2016	2016-10-27	PMC5084852	NIHMS823269	10.1016/j.celrep.2016.09.093
Irrelevant	17182767	Deletion of the Ttf1 gene in differentiated neurons disrupts female reproduction without impairing basal ganglia function	Mastronardi C, Smiley GG, Raber J, Kusakabe T, Kawaguchi A, Matagne V, Dietzel A, Heger S, Mungenast AE, Cabrera R, Kimura S, Ojeda SR.	J Neurosci. 2006 Dec 20;26(51):13167-79. doi: 10.1523/JNEUROSCI.4238-06.2006.	Mastronardi C	J Neurosci	2006	2006-12-22	PMC6675010		10.1523/JNEUROSCI.4238-06.2006
Review	10714362	Follicle-stimulating hormone ligand and receptor mutations, and gonadal dysfunction	Levallet J, Pakarinen P, Huhtaniemi IT.	Arch Med Res. 1999 Nov-Dec;30(6):486-94. doi: 10.1016/s0188-0128(99)00058-5.	Levallet J	Arch Med Res	1999	2000-03-14			10.1016/s0188-0128(99)00058-5
Irrelevant	28340599	DNA methylation changes at infertility genes in newborn twins conceived by in vitro fertilisation	Castillo-Fernandez JE, Loke YJ, Bass-Stringer S, Gao F, Xia Y, Wu H, Lu H, Liu Y, Wang J, Spector TD, Saffery R, Craig JM, Bell JT.	Genome Med. 2017 Mar 24;9(1):28. doi: 10.1186/s13073-017-0413-5.	Castillo-Fernandez JE	Genome Med	2017	2017-03-26	PMC5364659		10.1186/s13073-017-0413-5
Case	29331980	DMC1 mutation that causes human non-obstructive azoospermia and premature ovarian insufficiency identified by whole-exome sequencing	He WB, Tu CF, Liu Q, Meng LL, Yuan SM, Luo AX, He FS, Shen J, Li W, Du J, Zhong CG, Lu GX, Lin G, Fan LQ, Tan YQ.	J Med Genet. 2018 Mar;55(3):198-204. doi: 10.1136/jmedgenet-2017-104992. Epub 2018 Jan 13.	He WB	J Med Genet	2018	2018-01-15			10.1136/jmedgenet-2017-104992
Irrelevant	31587290	Glial pathology in a novel spontaneous mutant mouse of the Eif2b5 gene: a vanishing white matter disease model	Terumitsu-Tsujita M, Kitaura H, Miura I, Kiyama Y, Goto F, Muraki Y, Ominato S, Hara N, Simankova A, Bizen N, Kashiwagi K, Ito T, Toyoshima Y, Kakita A, Manabe T, Wakana S, Takebayashi H, Igarashi H.	J Neurochem. 2020 Jul;154(1):25-40. doi: 10.1111/jnc.14887. Epub 2019 Oct 28.	Terumitsu-Tsujita M	J Neurochem	2020	2019-10-07			10.1111/jnc.14887
Irrelevant	26084804	Transglutaminase 4 as a prostate autoantigen in male subfertility	Landegren N, Sharon D, Shum AK, Khan IS, Fasano KJ, Hallgren Å, Kampf C, Freyhult E, Ardesjö-Lundgren B, Alimohammadi M, Rathsman S, Ludvigsson JF, Lundh D, Motrich R, Rivero V, Fong L, Giwercman A, Gustafsson J, Perheentupa J, Husebye ES, Anderson MS, Snyder M, Kämpe O.	Sci Transl Med. 2015 Jun 17;7(292):292ra101. doi: 10.1126/scitranslmed.aaa9186.	Landegren N	Sci Transl Med	2015	2015-06-19			10.1126/scitranslmed.aaa9186
Irrelevant	22954591	Neuroendocrine control of female reproductive function by the activin receptor ALK7	Sandoval-Guzmán T, Göngrich C, Moliner A, Guo T, Wu H, Broberger C, Ibáñez CF.	FASEB J. 2012 Dec;26(12):4966-76. doi: 10.1096/fj.11-199059. Epub 2012 Sep 5.	Sandoval-Guzmán T	FASEB J	2012	2012-09-08			10.1096/fj.11-199059
Review	15941725	Androgen excess fetal programming of female reproduction: a developmental aetiology for polycystic ovary syndrome?	Abbott DH, Barnett DK, Bruns CM, Dumesic DA.	Hum Reprod Update. 2005 Jul-Aug;11(4):357-74. doi: 10.1093/humupd/dmi013.	Abbott DH	Hum Reprod Update	2005	2005-06-09			10.1093/humupd/dmi013
Association study	15149576	Is MUC1 polymorphism associated with female infertility?	Goulart LR, Vieira GS, Martelli L, Inácio J, Goulart IM, Franco JG Jr.	Reprod Biomed Online. 2004 Apr;8(4):477-82. doi: 10.1016/s1472-6483(10)60933-9.	Goulart LR	Reprod Biomed Online	2004	2004-05-20			10.1016/s1472-6483(10)60933-9
Cytogenetic study	30684560	Mitochondrial translocation of estrogen receptor β affords resistance to oxidative insult-induced apoptosis and contributes to the pathogenesis of endometriosis	Liao TL, Lee YC, Tzeng CR, Wang YP, Chang HY, Lin YF, Kao SH.	Free Radic Biol Med. 2019 Apr;134:359-373. doi: 10.1016/j.freeradbiomed.2019.01.022. Epub 2019 Jan 24.	Liao TL	Free Radic Biol Med	2019	2019-01-27			10.1016/j.freeradbiomed.2019.01.022
Review	24980253	The fundamental role of bone morphogenetic protein 15 in ovarian function and its involvement in female fertility disorders	Persani L, Rossetti R, Di Pasquale E, Cacciatore C, Fabre S.	Hum Reprod Update. 2014 Nov-Dec;20(6):869-83. doi: 10.1093/humupd/dmu036. Epub 2014 Jun 30.	Persani L	Hum Reprod Update	2014	2014-07-02			10.1093/humupd/dmu036
Association study	20060594	Genetic polymorphism in an inflammasome component, cervical mycoplasma detection and female infertility in women undergoing in vitro fertilization	Witkin SS, Bierhals K, Linhares I, Normand N, Dieterle S, Neuer A.	J Reprod Immunol. 2010 Mar;84(2):171-5. doi: 10.1016/j.jri.2009.11.005. Epub 2010 Jan 8.	Witkin SS	J Reprod Immunol	2010	2010-01-12			10.1016/j.jri.2009.11.005
Review	14667966	Progesterone receptor transcription and non-transcription signaling mechanisms	Leonhardt SA, Boonyaratanakornkit V, Edwards DP.	Steroids. 2003 Nov;68(10-13):761-70. doi: 10.1016/s0039-128x(03)00129-6.	Leonhardt SA	Steroids	2003	2003-12-12			10.1016/s0039-128x(03)00129-6
Review	24246511	The impact of assisted reproductive technologies on the genome and epigenome of the newborn	Kochanski A, Merritt TA, Gadzinowski J, Jopek A.	J Neonatal Perinatal Med. 2013;6(2):101-8. doi: 10.3233/NPM-1366812.	Kochanski A	J Neonatal Perinatal Med	2013	2013-11-20			10.3233/NPM-1366812
Irrelevant	15905361	Direct regulation of HOXA10 by 1,25-(OH)2D3 in human myelomonocytic cells and human endometrial stromal cells	Du H, Daftary GS, Lalwani SI, Taylor HS.	Mol Endocrinol. 2005 Sep;19(9):2222-33. doi: 10.1210/me.2004-0336. Epub 2005 May 19.	Du H	Mol Endocrinol	2005	2005-05-21			10.1210/me.2004-0336
Association study	19324355	Variations in folate pathway genes are associated with unexplained female infertility	Altmäe S, Stavreus-Evers A, Ruiz JR, Laanpere M, Syvänen T, Yngve A, Salumets A, Nilsson TK.	Fertil Steril. 2010 Jun;94(1):130-7. doi: 10.1016/j.fertnstert.2009.02.025. Epub 2009 Mar 26.	Altmäe S	Fertil Steril	2010	2009-03-28			10.1016/j.fertnstert.2009.02.025
Case	29671363	Mutation analysis of the TUBB8 gene in primary infertile women with arrest in oocyte maturation	Wang AC, Zhang YS, Wang BS, Zhao XY, Wu FX, Zhai XH, Sun JX, Mei SY.	Gynecol Endocrinol. 2018 Oct;34(10):900-904. doi: 10.1080/09513590.2018.1464138. Epub 2018 Apr 19.	Wang AC	Gynecol Endocrinol	2018	2018-04-20			10.1080/09513590.2018.1464138
Review	17442585	Androgen receptor function in folliculogenesis and its clinical implication in premature ovarian failure	Kimura S, Matsumoto T, Matsuyama R, Shiina H, Sato T, Takeyama K, Kato S.	Trends Endocrinol Metab. 2007 Jul;18(5):183-9. doi: 10.1016/j.tem.2007.04.002. Epub 2007 Apr 17.	Kimura S	Trends Endocrinol Metab	2007	2007-04-20			10.1016/j.tem.2007.04.002
Review	17878511	Membrane prostaglandin E synthase-1: a novel therapeutic target	Samuelsson B, Morgenstern R, Jakobsson PJ.	Pharmacol Rev. 2007 Sep;59(3):207-24. doi: 10.1124/pr.59.3.1.	Samuelsson B	Pharmacol Rev	2007	2007-09-20			10.1124/pr.59.3.1
Association study	28627828	The Relationship Between the MTHFR C677T Genotypes to Serum Anti-Müllerian Hormone Concentrations and In Vitro Fertilization/Intracytoplasmic Sperm Injection Outcome	Shahrokhi SZ, Kazerouni F, Ghaffari F, Rahimipour A, Omrani MD, Arabipoor A, Lak R, Ghane ET.	Clin Lab. 2017 May 1;63(5):927-934. doi: 10.7754/Clin.Lab.2016.161104.	Shahrokhi SZ	Clin Lab	2017	2017-06-20			10.7754/Clin.Lab.2016.161104
Association study	27035733	Effect of growth differentiation factor‑9 C447T and G546A polymorphisms on the outcomes of in vitro fertilization	Serdyńska-Szuster M, Jędrzejczak P, Ożegowska KE, Hołysz H, Pawelczyk L, Jagodziński PP.	Mol Med Rep. 2016 May;13(5):4437-42. doi: 10.3892/mmr.2016.5060. Epub 2016 Mar 28.	Serdyńska-Szuster M	Mol Med Rep	2016	2016-04-02			10.3892/mmr.2016.5060
Review	18977336	The role of the aryl hydrocarbon receptor in the female reproductive system	Hernández-Ochoa I, Karman BN, Flaws JA.	Biochem Pharmacol. 2009 Feb 15;77(4):547-59. doi: 10.1016/j.bcp.2008.09.037. Epub 2008 Oct 14.	Hernández-Ochoa I	Biochem Pharmacol	2009	2008-11-04	PMC2657805	NIHMS97378	10.1016/j.bcp.2008.09.037
Irrelevant	33406255	Polybrominated Diphenyl Ethers in Human Follicular Fluid Dysregulate Mural and Cumulus Granulosa Cell Gene Expression	Lefèvre PLC, Nardelli TC, Son WY, Sadler AR, Rawn DFK, Goodyer C, Robaire B, Hales BF.	Endocrinology. 2021 Jan 6:bqab003. doi: 10.1210/endocr/bqab003. Online ahead of print.	Lefèvre PLC	Endocrinology	2021	2021-01-06			10.1210/endocr/bqab003
Irrelevant	28506985	Histone acetyltransferase KAT8 is essential for mouse oocyte development by regulating reactive oxygen species levels	Yin S, Jiang X, Jiang H, Gao Q, Wang F, Fan S, Khan T, Jabeen N, Khan M, Ali A, Xu P, Pandita TK, Fan HY, Zhang Y, Shi Q.	Development. 2017 Jun 15;144(12):2165-2174. doi: 10.1242/dev.149518. Epub 2017 May 15.	Yin S	Development	2017	2017-05-17	PMC5482993		10.1242/dev.149518
Association study	24639688	Analysis of MLH3 C2531T polymorphism in Iranian women with unexplained infertility	Pashaiefar H, Sheikhha MH, Kalantar SM, Jahaninejad T, Zaimy MA, Ghasemi N.	Iran J Reprod Med. 2013 Jan;11(1):19-24.	Pashaiefar H	Iran J Reprod Med	2013	2014-03-19	PMC3941381
Association study	27759448	Toward optimal set of single nucleotide polymorphism investigation before IVF	Ivanov AV, Dedul AG, Fedotov YN, Komlichenko EV.	Gynecol Endocrinol. 2016 Oct;32(sup2):11-18. doi: 10.1080/09513590.2016.1232793.	Ivanov AV	Gynecol Endocrinol	2016	2016-10-21			10.1080/09513590.2016.1232793
Review	10797938	From endometrial receptivity to infertility	Tabibzadeh S, Shea W, Lessey BA, Broome J.	Semin Reprod Endocrinol. 1999;17(3):197-203. doi: 10.1055/s-2007-1016227.	Tabibzadeh S	Semin Reprod Endocrinol	1999	2000-05-08			10.1055/s-2007-1016227
Review	11076319	[Angiogenesis and vasculogenesis. Therapeutic strategies for stimulation of postnatal neovascularization]	Kalka C, Asahara T, Krone W, Isner JM.	Herz. 2000 Sep;25(6):611-22. doi: 10.1007/pl00001974.	Kalka C	Herz	2000	2000-11-15			10.1007/pl00001974
Irrelevant	26513157	MicroRNA-10b suppresses goat granulosa cell proliferation by targeting brain-derived neurotropic factor	Peng JY, An XP, Fang F, Gao KX, Xin HY, Han P, Bao LJ, Ma HD, Cao BY.	Domest Anim Endocrinol. 2016 Jan;54:60-7. doi: 10.1016/j.domaniend.2015.09.005. Epub 2015 Oct 23.	Peng JY	Domest Anim Endocrinol	2016	2015-10-30			10.1016/j.domaniend.2015.09.005
Association study	18396236	[Optimal evaluation of the infertile male. 2007 French urological association guidelines]	Huyghe E, Izard V, Rigot JM, Pariente JL, Tostain J; les membres du Comité d'andrologie de l'association française d'urologie (CCAFU).	Prog Urol. 2008 Feb;18(2):95-101. doi: 10.1016/j.purol.2007.12.002. Epub 2008 Mar 20.	Huyghe E	Prog Urol	2008	2008-04-09			10.1016/j.purol.2007.12.002
Irrelevant	28414719	Crucial role of estrogen for the mammalian female in regulating semen coagulation and liquefaction in vivo	Li S, Garcia M, Gewiss RL, Winuthayanon W.	PLoS Genet. 2017 Apr 17;13(4):e1006743. doi: 10.1371/journal.pgen.1006743. eCollection 2017 Apr.	Li S	PLoS Genet	2017	2017-04-18	PMC5411094		10.1371/journal.pgen.1006743
Association study	25820123	'Carriers of variant luteinizing hormone (V-LH) among 1593 Baltic men have significantly higher serum LH'	Punab AM, Grigorova M, Punab M, Adler M, Kuura T, Poolamets O, Vihljajev V, Žilaitienė B, Erenpreiss J, Matulevičius V, Laan M.	Andrology. 2015 May;3(3):512-9. doi: 10.1111/andr.12022. Epub 2015 Mar 26.	Punab AM	Andrology	2015	2015-03-31	PMC4832392		10.1111/andr.12022
Irrelevant	23500006	Effects of probiotic administration on zebrafish development and reproduction	Carnevali O, Avella MA, Gioacchini G.	Gen Comp Endocrinol. 2013 Jul 1;188:297-302. doi: 10.1016/j.ygcen.2013.02.022. Epub 2013 Mar 13.	Carnevali O	Gen Comp Endocrinol	2013	2013-03-19			10.1016/j.ygcen.2013.02.022
Irrelevant	21949745	First transcriptome of the testis-vas deferens-male accessory gland and proteome of the spermatophore from Dermacentor variabilis (Acari: Ixodidae)	Sonenshine DE, Bissinger BW, Egekwu N, Donohue KV, Khalil SM, Roe RM.	PLoS One. 2011;6(9):e24711. doi: 10.1371/journal.pone.0024711. Epub 2011 Sep 16.	Sonenshine DE	PLoS One	2011	2011-09-28	PMC3174968		10.1371/journal.pone.0024711
Case	32312275	NOTCH2 variant D1853H is mutated in two non-syndromic premature ovarian insufficiency patients from a Chinese pedigree	Li L, Feng F, Zhao M, Li T, Yue W, Ma X, Wang B, Yin C.	J Ovarian Res. 2020 Apr 20;13(1):41. doi: 10.1186/s13048-020-00645-4.	Li L	J Ovarian Res	2020	2020-04-22	PMC7171760		10.1186/s13048-020-00645-4
Review	19073566	[Advances on progesterone receptor gene]	Zhang BY, DI R, Chu MX, Wang PQ, Lu L.	Yi Chuan. 2008 Dec;30(12):1536-44. doi: 10.3724/sp.j.1005.2008.01536.	Zhang BY	Yi Chuan	2008	2008-12-17			10.3724/sp.j.1005.2008.01536
Irrelevant	27312535	Reduced homeobox protein MSX1 in human endometrial tissue is linked to infertility	Bolnick AD, Bolnick JM, Kilburn BA, Stewart T, Oakes J, Rodriguez-Kovacs J, Kohan-Ghadr HR, Dai J, Diamond MP, Hirota Y, Drewlo S, Dey SK, Armant DR; NICHD National Cooperative Reproductive Medicine Network.	Hum Reprod. 2016 Sep;31(9):2042-50. doi: 10.1093/humrep/dew143. Epub 2016 Jun 16.	Bolnick AD	Hum Reprod	2016	2016-06-18	PMC4991657		10.1093/humrep/dew143
Review	18543433	Dynamic regulation of progesterone receptor activity in female reproductive tissues	Han SJ, DeMayo FJ, O'Malley BW.	Ernst Schering Found Symp Proc. 2007;(1):25-43. doi: 10.1007/2789_2007_056.	Han SJ	Ernst Schering Found Symp Proc	2007	2008-06-11			10.1007/2789_2007_056
Review	16350721	[Genetic aspects of polycystic ovary syndrome]	Jakubowski L.	Endokrynol Pol. 2005 May-Jun;56(3):285-93.	Jakubowski L	Endokrynol Pol	2005	2005-12-15
Association study	25218545	Interaction between TP63 and MDM2 genes and the risk of recurrent pregnancy loss	Fraga LR, Boquett JA, Dutra CG, Vianna FS, Heck C, Gonçalves RO, Paskulin DD, Costa OL, Ashton-Prolla P, Sanseverino MT, Schuler-Faccini L.	Eur J Obstet Gynecol Reprod Biol. 2014 Nov;182:7-10. doi: 10.1016/j.ejogrb.2014.07.044. Epub 2014 Aug 24.	Fraga LR	Eur J Obstet Gynecol Reprod Biol	2014	2014-09-15			10.1016/j.ejogrb.2014.07.044
Irrelevant	20869429	Diminution of eIF4E activity suppresses parkin mutant phenotypes	Ottone C, Galasso A, Gemei M, Pisa V, Gigliotti S, Piccioni F, Graziani F, Verrotti di Pianella A.	Gene. 2011 Jan 1;470(1-2):12-9. doi: 10.1016/j.gene.2010.09.003. Epub 2010 Sep 29.	Ottone C	Gene	2011	2010-09-28			10.1016/j.gene.2010.09.003
Irrelevant	28282128	Activation of Peroxisome Proliferator-Activated Receptor Gamma and Disruption of Progesterone Synthesis of 2-Ethylhexyl Diphenyl Phosphate in Human Placental Choriocarcinoma Cells: Comparison with Triphenyl Phosphate	Hu W, Gao F, Zhang H, Hiromori Y, Arakawa S, Nagase H, Nakanishi T, Hu J.	Environ Sci Technol. 2017 Apr 4;51(7):4061-4068. doi: 10.1021/acs.est.7b00872. Epub 2017 Mar 17.	Hu W	Environ Sci Technol	2017	2017-03-11			10.1021/acs.est.7b00872
Irrelevant	12773403	Zygote arrest 1 (Zar1) is an evolutionarily conserved gene expressed in vertebrate ovaries	Wu X, Wang P, Brown CA, Zilinski CA, Matzuk MM.	Biol Reprod. 2003 Sep;69(3):861-7. doi: 10.1095/biolreprod.103.016022. Epub 2003 May 28.	Wu X	Biol Reprod	2003	2003-05-30			10.1095/biolreprod.103.016022
Irrelevant	16479006	Mice lacking the nuclear pore complex protein ALADIN show female infertility but fail to develop a phenotype resembling human triple A syndrome	Huebner A, Mann P, Rohde E, Kaindl AM, Witt M, Verkade P, Jakubiczka S, Menschikowski M, Stoltenburg-Didinger G, Koehler K.	Mol Cell Biol. 2006 Mar;26(5):1879-87. doi: 10.1128/MCB.26.5.1879-1887.2006.	Huebner A	Mol Cell Biol	2006	2006-02-16	PMC1430267		10.1128/MCB.26.5.1879-1887.2006
Association study	21679131	Enhanced frequency of CFTR gene variants in couples who are candidates for assisted reproductive technology treatment	Tomaiuolo R, Fausto M, Elce A, Strina I, Ranieri A, Amato F, Castaldo G, De Placido G, Alviggi C.	Clin Chem Lab Med. 2011 Aug;49(8):1289-93. doi: 10.1515/CCLM.2011.637. Epub 2011 Jun 17.	Tomaiuolo R	Clin Chem Lab Med	2011	2011-06-18			10.1515/CCLM.2011.637
Irrelevant	28604699	CMG2/ANTXR2 regulates extracellular collagen VI which accumulates in hyaline fibromatosis syndrome	Bürgi J, Kunz B, Abrami L, Deuquet J, Piersigilli A, Scholl-Bürgi S, Lausch E, Unger S, Superti-Furga A, Bonaldo P, van der Goot FG.	Nat Commun. 2017 Jun 12;8:15861. doi: 10.1038/ncomms15861.	Bürgi J	Nat Commun	2017	2017-06-13	PMC5472780		10.1038/ncomms15861
Irrelevant	11518810	Apoptosis of granulosa cells and female infertility in achondroplastic mice expressing mutant fibroblast growth factor receptor 3G374R	Amsterdam A, Kannan K, Givol D, Yoshida Y, Tajima K, Dantes A.	Mol Endocrinol. 2001 Sep;15(9):1610-23. doi: 10.1210/mend.15.9.0700.	Amsterdam A	Mol Endocrinol	2001	2001-08-24			10.1210/mend.15.9.0700
Association study	21531995	Clinical impact of scavenger receptor class B type I gene polymorphisms on human female fertility	Yates M, Kolmakova A, Zhao Y, Rodriguez A.	Hum Reprod. 2011 Jul;26(7):1910-6. doi: 10.1093/humrep/der124. Epub 2011 Apr 30.	Yates M	Hum Reprod	2011	2011-05-03			10.1093/humrep/der124
Review	14667967	Progesterone-dependent regulation of female reproductive activity by two distinct progesterone receptor isoforms	Conneely OM, Mulac-Jericevic B, Lydon JP.	Steroids. 2003 Nov;68(10-13):771-8. doi: 10.1016/s0039-128x(03)00126-0.	Conneely OM	Steroids	2003	2003-12-12			10.1016/s0039-128x(03)00126-0
Association study	25794170	The TP73 gene polymorphism (rs4648551, A>G) is associated with diminished ovarian reserve	Vagnini LD, Renzi A, Oliveira-Pelegrin GR, Canas Mdo C, Petersen CG, Mauri AL, Oliveira JB, Baruffi RL, Cavagna M, Franco Junior JG.	PLoS One. 2015 Mar 20;10(3):e0120048. doi: 10.1371/journal.pone.0120048. eCollection 2015.	Vagnini LD	PLoS One	2015	2015-03-21	PMC4368621		10.1371/journal.pone.0120048
Case	25539146	Exome sequencing identifies mutant TINF2 in a family with pulmonary fibrosis	Alder JK, Stanley SE, Wagner CL, Hamilton M, Hanumanthu VS, Armanios M.	Chest. 2015 May;147(5):1361-1368. doi: 10.1378/chest.14-1947.	Alder JK	Chest	2015	2014-12-25	PMC4420184		10.1378/chest.14-1947
Case	27989988	Novel mutations and structural deletions in TUBB8: expanding mutational and phenotypic spectrum of patients with arrest in oocyte maturation, fertilization or early embryonic development	Chen B, Li B, Li D, Yan Z, Mao X, Xu Y, Mu J, Li Q, Jin L, He L, Kuang Y, Sang Q, Wang L.	Hum Reprod. 2017 Feb;32(2):457-464. doi: 10.1093/humrep/dew322. Epub 2016 Dec 17.	Chen B	Hum Reprod	2017	2016-12-20			10.1093/humrep/dew322
Review	10963875	Revelations of ovarian follicle biology from gene knockout mice	Matzuk MM.	Mol Cell Endocrinol. 2000 May 25;163(1-2):61-6. doi: 10.1016/s0303-7207(99)00241-5.	Matzuk MM	Mol Cell Endocrinol	2000	2000-08-30			10.1016/s0303-7207(99)00241-5
Irrelevant	30304446	CAV1 regulates primordial follicle formation via the Notch2 signalling pathway and is associated with premature ovarian insufficiency in humans	Huang K, Dang Y, Zhang P, Shen C, Sui X, Xia G, Qin Y, Jiao X, Wang C, Huo R, Chen ZJ.	Hum Reprod. 2018 Nov 1;33(11):2087-2095. doi: 10.1093/humrep/dey299.	Huang K	Hum Reprod	2018	2018-10-11			10.1093/humrep/dey299
Irrelevant	23209616	Low concentrations of o,p'-DDT inhibit gene expression and prostaglandin synthesis by estrogen receptor-independent mechanism in rat ovarian cells	Liu J, Zhao M, Zhuang S, Yang Y, Yang Y, Liu W.	PLoS One. 2012;7(11):e49916. doi: 10.1371/journal.pone.0049916. Epub 2012 Nov 27.	Liu J	PLoS One	2012	2012-12-05	PMC3507918		10.1371/journal.pone.0049916
Case	28591755	A Novel Homozygous Missense FSHR Variant Associated with Hypergonadotropic Hypogonadism in Two Siblings from a Brazilian Family	França MM, Lerario AM, Funari MFA, Nishi MY, Narcizo AM, de Mello MP, Guerra-Junior G, Maciel-Guerra AT, Mendonça BB.	Sex Dev. 2017;11(3):137-142. doi: 10.1159/000477193. Epub 2017 Jun 8.	França MM	Sex Dev	2017	2017-06-08			10.1159/000477193
Review	11596156	Lymphatic versus blood vascular endothelial growth factors and receptors in humans	Partanen TA, Paavonen K.	Microsc Res Tech. 2001 Oct 15;55(2):108-21. doi: 10.1002/jemt.1162.	Partanen TA	Microsc Res Tech	2001	2001-10-12			10.1002/jemt.1162
Irrelevant	24520082	Human chorionic gonadotropin enhances trophoblast-epithelial interaction in an in vitro model of human implantation	Racicot KE, Wünsche V, Auerbach B, Aldo P, Silasi M, Mor G.	Reprod Sci. 2014 Oct;21(10):1274-80. doi: 10.1177/1933719114522553. Epub 2014 Feb 11.	Racicot KE	Reprod Sci	2014	2014-02-13	PMC5933182		10.1177/1933719114522553
Irrelevant	25238195	Targeted gene disruption in zebrafish reveals noncanonical functions of LH signaling in reproduction	Chu L, Li J, Liu Y, Hu W, Cheng CH.	Mol Endocrinol. 2014 Nov;28(11):1785-95. doi: 10.1210/me.2014-1061. Epub 2014 Sep 19.	Chu L	Mol Endocrinol	2014	2014-09-20	PMC5414790		10.1210/me.2014-1061
Irrelevant	21326902	Crosstalk between phosphorylation and multi-site arginine/lysine methylation in C/EBPs	Leutz A, Pless O, Lappe M, Dittmar G, Kowenz-Leutz E.	Transcription. 2011 Jan-Feb;2(1):3-8. doi: 10.4161/trns.2.1.13510.	Leutz A	Transcription	2011	2011-02-18	PMC3023639		10.4161/trns.2.1.13510
Association study	30340493	Frequency of the T307A, N680S, and -29G>A single-nucleotide polymorphisms in the follicle-stimulating hormone receptor in Mexican subjects of Hispanic ancestry	García-Jiménez G, Zariñán T, Rodríguez-Valentín R, Mejía-Domínguez NR, Gutiérrez-Sagal R, Hernández-Montes G, Tovar A, Arechavaleta-Velasco F, Canto P, Granados J, Moreno-Macias H, Tusié-Luna T, Pellicer A, Ulloa-Aguirre A.	Reprod Biol Endocrinol. 2018 Oct 19;16(1):100. doi: 10.1186/s12958-018-0420-4.	García-Jiménez G	Reprod Biol Endocrinol	2018	2018-10-21	PMC6195735		10.1186/s12958-018-0420-4
Irrelevant	25689975	Melatonin-related genes expressed in the mouse uterus during early gestation promote embryo implantation	He C, Wang J, Li Y, Zhu K, Xu Z, Song Y, Song Y, Liu G.	J Pineal Res. 2015 Apr;58(3):300-9. doi: 10.1111/jpi.12216. Epub 2015 Feb 23.	He C	J Pineal Res	2015	2015-02-19			10.1111/jpi.12216
Irrelevant	27348312	Dimethyl Sulfoxide Perturbs Cell Cycle Progression and Spindle Organization in Porcine Meiotic Oocytes	Li X, Wang YK, Song ZQ, Du ZQ, Yang CX.	PLoS One. 2016 Jun 27;11(6):e0158074. doi: 10.1371/journal.pone.0158074. eCollection 2016.	Li X	PLoS One	2016	2016-06-28	PMC4922549		10.1371/journal.pone.0158074
Cytogenetic study	10191085	Closing in on the BPES gene on 3q23: mapping of a de Novo reciprocal translocation t(3;4)(q23;p15.2) breakpoint within a 45-kb cosmid and mapping of three candidate genes, RBP1, RBP2, and beta'-COP, distal to the breakpoint	De Baere E, Van Roy N, Speleman F, Fukushima Y, De Paepe A, Messiaen L.	Genomics. 1999 Apr 1;57(1):70-8. doi: 10.1006/geno.1999.5747.	De Baere E	Genomics	1999	1999-04-07			10.1006/geno.1999.5747
Association study	19642041	Correlation of triple repeats on the FMR1 (fragile X) gene to ovarian reserve: a new infertility test?	Gleicher N, Weghofer A, Oktay K, Barad DH.	Acta Obstet Gynecol Scand. 2009;88(9):1024-30. doi: 10.1080/00016340903171058.	Gleicher N	Acta Obstet Gynecol Scand	2009	2009-07-31			10.1080/00016340903171058
Irrelevant	24877628	Lgr4 gene regulates corpus luteum maturation through modulation of the WNT-mediated EGFR-ERK signaling pathway	Pan H, Cui H, Liu S, Qian Y, Wu H, Li L, Guan Y, Guan X, Zhang L, Fan HY, Ma Y, Li R, Liu M, Li D.	Endocrinology. 2014 Sep;155(9):3624-37. doi: 10.1210/en.2013-2183. Epub 2014 May 30.	Pan H	Endocrinology	2014	2014-06-01			10.1210/en.2013-2183
Case	25747126	Genetic mechanisms leading to primary amenorrhea in balanced X-autosome translocations	Moysés-Oliveira M, Guilherme Rdos S, Dantas AG, Ueta R, Perez AB, Haidar M, Canonaco R, Meloni VA, Kosyakova N, Liehr T, Carvalheira GM, Melaragno MI.	Fertil Steril. 2015 May;103(5):1289-96.e2. doi: 10.1016/j.fertnstert.2015.01.030. Epub 2015 Mar 4.	Moysés-Oliveira M	Fertil Steril	2015	2015-03-10			10.1016/j.fertnstert.2015.01.030
Case	12189497	Functional characterization of a natural variant of luteinizing hormone	Liao WX, Goh HH, Roy AC.	Hum Genet. 2002 Aug;111(2):219-24. doi: 10.1007/s00439-002-0781-8. Epub 2002 Jul 16.	Liao WX	Hum Genet	2002	2002-08-22			10.1007/s00439-002-0781-8
Association study	21098215	Variation in hyaluronan-binding protein 2 (HABP2) promoter region is associated with unexplained female infertility	Altmäe S, Kallak TK, Fridén B, Stavreus-Evers A.	Reprod Sci. 2011 May;18(5):485-92. doi: 10.1177/1933719110388849. Epub 2010 Nov 22.	Altmäe S	Reprod Sci	2011	2010-11-25			10.1177/1933719110388849
Case	29195508	THBD sequence variants potentially related to recurrent pregnancy loss	Quintero-Ronderos P, Mercier E, Gris JC, Esteban-Perez C, Moreno-Ortiz H, Fonseca DJ, Lucena E, Vaiman D, Laissue P.	Reprod Biol Endocrinol. 2017 Dec 1;15(1):92. doi: 10.1186/s12958-017-0311-0.	Quintero-Ronderos P	Reprod Biol Endocrinol	2017	2017-12-03	PMC5709961		10.1186/s12958-017-0311-0
Irrelevant	19429406	The effect of perfluorododecanonic acid on endocrine status, sex hormones and expression of steroidogenic genes in pubertal female rats	Shi Z, Zhang H, Ding L, Feng Y, Xu M, Dai J.	Reprod Toxicol. 2009 Jun;27(3-4):352-359. doi: 10.1016/j.reprotox.2009.02.008. Epub 2009 Feb 25.	Shi Z	Reprod Toxicol	2009	2009-05-12			10.1016/j.reprotox.2009.02.008
Irrelevant	20443782	Lipotoxicity in obese pregnancy and its potential role in adverse pregnancy outcome and obesity in the offspring	Jarvie E, Hauguel-de-Mouzon S, Nelson SM, Sattar N, Catalano PM, Freeman DJ.	Clin Sci (Lond). 2010 Apr 28;119(3):123-9. doi: 10.1042/CS20090640.	Jarvie E	Clin Sci (Lond)	2010	2010-05-07	PMC2860697		10.1042/CS20090640
Association study	20702456	The association between the rs2234693 and rs9340799 estrogen receptor alpha gene polymorphisms and risk factors for cardiovascular disease: a review	Casazza K, Page GP, Fernandez JR.	Biol Res Nurs. 2010 Jul;12(1):84-97. doi: 10.1177/1099800410371118.	Casazza K	Biol Res Nurs	2010	2010-08-13			10.1177/1099800410371118
Irrelevant	22595960	C-type natriuretic peptide stimulates ovarian follicle development	Sato Y, Cheng Y, Kawamura K, Takae S, Hsueh AJ.	Mol Endocrinol. 2012 Jul;26(7):1158-66. doi: 10.1210/me.2012-1027. Epub 2012 May 17.	Sato Y	Mol Endocrinol	2012	2012-05-19	PMC3385790		10.1210/me.2012-1027
Association study	9457942	A new molecular variant of luteinizing hormone associated with female infertility	Liao WX, Roy AC, Chan C, Arulkumaran S, Ratnam SS.	Fertil Steril. 1998 Jan;69(1):102-6. doi: 10.1016/s0015-0282(97)00445-7.	Liao WX	Fertil Steril	1998	1998-02-11			10.1016/s0015-0282(97)00445-7
Irrelevant	15350196	Development of real-time PCR for detection of Mycoplasma hominis	Baczynska A, Svenstrup HF, Fedder J, Birkelund S, Christiansen G.	BMC Microbiol. 2004 Sep 6;4:35. doi: 10.1186/1471-2180-4-35.	Baczynska A	BMC Microbiol	2004	2004-09-08	PMC518963		10.1186/1471-2180-4-35
Irrelevant	25246579	Beclin-1 deficiency in the murine ovary results in the reduction of progesterone production to promote preterm labor	Gawriluk TR, Ko C, Hong X, Christenson LK, Rucker EB 3rd.	Proc Natl Acad Sci U S A. 2014 Oct 7;111(40):E4194-203. doi: 10.1073/pnas.1409323111. Epub 2014 Sep 22.	Gawriluk TR	Proc Natl Acad Sci U S A	2014	2014-09-24	PMC4210046		10.1073/pnas.1409323111
Irrelevant	18325992	Infertility in females with cystic fibrosis is multifactorial: evidence from mouse models	Hodges CA, Palmert MR, Drumm ML.	Endocrinology. 2008 Jun;149(6):2790-7. doi: 10.1210/en.2007-1581. Epub 2008 Mar 6.	Hodges CA	Endocrinology	2008	2008-03-08	PMC2408809		10.1210/en.2007-1581
Irrelevant	20042539	A pair of mouse KRAB zinc finger proteins modulates multiple indicators of female reproduction	Krebs CJ, Robins DM.	Biol Reprod. 2010 Apr;82(4):662-8. doi: 10.1095/biolreprod.109.080846. Epub 2009 Dec 30.	Krebs CJ	Biol Reprod	2010	2010-01-01	PMC2842485		10.1095/biolreprod.109.080846
Irrelevant	27490311	The Hydroxysteroid (17β) Dehydrogenase Family Gene HSD17B12 Is Involved in the Prostaglandin Synthesis Pathway, the Ovarian Function, and Regulation of Fertility	Kemiläinen H, Adam M, Mäki-Jouppila J, Damdimopoulou P, Damdimopoulos AE, Kere J, Hovatta O, Laajala TD, Aittokallio T, Adamski J, Ryberg H, Ohlsson C, Strauss L, Poutanen M.	Endocrinology. 2016 Oct;157(10):3719-3730. doi: 10.1210/en.2016-1252. Epub 2016 Aug 4.	Kemiläinen H	Endocrinology	2016	2016-08-05			10.1210/en.2016-1252
Irrelevant	11145954	Defect in SHAP-hyaluronan complex causes severe female infertility. A study by inactivation of the bikunin gene in mice	Zhuo L, Yoneda M, Zhao M, Yingsung W, Yoshida N, Kitagawa Y, Kawamura K, Suzuki T, Kimata K.	J Biol Chem. 2001 Mar 16;276(11):7693-6. doi: 10.1074/jbc.C000899200. Epub 2001 Jan 5.	Zhuo L	J Biol Chem	2001	2001-01-09			10.1074/jbc.C000899200
Irrelevant	27733488	Down-regulation of the liver-derived plasma protein fetuin-B mediates reversible female infertility	Floehr J, Dietzel E, Schmitz C, Chappell A, Jahnen-Dechent W.	Mol Hum Reprod. 2017 Jan;23(1):34-44. doi: 10.1093/molehr/gaw068. Epub 2016 Oct 12.	Floehr J	Mol Hum Reprod	2017	2016-10-14			10.1093/molehr/gaw068
Case	30006057	Two rare loss-of-function variants in the STAG3 gene leading to primary ovarian insufficiency	França MM, Nishi MY, Funari MFA, Lerario AM, Baracat EC, Hayashida SAY, Maciel GAR, Jorge AAL, Mendonca BB.	Eur J Med Genet. 2019 Mar;62(3):186-189. doi: 10.1016/j.ejmg.2018.07.008. Epub 2018 Jul 10.	França MM	Eur J Med Genet	2019	2018-07-15			10.1016/j.ejmg.2018.07.008
Association study	28360393	Single-nucleotide polymorphism of INS, INSR, IRS1, IRS2, PPAR-G and CAPN10 genes in the pathogenesis of polycystic ovary syndrome	Thangavelu M, Godla UR, Paul Solomon FD, Maddaly R.	J Genet. 2017 Mar;96(1):87-96. doi: 10.1007/s12041-017-0749-z.	Thangavelu M	J Genet	2017	2017-04-01			10.1007/s12041-017-0749-z
Irrelevant	20382503	Immunoglobulin to zona pellucida 3 mediates ovarian damage and infertility after contraceptive vaccination in mice	Lloyd ML, Papadimitriou JM, O'Leary S, Robertson SA, Shellam GR.	J Autoimmun. 2010 Aug;35(1):77-85. doi: 10.1016/j.jaut.2010.03.002. Epub 2010 Apr 10.	Lloyd ML	J Autoimmun	2010	2010-04-13			10.1016/j.jaut.2010.03.002
Irrelevant	28466233	Age-related expression of TGF beta family receptors in human cumulus oophorus cells	Ribeiro A, Freitas C, Matos L, Gouveia A, Gomes F, Silva Carvalho JL, Almeida H.	J Assist Reprod Genet. 2017 Sep;34(9):1121-1129. doi: 10.1007/s10815-017-0930-6. Epub 2017 May 2.	Ribeiro A	J Assist Reprod Genet	2017	2017-05-04	PMC5581779		10.1007/s10815-017-0930-6
Association study	26673101	Genetic variants of vascular endothelial growth factor are associated with recurrent implantation failure in Korean women	Jung YW, Kim JO, Rah H, Kim JH, Kim YR, Lee Y, Lee WS, Kim NK.	Reprod Biomed Online. 2016 Feb;32(2):190-6. doi: 10.1016/j.rbmo.2015.10.010. Epub 2015 Nov 23.	Jung YW	Reprod Biomed Online	2016	2015-12-18			10.1016/j.rbmo.2015.10.010
Irrelevant	10715536	Expression of the early-late gene encoding the nuclear receptor HR3 suggests its involvement in regulating the vitellogenic response to ecdysone in the adult mosquito	Kapitskaya MZ, Li C, Miura K, Segraves W, Raikhel AS.	Mol Cell Endocrinol. 2000 Feb 25;160(1-2):25-37. doi: 10.1016/s0303-7207(99)00253-1.	Kapitskaya MZ	Mol Cell Endocrinol	2000	2000-03-15			10.1016/s0303-7207(99)00253-1
Irrelevant	23202989	Breast-cancer anti-estrogen resistance 4 (BCAR4) encodes a novel maternal-effect protein in bovine and is expressed in the oocyte of humans and other non-rodent mammals	Angulo L, Perreau C, Lakhdari N, Uzbekov R, Papillier P, Freret S, Cadoret V, Guyader-Joly C, Royere D, Ponsart C, Uzbekova S, Dalbies-Tran R.	Hum Reprod. 2013 Feb;28(2):430-41. doi: 10.1093/humrep/des412. Epub 2012 Nov 30.	Angulo L	Hum Reprod	2013	2012-12-04			10.1093/humrep/des412
Irrelevant	17295898	Putative predictors of antibodies against follicle-stimulating hormone in female infertility: a study based on in vitro fertilization patients	Haller K, Salumets A, Grigorova M, Talja I, Salur L, Béné MC, Laan M, Uibo R.	Am J Reprod Immunol. 2007 Mar;57(3):193-200. doi: 10.1111/j.1600-0897.2006.00462.x.	Haller K	Am J Reprod Immunol	2007	2007-02-14			10.1111/j.1600-0897.2006.00462.x
Association study	23528734	Association of BRCA1/2 mutations with FMR1 genotypes: effects on menarcheal and menopausal age	Tea MK, Weghofer A, Wagner K, Singer CF.	Maturitas. 2013 Jun;75(2):148-51. doi: 10.1016/j.maturitas.2013.03.002. Epub 2013 Mar 23.	Tea MK	Maturitas	2013	2013-03-27			10.1016/j.maturitas.2013.03.002
Case	29912377	Novel homozygous nonsense mutations in LHCGR lead to empty follicle syndrome and 46, XY disorder of sex development	Chen C, Xu X, Kong L, Li P, Zhou F, Zhao S, Xin X, Tan J, Zhang X.	Hum Reprod. 2018 Jul 1;33(7):1364-1369. doi: 10.1093/humrep/dey215.	Chen C	Hum Reprod	2018	2018-06-19			10.1093/humrep/dey215
Irrelevant	19882671	An estrogen receptor alpha activity indicator model in mice	Han SJ, O'Malley BW, DeMayo FJ.	Genesis. 2009 Dec;47(12):815-24. doi: 10.1002/dvg.20572.	Han SJ	Genesis	2009	2009-11-03	PMC2794894	NIHMS150746	10.1002/dvg.20572
Irrelevant	16157545	Improved diagnostic value of PCR in the diagnosis of female genital tuberculosis leading to infertility	Bhanu NV, Singh UB, Chakraborty M, Suresh N, Arora J, Rana T, Takkar D, Seth P.	J Med Microbiol. 2005 Oct;54(Pt 10):927-931. doi: 10.1099/jmm.0.45943-0.	Bhanu NV	J Med Microbiol	2005	2005-09-15			10.1099/jmm.0.45943-0
Association study	23036712	Single nucleotide polymorphisms in genes that are common targets of luteotropin and luteolysin in primate corpus luteum: computational exploration	Suresh PS, Venkatesh T, Rajan T.	Gene. 2012 Dec 15;511(2):353-7. doi: 10.1016/j.gene.2012.09.076. Epub 2012 Oct 2.	Suresh PS	Gene	2012	2012-10-06			10.1016/j.gene.2012.09.076
Review	16201245	[Functions of FANCL in primordial germ cell formation and Fanconi anemia]	Zhao QG, Lu BS, Huang PT.	Yi Chuan Xue Bao. 2005 Sep;32(9):993-1000.	Zhao QG	Yi Chuan Xue Bao	2005	2005-10-06
Irrelevant	9848082	Impaired ovulation in mice with targeted deletion of the neuronal isoform of nitric oxide synthase	Klein SL, Carnovale D, Burnett AL, Wallach EE, Zacur HA, Crone JK, Dawson VL, Nelson RJ, Dawson TM.	Mol Med. 1998 Oct;4(10):658-64.	Klein SL	Mol Med	1998	1998-12-16	PMC2230250
Irrelevant	21637711	Inhibitory actions of Anti-Müllerian Hormone (AMH) on ovarian primordial follicle assembly	Nilsson EE, Schindler R, Savenkova MI, Skinner MK.	PLoS One. 2011;6(5):e20087. doi: 10.1371/journal.pone.0020087. Epub 2011 May 27.	Nilsson EE	PLoS One	2011	2011-06-04	PMC3103528		10.1371/journal.pone.0020087
Case	17540666	Allelic estrogen receptor 1 (ESR1) gene variants predict the outcome of ovarian stimulation in in vitro fertilization	Altmäe S, Haller K, Peters M, Hovatta O, Stavreus-Evers A, Karro H, Metspalu A, Salumets A.	Mol Hum Reprod. 2007 Aug;13(8):521-6. doi: 10.1093/molehr/gam035. Epub 2007 May 30.	Altmäe S	Mol Hum Reprod	2007	2007-06-02			10.1093/molehr/gam035
Case	27087618	A Novel Missense Mutation in the CLPP Gene Causing Perrault Syndrome Type 3 in a Turkish Family	Dursun F, Mohamoud HS, Karim N, Naeem M, Jelani M, Kırmızıbekmez H.	J Clin Res Pediatr Endocrinol. 2016 Dec 1;8(4):472-477. doi: 10.4274/jcrpe.2717. Epub 2016 Apr 18.	Dursun F	J Clin Res Pediatr Endocrinol	2016	2016-04-19	PMC5198008		10.4274/jcrpe.2717
Cytogenetic study	15081106	FOXL2 inactivation by a translocation 171 kb away: analysis of 500 kb of chromosome 3 for candidate long-range regulatory sequences	Crisponi L, Uda M, Deiana M, Loi A, Nagaraja R, Chiappe F, Schlessinger D, Cao A, Pilia G.	Genomics. 2004 May;83(5):757-64. doi: 10.1016/j.ygeno.2003.11.010.	Crisponi L	Genomics	2004	2004-04-15			10.1016/j.ygeno.2003.11.010
Case	16464940	Identification of new variants of human BMP15 gene in a large cohort of women with premature ovarian failure	Di Pasquale E, Rossetti R, Marozzi A, Bodega B, Borgato S, Cavallo L, Einaudi S, Radetti G, Russo G, Sacco M, Wasniewska M, Cole T, Beck-Peccoz P, Nelson LM, Persani L.	J Clin Endocrinol Metab. 2006 May;91(5):1976-9. doi: 10.1210/jc.2005-2650. Epub 2006 Feb 7.	Di Pasquale E	J Clin Endocrinol Metab	2006	2006-02-09			10.1210/jc.2005-2650
Association study	26956250	The genomic architecture of NLRP7 is Alu rich and predisposes to disease-associated large deletions	Reddy R, Nguyen NM, Sarrabay G, Rezaei M, Rivas MC, Kavasoglu A, Berkil H, Elshafey A, Abdalla E, Nunez KP, Dreyfus H, Philippe M, Hadipour Z, Durmaz A, Eaton EE, Schubert B, Ulker V, Hadipour F, Ahmadpour F, Touitou I, Fardaei M, Slim R.	Eur J Hum Genet. 2016 Oct;24(10):1445-52. doi: 10.1038/ejhg.2016.9. Epub 2016 Mar 9.	Reddy R	Eur J Hum Genet	2016	2016-03-10	PMC5027696		10.1038/ejhg.2016.9
Irrelevant	16260617	Intrinsic function of the aryl hydrocarbon (dioxin) receptor as a key factor in female reproduction	Baba T, Mimura J, Nakamura N, Harada N, Yamamoto M, Morohashi K, Fujii-Kuriyama Y.	Mol Cell Biol. 2005 Nov;25(22):10040-51. doi: 10.1128/MCB.25.22.10040-10051.2005.	Baba T	Mol Cell Biol	2005	2005-11-02	PMC1280268		10.1128/MCB.25.22.10040-10051.2005
Irrelevant	15236323	Increased formation of corpora lutea in neurokinin 1-receptor deficient mice	Löffler S, Schulz A, Hunt SP, Spanel-Borowski K.	Mol Reprod Dev. 2004 Aug;68(4):408-14. doi: 10.1002/mrd.20093.	Löffler S	Mol Reprod Dev	2004	2004-07-06			10.1002/mrd.20093
Irrelevant	23796362	Molecular characterization and expression profile of ghrelin gene during different reproductive phases in buffalo (Bubalus bubalis)	Kandasamy S, Jain A, Baviskar P, Kumar R, Joshi P, Agarwal SK, Mitra A.	Domest Anim Endocrinol. 2013 Aug;45(2):55-63. doi: 10.1016/j.domaniend.2013.05.001. Epub 2013 Jun 4.	Kandasamy S	Domest Anim Endocrinol	2013	2013-06-26			10.1016/j.domaniend.2013.05.001
Irrelevant	12912906	GCNF-dependent repression of BMP-15 and GDF-9 mediates gamete regulation of female fertility	Lan ZJ, Gu P, Xu X, Jackson KJ, DeMayo FJ, O'Malley BW, Cooney AJ.	EMBO J. 2003 Aug 15;22(16):4070-81. doi: 10.1093/emboj/cdg405.	Lan ZJ	EMBO J	2003	2003-08-13	PMC175795		10.1093/emboj/cdg405
Association study	26095811	Deregulation of key signaling pathways involved in oocyte maturation in FMR1 premutation carriers with Fragile X-associated primary ovarian insufficiency	Alvarez-Mora MI, Rodriguez-Revenga L, Madrigal I, Garcia-Garcia F, Duran M, Dopazo J, Estivill X, Milà M.	Gene. 2015 Oct 15;571(1):52-7. doi: 10.1016/j.gene.2015.06.039. Epub 2015 Jun 18.	Alvarez-Mora MI	Gene	2015	2015-06-23			10.1016/j.gene.2015.06.039
Irrelevant	26470726	Apoptosis of Sertoli cells after conditional ablation of murine double minute 2 (Mdm2) gene is p53-dependent and results in male sterility	Fouchécourt S, Livera G, Messiaen S, Fumel B, Parent AS, Marine JC, Monget P.	Cell Death Differ. 2016 Mar;23(3):521-30. doi: 10.1038/cdd.2015.120. Epub 2015 Oct 16.	Fouchécourt S	Cell Death Differ	2016	2015-10-17	PMC5072445		10.1038/cdd.2015.120
Irrelevant	23451081	Distinct spatiotemporal expression of serine proteases Prss23 and Prss35 in periimplantation mouse uterus and dispensable function of Prss35 in fertility	Diao H, Xiao S, Li R, Zhao F, Ye X.	PLoS One. 2013;8(2):e56757. doi: 10.1371/journal.pone.0056757. Epub 2013 Feb 22.	Diao H	PLoS One	2013	2013-03-02	PMC3579851		10.1371/journal.pone.0056757
Association study	25192944	Co-occurrence of congenital hydronephrosis and FOXL2-associated blepharophimosis, ptosis, epicanthus inversus syndrome (BPES)	Gulati R, Verdin H, Halanaik D, Bhat BV, De Baere E.	Eur J Med Genet. 2014 Oct;57(10):576-8. doi: 10.1016/j.ejmg.2014.08.004. Epub 2014 Sep 2.	Gulati R	Eur J Med Genet	2014	2014-09-07			10.1016/j.ejmg.2014.08.004
Association study	22108178	Genetic polymorphism of cytochrome P450 2D6 determines oestrogen receptor activity of the major infertility drug clomiphene via its active metabolites	Mürdter TE, Kerb R, Turpeinen M, Schroth W, Ganchev B, Böhmer GM, Igel S, Schaeffeler E, Zanger U, Brauch H, Schwab M.	Hum Mol Genet. 2012 Mar 1;21(5):1145-54. doi: 10.1093/hmg/ddr543. Epub 2011 Nov 22.	Mürdter TE	Hum Mol Genet	2012	2011-11-24			10.1093/hmg/ddr543
Irrelevant	11889206	Aberrant expression of growth differentiation factor-9 in oocytes of women with polycystic ovary syndrome	Teixeira Filho FL, Baracat EC, Lee TH, Suh CS, Matsui M, Chang RJ, Shimasaki S, Erickson GF.	J Clin Endocrinol Metab. 2002 Mar;87(3):1337-44. doi: 10.1210/jcem.87.3.8316.	Teixeira Filho FL	J Clin Endocrinol Metab	2002	2002-03-13			10.1210/jcem.87.3.8316
Association study	24086150	The highly prolific phenotype of Lacaune sheep is associated with an ectopic expression of the B4GALNT2 gene within the ovary	Drouilhet L, Mansanet C, Sarry J, Tabet K, Bardou P, Woloszyn F, Lluch J, Harichaux G, Viguié C, Monniaux D, Bodin L, Mulsant P, Fabre S.	PLoS Genet. 2013;9(9):e1003809. doi: 10.1371/journal.pgen.1003809. Epub 2013 Sep 26.	Drouilhet L	PLoS Genet	2013	2013-10-03	PMC3784507		10.1371/journal.pgen.1003809
Irrelevant	19054779	Maternal depletion of NLRP5 blocks early embryogenesis in rhesus macaque monkeys (Macaca mulatta)	Wu X.	Hum Reprod. 2009 Feb;24(2):415-24. doi: 10.1093/humrep/den403. Epub 2008 Dec 3.	Wu X	Hum Reprod	2009	2008-12-05			10.1093/humrep/den403
Irrelevant	18295531	The epidermal growth factor receptor and its ligands in female reproduction: insights from rodent models	Schneider MR, Wolf E.	Cytokine Growth Factor Rev. 2008 Apr;19(2):173-81. doi: 10.1016/j.cytogfr.2008.01.003. Epub 2008 Mar 4.	Schneider MR	Cytokine Growth Factor Rev	2008	2008-02-26			10.1016/j.cytogfr.2008.01.003
Association study	24610422	Polymorphisms of pentanucleotide repeats (tttta)n in the promoter of CYP11A1 and their relationships to polycystic ovary syndrome (PCOS) risk: a meta-analysis	Yu M, Feng R, Sun X, Wang H, Wang H, Sang Q, Jin L, He L, Wang L.	Mol Biol Rep. 2014 Jul;41(7):4435-45. doi: 10.1007/s11033-014-3314-3. Epub 2014 Mar 9.	Yu M	Mol Biol Rep	2014	2014-03-11			10.1007/s11033-014-3314-3
Case	25246117	BMP15 c.-9C>G promoter sequence variant may contribute to the cause of non-syndromic premature ovarian failure	Fonseca DJ, Ortega-Recalde O, Esteban-Perez C, Moreno-Ortiz H, Patiño LC, Bermúdez OM, Ortiz AM, Restrepo CM, Lucena E, Laissue P.	Reprod Biomed Online. 2014 Nov;29(5):627-33. doi: 10.1016/j.rbmo.2014.07.018. Epub 2014 Aug 12.	Fonseca DJ	Reprod Biomed Online	2014	2014-09-24			10.1016/j.rbmo.2014.07.018
Case	26323275	Novel FOXL2 mutations in two Chinese families with blepharophimosis-ptosis-epicanthus inversus syndrome	Xue M, Zheng J, Zhou Q, Hejtmancik JF, Wang Y, Li S.	BMC Med Genet. 2015 Sep 1;16:73. doi: 10.1186/s12881-015-0217-7.	Xue M	BMC Med Genet	2015	2015-09-02	PMC4593235		10.1186/s12881-015-0217-7
Association study	18384775	A pilot study of premature ovarian senescence: I. Correlation of triple CGG repeats on the FMR1 gene to ovarian reserve parameters FSH and anti-Müllerian hormone	Gleicher N, Weghofer A, Barad DH.	Fertil Steril. 2009 May;91(5):1700-6. doi: 10.1016/j.fertnstert.2008.01.098. Epub 2008 Apr 2.	Gleicher N	Fertil Steril	2009	2008-04-04			10.1016/j.fertnstert.2008.01.098
Review	10373754	[Vascular endothelial factor (VEGF): therapeutic angiogenesis and vasculogenesis in the treatment of cardiovascular disease]	Kalka C, Takahashi T, Masuda H, Asahara T, Isner JM.	Med Klin (Munich). 1999 Apr 15;94(4):193-201. doi: 10.1007/BF03044854.	Kalka C	Med Klin (Munich)	1999	1999-06-22			10.1007/BF03044854
Irrelevant	30304577	Functional evidence implicating NOTCH2 missense mutations in primary ovarian insufficiency etiology	Patiño LC, Beau I, Morel A, Delemer B, Young J, Binart N, Laissue P.	Hum Mutat. 2019 Jan;40(1):25-30. doi: 10.1002/humu.23667. Epub 2018 Oct 22.	Patiño LC	Hum Mutat	2019	2018-10-11			10.1002/humu.23667
Irrelevant	11956173	Functional integrity of ErbB-4/-2 tyrosine kinase receptor complex in the hypothalamus is required for maintaining normal reproduction in young adult female rats	Hou J, Li B, Yang Z, Fager N, Ma MY.	Endocrinology. 2002 May;143(5):1901-12. doi: 10.1210/endo.143.5.8801.	Hou J	Endocrinology	2002	2002-04-17			10.1210/endo.143.5.8801
Irrelevant	11416220	Targeted ablation of the 25-hydroxyvitamin D 1alpha -hydroxylase enzyme: evidence for skeletal, reproductive, and immune dysfunction	Panda DK, Miao D, Tremblay ML, Sirois J, Farookhi R, Hendy GN, Goltzman D.	Proc Natl Acad Sci U S A. 2001 Jun 19;98(13):7498-503. doi: 10.1073/pnas.131029498.	Panda DK	Proc Natl Acad Sci U S A	2001	2001-06-21	PMC34697		10.1073/pnas.131029498
Irrelevant	17565040	p27kip1 (cyclin-dependent kinase inhibitor 1B) controls ovarian development by suppressing follicle endowment and activation and promoting follicle atresia in mice	Rajareddy S, Reddy P, Du C, Liu L, Jagarlamudi K, Tang W, Shen Y, Berthet C, Peng SL, Kaldis P, Liu K.	Mol Endocrinol. 2007 Sep;21(9):2189-202. doi: 10.1210/me.2007-0172. Epub 2007 Jun 12.	Rajareddy S	Mol Endocrinol	2007	2007-06-15			10.1210/me.2007-0172
Irrelevant	24145128	Transcriptional repression of the Ahr gene by LHCGR signaling in preovulatory granulosa cells is controlled by chromatin accessibility	Teino I, Matvere A, Kuuse S, Ingerpuu S, Maimets T, Kristjuhan A, Tiido T.	Mol Cell Endocrinol. 2014 Jan 25;382(1):292-301. doi: 10.1016/j.mce.2013.10.011. Epub 2013 Oct 18.	Teino I	Mol Cell Endocrinol	2014	2013-10-23			10.1016/j.mce.2013.10.011
Association study	15489243	Association between MSH4 (MutS homologue 4) and the DNA strand-exchange RAD51 and DMC1 proteins during mammalian meiosis	Neyton S, Lespinasse F, Moens PB, Paul R, Gaudray P, Paquis-Flucklinger V, Santucci-Darmanin S.	Mol Hum Reprod. 2004 Dec;10(12):917-24. doi: 10.1093/molehr/gah123. Epub 2004 Oct 15.	Neyton S	Mol Hum Reprod	2004	2004-10-19			10.1093/molehr/gah123
Association study	21842124	Polymorphisms in estrogen receptor-α are associated with idiopathic female infertility	Du JW, Tao XR, Xu KY, Fang LY, Qi XL.	Mol Med Rep. 2011 Nov-Dec;4(6):1239-42. doi: 10.3892/mmr.2011.551. Epub 2011 Aug 12.	Du JW	Mol Med Rep	2011	2011-08-16			10.3892/mmr.2011.551
Irrelevant	16818886	A unique preovulatory expression pattern plays a key role in the physiological functions of BMP-15 in the mouse	Yoshino O, McMahon HE, Sharma S, Shimasaki S.	Proc Natl Acad Sci U S A. 2006 Jul 11;103(28):10678-83. doi: 10.1073/pnas.0600507103. Epub 2006 Jul 3.	Yoshino O	Proc Natl Acad Sci U S A	2006	2006-07-05	PMC1502291		10.1073/pnas.0600507103
Cytogenetic study	14711786	Mutations in a novel locus on mouse chromosome 11 resulting in male infertility associated with defects in microtubule assembly and sperm tail function	Clark AT, Firozi K, Justice MJ.	Biol Reprod. 2004 May;70(5):1317-24. doi: 10.1095/biolreprod.103.020628. Epub 2004 Jan 7.	Clark AT	Biol Reprod	2004	2004-01-09			10.1095/biolreprod.103.020628
Irrelevant	30085220	Transcriptome analysis of rhesus monkey failed-to-mature oocytes: deficiencies in transcriptional regulation and cytoplasmic maturation of the oocyte mRNA population	Ruebel ML, Schall PZ, Midic U, Vincent KA, Goheen B, VandeVoort CA, Latham KE.	Mol Hum Reprod. 2018 Oct 1;24(10):478-494. doi: 10.1093/molehr/gay032.	Ruebel ML	Mol Hum Reprod	2018	2018-08-08	PMC6497044		10.1093/molehr/gay032
Cytogenetic study	8968762	Linkage of blepharophimosis syndrome in a large Indian pedigree to chromosome 7p	Maw M, Kar B, Biswas J, Biswas P, Nancarrow D, Bridges R, Kumaramanickavel G, Denton M, Badrinath SS.	Hum Mol Genet. 1996 Dec;5(12):2049-54. doi: 10.1093/hmg/5.12.2049.	Maw M	Hum Mol Genet	1996	1996-12-01			10.1093/hmg/5.12.2049
Irrelevant	21149718	Model of pediatric pituitary hormone deficiency separates the endocrine and neural functions of the LHX3 transcription factor in vivo	Colvin SC, Malik RE, Showalter AD, Sloop KW, Rhodes SJ.	Proc Natl Acad Sci U S A. 2011 Jan 4;108(1):173-8. doi: 10.1073/pnas.1009501108. Epub 2010 Dec 13.	Colvin SC	Proc Natl Acad Sci U S A	2011	2010-12-15	PMC3017168		10.1073/pnas.1009501108
Association study	10411917	Thirty-seven candidate genes for polycystic ovary syndrome: strongest evidence for linkage is with follistatin	Urbanek M, Legro RS, Driscoll DA, Azziz R, Ehrmann DA, Norman RJ, Strauss JF 3rd, Spielman RS, Dunaif A.	Proc Natl Acad Sci U S A. 1999 Jul 20;96(15):8573-8. doi: 10.1073/pnas.96.15.8573.	Urbanek M	Proc Natl Acad Sci U S A	1999	1999-07-21	PMC17558		10.1073/pnas.96.15.8573
Cytogenetic study	22906557	Blepharophimosis, ptosis, epicanthus inversus syndrome with translocation and deletion at chromosome 3q23 in a black African female	Alao MJ, Lalèyè A, Lalya F, Hans Ch, Abramovicz M, Morice-Picard F, Arveiler B, Lacombe D, Rooryck C.	Eur J Med Genet. 2012 Nov;55(11):630-4. doi: 10.1016/j.ejmg.2012.07.005. Epub 2012 Aug 3.	Alao MJ	Eur J Med Genet	2012	2012-08-22			10.1016/j.ejmg.2012.07.005
Irrelevant	11796513	Altered gene activity of epidermal growth factor receptor (ErbB-1) in the hypothalamus of aging female rat is linked to abnormal estrous cycles	Hou J, Li B, Yang Z, Fager N, Ma MY.	Endocrinology. 2002 Feb;143(2):577-86. doi: 10.1210/endo.143.2.8632.	Hou J	Endocrinology	2002	2002-01-18			10.1210/endo.143.2.8632
Irrelevant	22918878	Mice harboring Gnrhr E90K, a mutation that causes protein misfolding and hypogonadotropic hypogonadism in humans, exhibit testis size reduction and ovulation failure	Stewart MD, Deng JM, Stewart CA, Mullen RD, Wang Y, Lopez S, Serna MK, Huang CC, Janovick JA, Pask AJ, Schwartz RJ, Conn PM, Behringer RR.	Mol Endocrinol. 2012 Nov;26(11):1847-56. doi: 10.1210/me.2012-1072. Epub 2012 Aug 23.	Stewart MD	Mol Endocrinol	2012	2012-08-25	PMC3487620		10.1210/me.2012-1072
Irrelevant	12554779	Egr-1 induction in rat granulosa cells by follicle-stimulating hormone and luteinizing hormone: combinatorial regulation by transcription factors cyclic adenosine 3',5'-monophosphate regulatory element binding protein, serum response factor, sp1, and early growth response factor-1	Russell DL, Doyle KM, Gonzales-Robayna I, Pipaon C, Richards JS.	Mol Endocrinol. 2003 Apr;17(4):520-33. doi: 10.1210/me.2002-0066. Epub 2003 Jan 23.	Russell DL	Mol Endocrinol	2003	2003-01-30			10.1210/me.2002-0066
Irrelevant	9559645	Female sterility in mice lacking the basigin gene, which encodes a transmembrane glycoprotein belonging to the immunoglobulin superfamily	Kuno N, Kadomatsu K, Fan QW, Hagihara M, Senda T, Mizutani S, Muramatsu T.	FEBS Lett. 1998 Mar 27;425(2):191-4. doi: 10.1016/s0014-5793(98)00213-0.	Kuno N	FEBS Lett	1998	1998-04-29			10.1016/s0014-5793(98)00213-0
Irrelevant	26246498	A new variant in signal peptide of the human luteinizing hormone receptor (LHCGR) affects receptor biogenesis causing leydig cell hypoplasia	Vezzoli V, Duminuco P, Vottero A, Kleinau G, Schülein R, Minari R, Bassi I, Bernasconi S, Persani L, Bonomi M.	Hum Mol Genet. 2015 Nov 1;24(21):6003-12. doi: 10.1093/hmg/ddv313. Epub 2015 Aug 5.	Vezzoli V	Hum Mol Genet	2015	2015-08-07			10.1093/hmg/ddv313
Irrelevant	20118412	MicroRNA-224 is involved in transforming growth factor-beta-mediated mouse granulosa cell proliferation and granulosa cell function by targeting Smad4	Yao G, Yin M, Lian J, Tian H, Liu L, Li X, Sun F.	Mol Endocrinol. 2010 Mar;24(3):540-51. doi: 10.1210/me.2009-0432. Epub 2010 Jan 29.	Yao G	Mol Endocrinol	2010	2010-02-02	PMC5419098		10.1210/me.2009-0432
Case	10995571	Identification of BPESC1, a novel gene disrupted by a balanced chromosomal translocation, t(3;4)(q23;p15.2), in a patient with BPES	De Baere E, Fukushima Y, Small K, Udar N, Van Camp G, Verhoeven K, Palotie A, De Paepe A, Messiaen L.	Genomics. 2000 Sep 15;68(3):296-304. doi: 10.1006/geno.2000.6304.	De Baere E	Genomics	2000	2000-09-21			10.1006/geno.2000.6304
Irrelevant	15072567	Identification of the growth hormone receptor in an advanced teleost, the tilapia (Oreochromis mossambicus) with special reference to its distinct expression pattern in the ovary	Kajimura S, Kawaguchi N, Kaneko T, Kawazoe I, Hirano T, Visitacion N, Grau EG, Aida K.	J Endocrinol. 2004 Apr;181(1):65-76. doi: 10.1677/joe.0.1810065.	Kajimura S	J Endocrinol	2004	2004-04-10			10.1677/joe.0.1810065
Association study	15136966	Hypergonadotropic ovarian failure associated with an inherited mutation of human bone morphogenetic protein-15 (BMP15) gene	Di Pasquale E, Beck-Peccoz P, Persani L.	Am J Hum Genet. 2004 Jul;75(1):106-11. doi: 10.1086/422103. Epub 2004 May 10.	Di Pasquale E	Am J Hum Genet	2004	2004-05-12	PMC1181993		10.1086/422103
Irrelevant	9241280	Mice lacking the vitamin D receptor exhibit impaired bone formation, uterine hypoplasia and growth retardation after weaning	Yoshizawa T, Handa Y, Uematsu Y, Takeda S, Sekine K, Yoshihara Y, Kawakami T, Arioka K, Sato H, Uchiyama Y, Masushige S, Fukamizu A, Matsumoto T, Kato S.	Nat Genet. 1997 Aug;16(4):391-6. doi: 10.1038/ng0897-391.	Yoshizawa T	Nat Genet	1997	1997-08-01			10.1038/ng0897-391
Irrelevant	9096864	Different female reproductive phenotypes determined by human growth hormone (hGH) levels in hGH-transgenic rats	Ikeda A, Matsumoto Y, Chang KT, Nakano T, Matsuyama S, Yamanouchi K, Ohta A, Nishihara M, Tojo H, Sasaki F, Takahashi M.	Biol Reprod. 1997 Apr;56(4):847-51. doi: 10.1095/biolreprod56.4.847.	Ikeda A	Biol Reprod	1997	1997-04-01			10.1095/biolreprod56.4.847
Case	12567411	FOXL2-mutations in blepharophimosis-ptosis-epicanthus inversus syndrome (BPES); challenges for genetic counseling in female patients	Fokstuen S, Antonarakis SE, Blouin JL.	Am J Med Genet A. 2003 Mar 1;117A(2):143-6. doi: 10.1002/ajmg.a.10024.	Fokstuen S	Am J Med Genet A	2003	2003-02-05			10.1002/ajmg.a.10024
Case	29044499	Identification of the first homozygous 1-bp deletion in GDF9 gene leading to primary ovarian insufficiency by using targeted massively parallel sequencing	França MM, Funari MFA, Nishi MY, Narcizo AM, Domenice S, Costa EMF, Lerario AM, Mendonca BB.	Clin Genet. 2018 Feb;93(2):408-411. doi: 10.1111/cge.13156. Epub 2017 Dec 26.	França MM	Clin Genet	2018	2017-10-19			10.1111/cge.13156
Irrelevant	8800926	Refined genetic and physical mapping of BPES type II	Messiaen L, Leroy BP, De Bie S, De Pauw K, Van Roy N, Speleman F, Van Camp G, De Paepe A.	Eur J Hum Genet. 1996;4(1):34-8. doi: 10.1159/000472167.	Messiaen L	Eur J Hum Genet	1996	1996-01-01			10.1159/000472167
Irrelevant	14684609	Aromatase-knockout mouse carrying an estrogen-inducible enhanced green fluorescent protein gene facilitates detection of estrogen actions in vivo	Toda K, Okada Y, Zubair M, Morohashi K, Saibara T, Okada T.	Endocrinology. 2004 Apr;145(4):1880-8. doi: 10.1210/en.2003-0952. Epub 2003 Dec 18.	Toda K	Endocrinology	2004	2003-12-20			10.1210/en.2003-0952
Irrelevant	21934608	Blepharophimosis-ptosis-epicanthus inversus syndrome plus: deletion 3q22.3q23 in a patient with characteristic facial features and with genital anomalies, spastic diplegia, and speech delay	Zahanova S, Meaney B, Łabieniec B, Verdin H, De Baere E, Nowaczyk MJ.	Clin Dysmorphol. 2012 Jan;21(1):48-52. doi: 10.1097/MCD.0b013e32834977f1.	Zahanova S	Clin Dysmorphol	2012	2011-09-22			10.1097/MCD.0b013e32834977f1
Irrelevant	9272742	A YAC contig spanning the blepharophimosis-ptosis-epicanthus inversus syndrome and propionic acidemia loci	Piemontese MR, Memeo E, Carella M, Amati P, Chomel JC, Bonneau D, Pilia G, Cao A, Drabkin H, Gemmill R, Rommens J, Zelante L, Gasparini P, Bisceglia L.	Eur J Hum Genet. 1997 May-Jun;5(3):171-4.	Piemontese MR	Eur J Hum Genet	1997	1997-05-01
Irrelevant	30045910	Gene editing in human development: ethical concerns and practical applications	Rossant J.	Development. 2018 Jul 25;145(16):dev150888. doi: 10.1242/dev.150888.	Rossant J	Development	2018	2018-07-27			10.1242/dev.150888
Irrelevant	31435013	Reconstituting the transcriptome and DNA methylome landscapes of human implantation	Zhou F, Wang R, Yuan P, Ren Y, Mao Y, Li R, Lian Y, Li J, Wen L, Yan L, Qiao J, Tang F.	Nature. 2019 Aug;572(7771):660-664. doi: 10.1038/s41586-019-1500-0. Epub 2019 Aug 21.	Zhou F	Nature	2019	2019-08-23			10.1038/s41586-019-1500-0
Irrelevant	29932168	Thrombophilia and Recurrent Pregnancy Loss: The Enigma Continues	Barut MU, Bozkurt M, Kahraman M, Yıldırım E, Imirzalioğlu N, Kubar A, Sak S, Ağaçayak E, Aksu T, Çoksüer H.	Med Sci Monit. 2018 Jun 22;24:4288-4294. doi: 10.12659/MSM.908832.	Barut MU	Med Sci Monit	2018	2018-06-23	PMC6045916		10.12659/MSM.908832
Irrelevant	31666317	Self-renewing endometrial epithelial organoids of the human uterus	Fitzgerald HC, Dhakal P, Behura SK, Schust DJ, Spencer TE.	Proc Natl Acad Sci U S A. 2019 Nov 12;116(46):23132-23142. doi: 10.1073/pnas.1915389116. Epub 2019 Oct 30.	Fitzgerald HC	Proc Natl Acad Sci U S A	2019	2019-11-01	PMC6859318		10.1073/pnas.1915389116
Review	31639408	Long non-coding RNAs and nuclear factor-κB crosstalk in cancer and other human diseases	Gupta SC, Awasthee N, Rai V, Chava S, Gunda V, Challagundla KB.	Biochim Biophys Acta Rev Cancer. 2020 Jan;1873(1):188316. doi: 10.1016/j.bbcan.2019.188316. Epub 2019 Oct 19.	Gupta SC	Biochim Biophys Acta Rev Cancer	2020	2019-10-23	PMC7775411	NIHMS1656208	10.1016/j.bbcan.2019.188316
Review	31273585	Genetic diagnosis in first or second trimester pregnancy loss using exome sequencing: a systematic review of human essential genes	Robbins SM, Thimm MA, Valle D, Jelin AC.	J Assist Reprod Genet. 2019 Aug;36(8):1539-1548. doi: 10.1007/s10815-019-01499-6. Epub 2019 Jul 4.	Robbins SM	J Assist Reprod Genet	2019	2019-07-06	PMC6707996		10.1007/s10815-019-01499-6
Association study	30660395	Relationship between unexplained recurrent pregnancy loss and 5,10-methylenetetrahydrofolate reductase) polymorphisms	Xu Y, Ban Y, Ran L, Yu Y, Zhai S, Sun Z, Zhang J, Zhang M, Hong T, Liu R, Ren L, Hu L.	Fertil Steril. 2019 Mar;111(3):597-603. doi: 10.1016/j.fertnstert.2018.11.011. Epub 2019 Jan 16.	Xu Y	Fertil Steril	2019	2019-01-21			10.1016/j.fertnstert.2018.11.011
Review	28520345	Methylenetetrahydrofolate Reductase Deficiency	Dean L.	2012 Mar 8 [updated 2016 Oct 27]. In: Pratt VM, Scott SA, Pirmohamed M, Esquivel B, Kane MS, Kattman BL, Malheiro AJ, editors. Medical Genetics Summaries [Internet]. Bethesda (MD): National Center for Biotechnology Information (US); 2012–.	Dean L	Medical Genetics Summaries	2012	2016-10-27
Case	26826164	Whole exome sequencing in recurrent early pregnancy loss	Qiao Y, Wen J, Tang F, Martell S, Shomer N, Leung PC, Stephenson MD, Rajcan-Separovic E.	Mol Hum Reprod. 2016 May;22(5):364-72. doi: 10.1093/molehr/gaw008. Epub 2016 Jan 28.	Qiao Y	Mol Hum Reprod	2016	2016-01-31	PMC4847612		10.1093/molehr/gaw008
Association study	32841180	ESR1 GENE RELATED RISK IN THE DEVELOPMENT OF IDIOPATHIC INFERTILITY AND EARLY PREGNANCY LOSS IN MARRIED COUPLES	Fishchuk L, Rossokha Z, Sheyko L, Brisevac L, Gorovenko N.	Georgian Med News. 2020 Jun;(303):48-54.	Fishchuk L	Georgian Med News	2020	2020-08-26
Case	31609975	KHDC3L mutation causes recurrent pregnancy loss by inducing genomic instability of human early embryonic cells	Zhang W, Chen Z, Zhang D, Zhao B, Liu L, Xie Z, Yao Y, Zheng P.	PLoS Biol. 2019 Oct 14;17(10):e3000468. doi: 10.1371/journal.pbio.3000468. eCollection 2019 Oct.	Zhang W	PLoS Biol	2019	2019-10-15	PMC6812846		10.1371/journal.pbio.3000468
Association study	30100398	Integrated analysis of DNA methylome and transcriptome identified CREB5 as a novel risk gene contributing to recurrent pregnancy loss	Yu M, Du G, Xu Q, Huang Z, Huang X, Qin Y, Han L, Fan Y, Zhang Y, Han X, Jiang Z, Xia Y, Wang X, Lu C.	EBioMedicine. 2018 Sep;35:334-344. doi: 10.1016/j.ebiom.2018.07.042. Epub 2018 Aug 10.	Yu M	EBioMedicine	2018	2018-08-14	PMC6154871		10.1016/j.ebiom.2018.07.042
Irrelevant	30452456	FOXO1 regulates uterine epithelial integrity and progesterone receptor expression critical for embryo implantation	Vasquez YM, Wang X, Wetendorf M, Franco HL, Mo Q, Wang T, Lanz RB, Young SL, Lessey BA, Spencer TE, Lydon JP, DeMayo FJ.	PLoS Genet. 2018 Nov 19;14(11):e1007787. doi: 10.1371/journal.pgen.1007787. eCollection 2018 Nov.	Vasquez YM	PLoS Genet	2018	2018-11-20	PMC6277115		10.1371/journal.pgen.1007787
Irrelevant	30448228	The enhancer RNA lnc-SLC4A1-1 epigenetically regulates unexplained recurrent pregnancy loss (URPL) by activating CXCL8 and NF-kB pathway	Huang Z, Du G, Huang X, Han L, Han X, Xu B, Zhang Y, Yu M, Qin Y, Xia Y, Wang X, Lu C.	EBioMedicine. 2018 Dec;38:162-170. doi: 10.1016/j.ebiom.2018.11.015. Epub 2018 Nov 16.	Huang Z	EBioMedicine	2018	2018-11-19	PMC6306333		10.1016/j.ebiom.2018.11.015
Association study	31493261	Association of DNMT3B and DNMN3L Gene Polymorphisms with Early Pregnancy Loss	Azova MM, Ahmed AA, Ait Aissa A, Blagonravov ML.	Bull Exp Biol Med. 2019 Aug;167(4):475-478. doi: 10.1007/s10517-019-04553-6. Epub 2019 Sep 6.	Azova MM	Bull Exp Biol Med	2019	2019-09-08			10.1007/s10517-019-04553-6
Review	32680920	Mechanisms of human embryo development: from cell fate to tissue shape and back	Shahbazi MN.	Development. 2020 Jul 17;147(14):dev190629. doi: 10.1242/dev.190629.	Shahbazi MN	Development	2020	2020-07-19	PMC7375473		10.1242/dev.190629
Association study	29703881	The association of factor V G1961A (factor V Leiden), prothrombin G20210A, MTHFR C677T and PAI-1 4G/5G polymorphisms with recurrent pregnancy loss in Bosnian women	Jusić A, Balić D, Avdić A, Pođanin M, Balić A.	Med Glas (Zenica). 2018 Aug 1;15(2):158-163. doi: 10.17392/948-18.	Jusić A	Med Glas (Zenica)	2018	2018-04-29			10.17392/948-18
Irrelevant	19389728	Thrombin and interleukin-1beta decrease HOX gene expression in human first trimester decidual cells: implications for pregnancy loss	Sarno J, Schatz F, Huang SJ, Lockwood C, Taylor HS.	Mol Hum Reprod. 2009 Jul;15(7):451-7. doi: 10.1093/molehr/gap030. Epub 2009 Apr 22.	Sarno J	Mol Hum Reprod	2009	2009-04-25	PMC2722817		10.1093/molehr/gap030
Irrelevant	31513884	Heparin and aspirin combination therapy restores T-cell phenotype in pregnant patients with antiphospholipid syndrome-related recurrent pregnancy loss	Wang M, Zhang P, Yu S, Zhou G, Lv J, Nallapothula D, Guo C, Wang Q, Singh RR.	Clin Immunol. 2019 Nov;208:108259. doi: 10.1016/j.clim.2019.108259. Epub 2019 Sep 9.	Wang M	Clin Immunol	2019	2019-09-13			10.1016/j.clim.2019.108259
Review	30638594	Genetic abnormalities and pregnancy loss	Blue NR, Page JM, Silver RM.	Semin Perinatol. 2019 Mar;43(2):66-73. doi: 10.1053/j.semperi.2018.12.002. Epub 2018 Dec 19.	Blue NR	Semin Perinatol	2019	2019-01-15			10.1053/j.semperi.2018.12.002
Review	31364314	Genetics of recurrent pregnancy loss among Iranian population	Moghbeli M.	Mol Genet Genomic Med. 2019 Sep;7(9):e891. doi: 10.1002/mgg3.891. Epub 2019 Jul 30.	Moghbeli M	Mol Genet Genomic Med	2019	2019-08-01	PMC6732315		10.1002/mgg3.891
Association study	28825972	Angiogenesis and oxidative stress-related gene variants in recurrent pregnancy loss	Fortis MF, Fraga LR, Boquett JA, Kowalski TW, Dutra CG, Gonçalves RO, Vianna FSL, Schüler-Faccini L, Sanseverino MTV.	Reprod Fertil Dev. 2018 Mar;30(3):498-506. doi: 10.1071/RD17117.	Fortis MF	Reprod Fertil Dev	2018	2017-08-22			10.1071/RD17117
Review	24491984	Uterine factors	Jaslow CR.	Obstet Gynecol Clin North Am. 2014 Mar;41(1):57-86. doi: 10.1016/j.ogc.2013.10.002.	Jaslow CR	Obstet Gynecol Clin North Am	2014	2014-02-05			10.1016/j.ogc.2013.10.002
Association study	31785132	Relationship between HLA-DPA1 genetic polymorphism and anembryonic pregnancy	Wang Z, Lu X, Yao X, Liu X, Zhao L, Chang S, Zhang T, Niu B, Wang L.	Mol Genet Genomic Med. 2020 Jan;8(1):e1046. doi: 10.1002/mgg3.1046. Epub 2019 Nov 30.	Wang Z	Mol Genet Genomic Med	2020	2019-12-01	PMC6978238		10.1002/mgg3.1046
Association study	23779098	Ubiquitin-specific protease (USP26) gene alterations associated with male infertility and recurrent pregnancy loss (RPL) in Iranian infertile patients	Asadpor U, Totonchi M, Sabbaghian M, Hoseinifar H, Akhound MR, Zari Moradi Sh, Haratian K, Sadighi Gilani MA, Gourabi H, Mohseni Meybodi A.	J Assist Reprod Genet. 2013 Jul;30(7):923-31. doi: 10.1007/s10815-013-0027-9. Epub 2013 Jun 19.	Asadpor U	J Assist Reprod Genet	2013	2013-06-20	PMC3725226		10.1007/s10815-013-0027-9
Review	26346467	Interleukin-18 gene polymorphisms and risk of recurrent pregnancy loss: A systematic review and meta-analysis	Chen H, Yang X, Du J, Lu M.	J Obstet Gynaecol Res. 2015 Oct;41(10):1506-13. doi: 10.1111/jog.12800. Epub 2015 Sep 8.	Chen H	J Obstet Gynaecol Res	2015	2015-09-09			10.1111/jog.12800
Association study	30680517	The interaction effect of angiogenesis and endothelial dysfunction-related gene variants increases the susceptibility of recurrent pregnancy loss	Trifonova EA, Swarovskaya MG, Ganzha OA, Voronkova OV, Gabidulina TV, Stepanov VA.	J Assist Reprod Genet. 2019 Apr;36(4):717-726. doi: 10.1007/s10815-019-01403-2. Epub 2019 Jan 24.	Trifonova EA	J Assist Reprod Genet	2019	2019-01-26	PMC6505001		10.1007/s10815-019-01403-2
Irrelevant	32450627	Maternal killer-cell immunoglobulin-like receptors and paternal human leukocyte antigen ligands in recurrent pregnancy loss cases in Turkey	Elbaşı MO, Tulunay A, Karagözoğlu H, Kahraman S, Ekşioğlu-Demiralp E.	Clin Exp Reprod Med. 2020 Jun;47(2):122-129. doi: 10.5653/cerm.2019.03223. Epub 2020 May 26.	Elbaşı MO	Clin Exp Reprod Med	2020	2020-05-26	PMC7315865		10.5653/cerm.2019.03223
Cytogenetic study	31210028	Chromosomal aberrations in pregnancy and fetal loss: Insight on the effect of consanguinity, review of 1625 cases	Najafi K, Gholami S, Moshtagh A, Bazrgar M, Sadatian N, Abbasi G, Rostami P, Khalili S, Babanejad M, Nourmohammadi B, Faramarzi Garous N, Najmabadi H, Kariminejad R.	Mol Genet Genomic Med. 2019 Aug;7(8):e820. doi: 10.1002/mgg3.820. Epub 2019 Jun 18.	Najafi K	Mol Genet Genomic Med	2019	2019-06-19	PMC6687859		10.1002/mgg3.820
Irrelevant	30611803	Role of TRF2 and TPP1 regulation in idiopathic recurrent pregnancy loss	Pirzada RH, Orun O, Erzik C, Cagsin H, Serakinci N.	Int J Biol Macromol. 2019 Apr 15;127:306-310. doi: 10.1016/j.ijbiomac.2019.01.011. Epub 2019 Jan 4.	Pirzada RH	Int J Biol Macromol	2019	2019-01-07			10.1016/j.ijbiomac.2019.01.011
Review	29021363	Novel and Unexpected Functions of SGLTs	Wright EM, Ghezzi C, Loo DDF.	Physiology (Bethesda). 2017 Nov;32(6):435-443. doi: 10.1152/physiol.00021.2017.	Wright EM	Physiology (Bethesda)	2017	2017-10-13	PMC5817162		10.1152/physiol.00021.2017
Association study	30578376	Association among cytotoxic T-lymphocyte antigen 4 gene, rs231775 polymorphism, and recurrent pregnancy loss risk	Song Y, Chen Y, Xu Q.	Biosci Rep. 2019 Feb 1;39(2):BSR20181760. doi: 10.1042/BSR20181760. Print 2019 Feb 28.	Song Y	Biosci Rep	2019	2018-12-23	PMC6356036		10.1042/BSR20181760
Association study	28980840	Prolactin receptor gene polymorphism and the risk of recurrent pregnancy loss: a case-control study	Kim JJ, Choi YM, Lee SK, Yang KM, Paik EC, Jeong HJ, Jun JK, Han AR, Hwang KR, Hong MA.	J Obstet Gynaecol. 2018 Feb;38(2):261-264. doi: 10.1080/01443615.2017.1351932. Epub 2017 Oct 5.	Kim JJ	J Obstet Gynaecol	2018	2017-10-06			10.1080/01443615.2017.1351932
Review	32251566	[Role of sperm genetic abnormality in recurrent pregnancy loss: An update]	Liang WN, Xue S, Shang XJ.	Zhonghua Nan Ke Xue. 2019 Dec;25(12):1126-1130.	Liang WN	Zhonghua Nan Ke Xue	2019	2020-04-07
Association study	28603947	Thrombophilic gene polymorphisms and recurrent pregnancy loss in Greek women	Chatzidimitriou M, Chatzidimitriou D, Mavridou M, Anetakis C, Chatzopoulou F, Lialiaris T, Mitka S.	Int J Lab Hematol. 2017 Dec;39(6):590-595. doi: 10.1111/ijlh.12703. Epub 2017 Jun 12.	Chatzidimitriou M	Int J Lab Hematol	2017	2017-06-13			10.1111/ijlh.12703
Irrelevant	29536593	Are leptin and adiponectin involved in recurrent pregnancy loss?	Serazin V, Duval F, Wainer R, Ravel C, Vialard F, Molina-Gomes D, Dieudonne MN, Dos Santos E.	J Obstet Gynaecol Res. 2018 Jun;44(6):1015-1022. doi: 10.1111/jog.13623. Epub 2018 Mar 14.	Serazin V	J Obstet Gynaecol Res	2018	2018-03-15			10.1111/jog.13623
Association study	29658346	Association between thrombophilia gene polymorphisms and recurrent pregnancy loss risk in the Iranian population	Bigdeli R, Younesi MR, Panahnejad E, Asgary V, Heidarzadeh S, Mazaheri H, Aligoudarzi SL.	Syst Biol Reprod Med. 2018 Aug;64(4):274-282. doi: 10.1080/19396368.2018.1456576. Epub 2018 Apr 15.	Bigdeli R	Syst Biol Reprod Med	2018	2018-04-17			10.1080/19396368.2018.1456576
Review	25250948	Association between plasminogen activator inhibitor-1 gene polymorphisms and recurrent pregnancy loss: a systematic review and meta-analysis	Chen H, Nie S, Lu M.	Am J Reprod Immunol. 2015 Apr;73(4):292-300. doi: 10.1111/aji.12321. Epub 2014 Sep 24.	Chen H	Am J Reprod Immunol	2015	2014-09-25			10.1111/aji.12321
Review	26399758	Methylenetetrahydrofolate reductase gene polymorphisms and recurrent pregnancy loss in China: a systematic review and meta-analysis	Chen H, Yang X, Lu M.	Arch Gynecol Obstet. 2016 Feb;293(2):283-90. doi: 10.1007/s00404-015-3894-8. Epub 2015 Sep 23.	Chen H	Arch Gynecol Obstet	2016	2015-09-25			10.1007/s00404-015-3894-8
Association study	30955395	Impaired Placentation and Early Pregnancy Loss in Patients with MTHFR Polymorphisms and Type-1 Diabetes Mellitus	Gurbuz RH, Atilla P, Orgul G, Tanacan A, Dolgun A, Cakar AN, Beksac MS.	Fetal Pediatr Pathol. 2019 Oct;38(5):376-386. doi: 10.1080/15513815.2019.1600623. Epub 2019 Apr 7.	Gurbuz RH	Fetal Pediatr Pathol	2019	2019-04-09			10.1080/15513815.2019.1600623
Association study	31469659	Comparison between thrombophilic gene polymorphisms among high risk patients	Levkova M, Hachmeriyan M, Stoyanova M, Miteva V, Angelova L.	Rom J Intern Med. 2020 Mar 1;58(1):20-26. doi: 10.2478/rjim-2019-0021.	Levkova M	Rom J Intern Med	2020	2019-08-31			10.2478/rjim-2019-0021
Irrelevant	30403776	Identification of the novel Ido1 imprinted locus and its potential epigenetic role in pregnancy loss	Spinelli P, Latchney SE, Reed JM, Fields A, Baier BS, Lu X, McCall MN, Murphy SP, Mak W, Susiarjo M.	Hum Mol Genet. 2019 Feb 15;28(4):662-674. doi: 10.1093/hmg/ddy383.	Spinelli P	Hum Mol Genet	2019	2018-11-08	PMC6360327		10.1093/hmg/ddy383
Association study	24671265	Gene-gene interactions and gene polymorphisms of VEGFA and EG-VEGF gene systems in recurrent pregnancy loss	Su MT, Lin SH, Chen YC, Kuo PL.	J Assist Reprod Genet. 2014 Jun;31(6):699-705. doi: 10.1007/s10815-014-0223-2. Epub 2014 Mar 27.	Su MT	J Assist Reprod Genet	2014	2014-03-28	PMC4048388		10.1007/s10815-014-0223-2
Association study	30937706	The role of FAS, FAS-L, BAX, and BCL-2 gene polymorphisms in determining susceptibility to unexplained recurrent pregnancy loss	Michita RT, Zambra FMB, Fraga LR, Sanseverino MT, Schuler-Faccini L, Chies JAB, Vianna P.	J Assist Reprod Genet. 2019 May;36(5):995-1002. doi: 10.1007/s10815-019-01441-w. Epub 2019 Apr 2.	Michita RT	J Assist Reprod Genet	2019	2019-04-03	PMC6541673		10.1007/s10815-019-01441-w
Irrelevant	32695113	Upregulated TRAIL and Reduced DcR2 Mediate Apoptosis of Decidual PMN-MDSC in Unexplained Recurrent Pregnancy Loss	Li C, Zhang X, Kang X, Chen C, Guo F, Wang Q, Zhao A.	Front Immunol. 2020 Jun 30;11:1345. doi: 10.3389/fimmu.2020.01345. eCollection 2020.	Li C	Front Immunol	2020	2020-07-23	PMC7338483		10.3389/fimmu.2020.01345
Irrelevant	31288842	Quantitative proteomic analysis of sperm in unexplained recurrent pregnancy loss	Xue D, Zhang Y, Wang Y, Wang J, An F, Sun X, Yu Z.	Reprod Biol Endocrinol. 2019 Jul 9;17(1):52. doi: 10.1186/s12958-019-0496-5.	Xue D	Reprod Biol Endocrinol	2019	2019-07-11	PMC6617596		10.1186/s12958-019-0496-5
Association study	20560916	Recurrent pregnancy loss and apolipoprotein E gene polymorphisms: a case–control study from north India	Agarwal M, Parveen F, Faridi RM, Phadke SR, Das V, Agrawal S.	Am J Reprod Immunol. 2010 Sep;64(3):172-8. doi: 10.1111/j.1600-0897.2010.00884.x.	Agarwal M	Am J Reprod Immunol	2010	2010-06-22			10.1111/j.1600-0897.2010.00884.x
Association study	29797531	HLA-G regulatory variants and haplotypes with susceptibility to recurrent pregnancy loss	Yazdani N, Shekari Khaniani M, Bastami M, Ghasemnejad T, Afkhami F, Mansoori Derakhshan S.	Int J Immunogenet. 2018 Aug;45(4):181-189. doi: 10.1111/iji.12364. Epub 2018 May 24.	Yazdani N	Int J Immunogenet	2018	2018-05-26			10.1111/iji.12364
Irrelevant	32039776	Aberrant methylation of IGF2-AS promoter in early pregnancy loss	Wu AH, Guo LY, Lu S, Chen XL, Wang AA, Wang XY, Liang XF.	Taiwan J Obstet Gynecol. 2020 Jan;59(1):109-114. doi: 10.1016/j.tjog.2019.11.017.	Wu AH	Taiwan J Obstet Gynecol	2020	2020-02-11			10.1016/j.tjog.2019.11.017
Irrelevant	30324700	Paternal factors and embryonic development: Role in recurrent pregnancy loss	Dhawan V, Kumar M, Deka D, Malhotra N, Singh N, Dadhwal V, Dada R.	Andrologia. 2019 Feb;51(1):e13171. doi: 10.1111/and.13171. Epub 2018 Oct 15.	Dhawan V	Andrologia	2019	2018-10-17			10.1111/and.13171
Association study	31339191	Decreased NDRG1 expression is associated with pregnancy loss in mice and attenuates the in vitro decidualization of endometrial stromal cells	Meng N, Yang Q, He Y, Gu WW, Gu Y, Zhen XX, Wang J, Zhang X, Sun ZG, Wang J.	Mol Reprod Dev. 2019 Sep;86(9):1210-1223. doi: 10.1002/mrd.23238. Epub 2019 Jul 24.	Meng N	Mol Reprod Dev	2019	2019-07-25			10.1002/mrd.23238
Association study	29115087	Methylenetetrahydrofolate Reductase Polymorphisms and Risk of Recurrent Pregnancy Loss: a Case-Control Study	Hwang KR, Choi YM, Kim JJ, Lee SK, Yang KM, Paik EC, Jeong HJ, Jun JK, Yoon SH, Hong MA.	J Korean Med Sci. 2017 Dec;32(12):2029-2034. doi: 10.3346/jkms.2017.32.12.2029.	Hwang KR	J Korean Med Sci	2017	2017-11-09	PMC5680504		10.3346/jkms.2017.32.12.2029
Irrelevant	31830031	A candidate gene analysis and GWAS for genes associated with maternal nondisjunction of chromosome 21	Chernus JM, Allen EG, Zeng Z, Hoffman ER, Hassold TJ, Feingold E, Sherman SL.	PLoS Genet. 2019 Dec 12;15(12):e1008414. doi: 10.1371/journal.pgen.1008414. eCollection 2019 Dec.	Chernus JM	PLoS Genet	2019	2019-12-13	PMC6932832		10.1371/journal.pgen.1008414
Review	25179715	Genetic regulation of recurrent spontaneous abortion in humans	Vaiman D.	Biomed J. 2015 Jan-Feb;38(1):11-24. doi: 10.4103/2319-4170.133777.	Vaiman D	Biomed J	2015	2014-09-03			10.4103/2319-4170.133777
Association study	24221911	Apolipoprotein E (Apo E) gene polymorphisms and recurrent pregnancy loss: a meta-analysis	Li J, Chen Y, Wu H, Li L.	J Assist Reprod Genet. 2014 Feb;31(2):139-48. doi: 10.1007/s10815-013-0128-5. Epub 2013 Nov 13.	Li J	J Assist Reprod Genet	2014	2013-11-14	PMC3933605		10.1007/s10815-013-0128-5
Association study	30887514	Genetic variations and haplotypes in the annexin A5 gene are associated with the risk of recurrent pregnancy loss	Lan Y, Wang J, Zhang Q, Yang X, Li L, Yin J, Li H, Song X, Chen Z, Liu Y.	J Cell Physiol. 2019 Aug;234(10):18308-18316. doi: 10.1002/jcp.28463. Epub 2019 Mar 18.	Lan Y	J Cell Physiol	2019	2019-03-20			10.1002/jcp.28463
Association study	24970119	Methylenetetrahydrofolate reductase gene A1298C polymorphism and susceptibility to recurrent pregnancy loss: a meta-analysis	Rai V.	Cell Mol Biol (Noisy-le-grand). 2014 Jun 27;60(2):27-34.	Rai V	Cell Mol Biol (Noisy-le-grand)	2014	2014-06-28
Review	16418978	Thrombophilias and recurrent pregnancy loss	Kutteh WH, Triplett DA.	Semin Reprod Med. 2006 Feb;24(1):54-66. doi: 10.1055/s-2006-931801.	Kutteh WH	Semin Reprod Med	2006	2006-01-19			10.1055/s-2006-931801
Association study	24564524	Lack of association between thrombophilic gene variants and recurrent pregnancy loss	Dutra CG, Fraga LR, Nácul AP, Passos EP, Gonçalves RO, Nunes OL, De Godoy BA, Leistner-Segal S, Vianna FS, Schüler-Faccini L, Sanseverino MT.	Hum Fertil (Camb). 2014 Jun;17(2):99-105. doi: 10.3109/14647273.2014.882022. Epub 2014 Feb 24.	Dutra CG	Hum Fertil (Camb)	2014	2014-02-26			10.3109/14647273.2014.882022
Review	24152411	[Annexins and recurrent pregnancy loss]	Udry S, Aranda F, Latino O, Larrañaga Gd.	Medicina (B Aires). 2013;73(5):495-500.	Udry S	Medicina (B Aires)	2013	2013-10-25
Association study	31364215	Systematic analysis of copy-number variations associated with early pregnancy loss	Wang Y, Li Y, Chen Y, Zhou R, Sang Z, Meng L, Tan J, Qiao F, Bao Q, Luo D, Peng C, Wang YS, Luo C, Hu P, Xu Z.	Ultrasound Obstet Gynecol. 2020 Jan;55(1):96-104. doi: 10.1002/uog.20412.	Wang Y	Ultrasound Obstet Gynecol	2020	2019-08-01			10.1002/uog.20412
Review	22457696	Recurrent pregnancy loss and thrombophilia	D'Uva M, Micco PD, Strina I, Placido GD.	J Clin Med Res. 2010 Feb;2(1):18-22. doi: 10.4021/jocmr2010.02.260w. Epub 2010 Feb 26.	D'Uva M	J Clin Med Res	2010	2012-03-30	PMC3299170		10.4021/jocmr2010.02.260w
Association study	28605668	Association of endothelial nitric oxide synthase gene variants (-786 T>C, intron 4 b/a VNTR and 894 G>T) with idiopathic recurrent pregnancy loss: A case-control study with haplotype and in silico analysis	Azani A, Hosseinzadeh A, Azadkhah R, Zonouzi AAP, Zonouzi AP, Aftabi Y, Khani H, Heidary L, Danaii S, Bargahi N, Pouladi N, Hosseini SM.	Eur J Obstet Gynecol Reprod Biol. 2017 Aug;215:93-100. doi: 10.1016/j.ejogrb.2017.05.024. Epub 2017 May 30.	Azani A	Eur J Obstet Gynecol Reprod Biol	2017	2017-06-13			10.1016/j.ejogrb.2017.05.024
Association study	30585744	Genetic Predisposition to Unexplained Recurrent Pregnancy Loss: Killer Cell Immunoglobulin-Like Receptor Gene Polymorphisms as Potential Biomarkers	Ay ME, Ay Öİ, Çayan FE, Tekin S, Karakaş Ü, Derici Yildirim D, Erdal ME.	Genet Test Mol Biomarkers. 2019 Jan;23(1):57-65. doi: 10.1089/gtmb.2018.0082. Epub 2018 Dec 26.	Ay ME	Genet Test Mol Biomarkers	2019	2018-12-27			10.1089/gtmb.2018.0082
Review	24725995	The use and misuse of animal analog models of human pregnancy disorders	Clark DA.	J Reprod Immunol. 2014 Jun;103:1-8. doi: 10.1016/j.jri.2014.02.006. Epub 2014 Mar 16.	Clark DA	J Reprod Immunol	2014	2014-04-15			10.1016/j.jri.2014.02.006
Association study	25596907	Association between KIAA0319L, PXK and JAZF1 gene polymorphisms and unexplained recurrent pregnancy loss in Chinese Han couples	Song G, Yan J, Li G, Chen ZJ.	Reprod Biomed Online. 2015 Mar;30(3):275-80. doi: 10.1016/j.rbmo.2014.12.002. Epub 2014 Dec 16.	Song G	Reprod Biomed Online	2015	2015-01-19			10.1016/j.rbmo.2014.12.002
Irrelevant	29393376	MicroRNA expression profiling in placenta and maternal plasma in early pregnancy loss	Hosseini MK, Gunel T, Gumusoglu E, Benian A, Aydinli K.	Mol Med Rep. 2018 Apr;17(4):4941-4952. doi: 10.3892/mmr.2018.8530. Epub 2018 Jan 31.	Hosseini MK	Mol Med Rep	2018	2018-02-03	PMC5865953		10.3892/mmr.2018.8530
Association study	22285242	Interleukin-1 gene cluster variants and recurrent pregnancy loss among North Indian women: retrospective study and meta-analysis	Agrawal S, Parveen F, Faridi RM, Prakash S.	Reprod Biomed Online. 2012 Mar;24(3):342-51. doi: 10.1016/j.rbmo.2011.11.021. Epub 2011 Dec 10.	Agrawal S	Reprod Biomed Online	2012	2012-01-31			10.1016/j.rbmo.2011.11.021
Review	28103273	Association between Genetic Polymorphisms in Interleukin Genes and Recurrent Pregnancy Loss - A Systematic Review and Meta-Analysis	Zhang M, Xu J, Bao X, Niu W, Wang L, Du L, Zhang N, Sun Y.	PLoS One. 2017 Jan 19;12(1):e0169891. doi: 10.1371/journal.pone.0169891. eCollection 2017.	Zhang M	PLoS One	2017	2017-01-20	PMC5245830		10.1371/journal.pone.0169891
Association study	27179578	Methylenotetrahydrololate reductase A1298C and C677T polymorphisms and adverse pregnancy outcome in women with PCOS	Szafarowska M, Segiet A, Jerzak MM.	Neuro Endocrinol Lett. 2016;37(2):141-6.	Szafarowska M	Neuro Endocrinol Lett	2016	2016-05-16
Association study	26287523	Estrogen receptor beta gene polymorphisms and risk of recurrent pregnancy loss: a case-control study	Kim JJ, Choi YM, Lee SK, Yang KM, Paik EC, Jeong HJ, Jun JK, Han AR, Hwang KR, Hong MA.	Gynecol Endocrinol. 2015;31(11):870-3. doi: 10.3109/09513590.2015.1075499. Epub 2015 Aug 18.	Kim JJ	Gynecol Endocrinol	2015	2015-08-20			10.3109/09513590.2015.1075499
Association study	28620991	Potential Positive Association between Cytochrome P450 1A1 Gene Polymorphisms and Recurrent Pregnancy Loss: a Meta-Analysis	Li J, Chen Y, Mo S, Nai D.	Ann Hum Genet. 2017 Jul;81(4):161-173. doi: 10.1111/ahg.12196.	Li J	Ann Hum Genet	2017	2017-06-17			10.1111/ahg.12196
Association study	29692678	Association of genetic variants of PD1 with recurrent pregnancy loss	Hayashi Y, Nishiyama T, Nakatochi M, Suzuki S, Takahashi S, Sugiura-Ogasawara M.	Reprod Med Biol. 2018 Mar 23;17(2):195-202. doi: 10.1002/rmb2.12093. eCollection 2018 Apr.	Hayashi Y	Reprod Med Biol	2018	2018-04-26	PMC5902459		10.1002/rmb2.12093
Review	11592447	Hyperhomocysteinaemia and human reproduction	Nelen WL.	Clin Chem Lab Med. 2001 Aug;39(8):758-63. doi: 10.1515/CCLM.2001.126.	Nelen WL	Clin Chem Lab Med	2001	2001-10-11			10.1515/CCLM.2001.126
Irrelevant	22047507	Recurrent pregnancy loss and its relation to combined parental thrombophilic gene mutations	Ozdemir O, Yenicesu GI, Silan F, Köksal B, Atik S, Ozen F, Göl M, Cetin A.	Genet Test Mol Biomarkers. 2012 Apr;16(4):279-86. doi: 10.1089/gtmb.2011.0191. Epub 2011 Nov 2.	Ozdemir O	Genet Test Mol Biomarkers	2012	2011-11-04			10.1089/gtmb.2011.0191
Review	22390536	Genetic polymorphisms and recurrent spontaneous abortions: an overview of current knowledge	Daher S, Mattar R, Gueuvoghlanian-Silva BY, Torloni MR.	Am J Reprod Immunol. 2012 Apr;67(4):341-7. doi: 10.1111/j.1600-0897.2012.01123.x. Epub 2012 Mar 5.	Daher S	Am J Reprod Immunol	2012	2012-03-07			10.1111/j.1600-0897.2012.01123.x
Association study	29974397	The association between cardiovascular disease gene mutations and recurrent pregnancy loss in the Lebanese population	El Achi H, Awwad J, Abou Daya S, Halabi S, Damianos S, Mahfouz R.	Mol Biol Rep. 2018 Oct;45(5):911-916. doi: 10.1007/s11033-018-4237-1. Epub 2018 Jul 4.	El Achi H	Mol Biol Rep	2018	2018-07-06			10.1007/s11033-018-4237-1
Association study	15820807	Vascular endothelial growth factor gene polymorphisms and idiopathic recurrent pregnancy loss	Papazoglou D, Galazios G, Papatheodorou K, Liberis V, Papanas N, Maltezos E, Maroulis GB.	Fertil Steril. 2005 Apr;83(4):959-63. doi: 10.1016/j.fertnstert.2004.12.017.	Papazoglou D	Fertil Steril	2005	2005-04-12			10.1016/j.fertnstert.2004.12.017
Association study	28972310	Genetic variation in the progesterone receptor gene and susceptibility to recurrent pregnancy loss: a case-control study	Bahia W, Finan RR, Al-Mutawa M, Haddad A, Soua A, Janhani F, Mahjoub T, Almawi WY.	BJOG. 2018 May;125(6):729-735. doi: 10.1111/1471-0528.14949. Epub 2017 Nov 13.	Bahia W	BJOG	2018	2017-10-04			10.1111/1471-0528.14949
Association study	28814189	Association of Methylenetetrahydrofolate Reductase C677T and A1298C Gene Polymorphisms With Recurrent Pregnancy Loss in Syrian Women	Al-Achkar W, Wafa A, Ammar S, Moassass F, Jarjour RA.	Reprod Sci. 2017 Sep;24(9):1275-1279. doi: 10.1177/1933719116682874. Epub 2016 Dec 21.	Al-Achkar W	Reprod Sci	2017	2017-08-18			10.1177/1933719116682874
Association study	21507721	Folate-metabolizing gene variants and pregnancy outcome of IVF	Laanpere M, Altmäe S, Kaart T, Stavreus-Evers A, Nilsson TK, Salumets A.	Reprod Biomed Online. 2011 Jun;22(6):603-14. doi: 10.1016/j.rbmo.2011.03.002. Epub 2011 Mar 9.	Laanpere M	Reprod Biomed Online	2011	2011-04-22			10.1016/j.rbmo.2011.03.002
Association study	29602154	The association of IL-33 and Foxp3 gene polymorphisms with recurrent pregnancy loss in Egyptian women	Zidan HE, Abdul-Maksoud RS, Mowafy HE, Elsayed WSH.	Cytokine. 2018 Aug;108:115-119. doi: 10.1016/j.cyto.2018.03.025. Epub 2018 Mar 27.	Zidan HE	Cytokine	2018	2018-03-31			10.1016/j.cyto.2018.03.025
Irrelevant	32528715	Polo-like kinase 4 and Stromal antigen 3 are not associated with recurrent pregnancy loss caused by embryonic aneuploidy	Yoshihara H, Sugiura-Ogasawara M, Ozawa F, Kitaori T, Ozaki Y, Aoki K, Shibata Y, Ugawa S, Nishiyama T, Omae Y, Tokunaga K.	Hum Genome Var. 2020 May 29;7:18. doi: 10.1038/s41439-020-0106-2. eCollection 2020.	Yoshihara H	Hum Genome Var	2020	2020-06-13	PMC7260232		10.1038/s41439-020-0106-2
Review	25667189	Gap junction connexins in female reproductive organs: implications for women's reproductive health	Winterhager E, Kidder GM.	Hum Reprod Update. 2015 May-Jun;21(3):340-52. doi: 10.1093/humupd/dmv007. Epub 2015 Feb 9.	Winterhager E	Hum Reprod Update	2015	2015-02-11			10.1093/humupd/dmv007
Association study	30877601	Association of genetic polymorphism of vascular endothelial growth factor in the etiology of recurrent pregnancy loss: a triad study	Vidyadhari M, Sujatha M, Krupa P, Nallari P, Venkateshwari A.	J Assist Reprod Genet. 2019 May;36(5):979-988. doi: 10.1007/s10815-019-01431-y. Epub 2019 Mar 15.	Vidyadhari M	J Assist Reprod Genet	2019	2019-03-17	PMC6541718		10.1007/s10815-019-01431-y
Association study	15027477	Lack of association of TNFalpha gene polymorphisms and recurrent pregnancy loss in Caucasian women	Pietrowski D, Bettendorf H, Keck C, Bürkle B, Unfried G, Riener EK, Hefler LA, Tempfer C.	J Reprod Immunol. 2004 Feb;61(1):51-58. doi: 10.1016/j.jri.2003.12.001.	Pietrowski D	J Reprod Immunol	2004	2004-03-19			10.1016/j.jri.2003.12.001
Association study	30526181	Association of IL-10, IL-18, and IL-33 genetic polymorphisms with recurrent pregnancy loss risk in Iranian women	Soheilyfar S, Nikyar T, Fathi Maroufi N, Mohebi Chamkhorami F, Amini Z, Ahmadi M, Haj Azimian S, Isazadeh A, Taefehshokr S, Taefehshokr N.	Gynecol Endocrinol. 2019 Apr;35(4):342-345. doi: 10.1080/09513590.2018.1528220. Epub 2018 Dec 11.	Soheilyfar S	Gynecol Endocrinol	2019	2018-12-12			10.1080/09513590.2018.1528220
Association study	18294357	Vascular endothelial growth factor gene polymorphisms and recurrent pregnancy loss	Coulam CB, Jeyendran RS.	Am J Reprod Immunol. 2008 Apr;59(4):301-5. doi: 10.1111/j.1600-0897.2007.00515.x. Epub 2008 Feb 21.	Coulam CB	Am J Reprod Immunol	2008	2008-02-26			10.1111/j.1600-0897.2007.00515.x
Association study	19004141	Thrombophilia and unexplained pregnancy loss in Indian patients	Vora S, Shetty S, Salvi V, Satoskar P, Ghosh K.	Natl Med J India. 2008 May-Jun;21(3):116-9.	Vora S	Natl Med J India	2008	2008-11-14
Association study	26615902	Association between leukaemia inhibitory factor gene polymorphism and pregnancy outcomes after assisted reproduction techniques	Oliveira JB, Vagnini LD, Petersen CG, Renzi A, Oliveira-Pelegrin GR, Mauri AL, Ricci J, Massaro FC, Dieamant F, Cavagna M, Baruffi RL, Franco JG Jr.	Reprod Biomed Online. 2016 Jan;32(1):66-78. doi: 10.1016/j.rbmo.2015.09.018. Epub 2015 Oct 23.	Oliveira JB	Reprod Biomed Online	2016	2015-12-01			10.1016/j.rbmo.2015.09.018
Association study	31280950	Association of human leukocyte antigen-G 14 bp polymorphism with recurrent pregnancy loss in European countries: a meta-analysis of literature studies	Monti M, Lupoli R, Sosa Fernandez LM, Cirillo F, Di Minno MND.	Fertil Steril. 2019 Sep;112(3):577-585.e3. doi: 10.1016/j.fertnstert.2019.05.003. Epub 2019 Jul 4.	Monti M	Fertil Steril	2019	2019-07-09			10.1016/j.fertnstert.2019.05.003
Irrelevant	30819044	The Possible Involvement of miR-371a-5p Regulating XIAP in the Pathogenesis of Recurrent Pregnancy Loss	Du E, Cao Y, Feng C, Lu J, Yang H, Zhang Y.	Reprod Sci. 2019 Nov;26(11):1468-1475. doi: 10.1177/1933719119828051. Epub 2019 Feb 28.	Du E	Reprod Sci	2019	2019-03-02			10.1177/1933719119828051
Case	31395028	FOXD1 mutations are related to repeated implantation failure, intra-uterine growth restriction and preeclampsia	Quintero-Ronderos P, Jiménez KM, Esteban-Pérez C, Ojeda DA, Bello S, Fonseca DJ, Coronel MA, Moreno-Ortiz H, Sierra-Díaz DC, Lucena E, Barbaux S, Vaiman D, Laissue P.	Mol Med. 2019 Aug 8;25(1):37. doi: 10.1186/s10020-019-0104-3.	Quintero-Ronderos P	Mol Med	2019	2019-08-10	PMC6688323		10.1186/s10020-019-0104-3
Irrelevant	32597868	Single Cell Collection of Trophoblast Cells in Peri-implantation Stage Human Embryos	Logsdon DM, Kile RA, Schoolcraft WB, Krisher RL, Yuan Y.	J Vis Exp. 2020 Jun 12;(160). doi: 10.3791/61476.	Logsdon DM	J Vis Exp	2020	2020-06-30			10.3791/61476
Association study	25102261	Maternal folate, alcohol and energy metabolism-related gene polymorphisms and the risk of recurrent pregnancy loss	Sata F, Yamada H, Kishi R, Minakami H.	J Dev Orig Health Dis. 2012 Oct;3(5):327-32. doi: 10.1017/S2040174412000359.	Sata F	J Dev Orig Health Dis	2012	2014-08-08			10.1017/S2040174412000359
Association study	26139837	Hypofibrinogenemia and the α-Fibrinogen Thr312Ala Polymorphism may be Risk Factors for Early Pregnancy Loss	Kamimoto Y, Wada H, Ikejiri M, Nakatani K, Sugiyama T, Osato K, Murabayashi N, Habe K, Mizutani H, Matsumoto T, Ohishi K, Ikeda T.	Clin Appl Thromb Hemost. 2017 Jan;23(1):52-57. doi: 10.1177/1076029615594003. Epub 2015 Jul 1.	Kamimoto Y	Clin Appl Thromb Hemost	2017	2015-07-04			10.1177/1076029615594003
Review	31964400	A potential new mechanism for pregnancy loss: considering the role of LINE-1 retrotransposons in early spontaneous miscarriage	Lou C, Goodier JL, Qiang R.	Reprod Biol Endocrinol. 2020 Jan 21;18(1):6. doi: 10.1186/s12958-020-0564-x.	Lou C	Reprod Biol Endocrinol	2020	2020-01-23	PMC6971995		10.1186/s12958-020-0564-x
Association study	26530235	Association between maternal, fetal and paternal MTHFR gene C677T and A1298C polymorphisms and risk of recurrent pregnancy loss: a comprehensive evaluation	Yang Y, Luo Y, Yuan J, Tang Y, Xiong L, Xu M, Rao X, Liu H.	Arch Gynecol Obstet. 2016 Jun;293(6):1197-211. doi: 10.1007/s00404-015-3944-2. Epub 2015 Nov 3.	Yang Y	Arch Gynecol Obstet	2016	2015-11-05			10.1007/s00404-015-3944-2
Association study	21842249	p53 codon 72 polymorphism and recurrent pregnancy loss: a meta-analysis	Tang W, Zhou X, Chan Y, Wu X, Luo Y.	J Assist Reprod Genet. 2011 Sep;28(10):965-9. doi: 10.1007/s10815-011-9618-5. Epub 2011 Aug 13.	Tang W	J Assist Reprod Genet	2011	2011-08-16	PMC3220438		10.1007/s10815-011-9618-5
Association study	27480842	CTLA-4 and IL-6 gene polymorphisms: Risk factors for recurrent pregnancy loss	Nasiri M, Rasti Z.	Hum Immunol. 2016 Dec;77(12):1271-1274. doi: 10.1016/j.humimm.2016.07.236. Epub 2016 Jul 30.	Nasiri M	Hum Immunol	2016	2016-08-03			10.1016/j.humimm.2016.07.236
Irrelevant	30338758	First Bosnian Study of the Relationship between APOE rs7412 and rs429358 Variants and Pregnancy Loss	Adler G, Mahmutbegovic E, Uzar I, Adler MA, Mahmutbegovic N, Valjevac A.	Folia Biol (Praha). 2018;64(2):65-69.	Adler G	Folia Biol (Praha)	2018	2018-10-20
Association study	26131009	The association between single nucleotide polymorphism in interleukin-27 gene and recurrent pregnancy loss in Iranian women	Nematollahi Z, Hadinedoushan H, Aflatoonian A, Eslami G, Ghasemi N.	Iran J Reprod Med. 2015 Apr;13(4):209-14.	Nematollahi Z	Iran J Reprod Med	2015	2015-07-02	PMC4475769
Association study	28361296	Women with homozygous AT deficiency type II heparin-binding site (HBS) are at high risk of pregnancy loss and pregnancy complications	Kraft J, Sunder-Plassmann R, Mannhalter C, Quehenberger P, Tews G, Langer M, Pabinger I.	Ann Hematol. 2017 Jun;96(6):1023-1031. doi: 10.1007/s00277-017-2965-2. Epub 2017 Mar 30.	Kraft J	Ann Hematol	2017	2017-04-01			10.1007/s00277-017-2965-2
Association study	18588608	ACE and MTHFR gene polymorphisms in unexplained recurrent pregnancy loss	Vettriselvi V, Vijayalakshmi K, Paul SF, Venkatachalam P.	J Obstet Gynaecol Res. 2008 Jun;34(3):301-6. doi: 10.1111/j.1447-0756.2008.00792.x.	Vettriselvi V	J Obstet Gynaecol Res	2008	2008-07-01			10.1111/j.1447-0756.2008.00792.x
Review	19529993	Vascular endothelial growth factor gene polymorphisms and pregnancy	Galazios G, Papazoglou D, Tsikouras P, Kolios G.	J Matern Fetal Neonatal Med. 2009 May;22(5):371-8. doi: 10.1080/14767050802645035.	Galazios G	J Matern Fetal Neonatal Med	2009	2009-06-17			10.1080/14767050802645035
Review	15609483	Gene-environment interactions: a review of effects on reproduction and development	Cummings AM, Kavlock RJ.	Crit Rev Toxicol. 2004 Nov-Dec;34(6):461-85. doi: 10.1080/10408440490519786.	Cummings AM	Crit Rev Toxicol	2004	2004-12-22			10.1080/10408440490519786
Review	15653194	Thrombophilias and recurrent pregnancy loss: a critical appraisal of the literature	Krabbendam I, Franx A, Bots ML, Fijnheer R, Bruinse HW.	Eur J Obstet Gynecol Reprod Biol. 2005 Feb 1;118(2):143-53. doi: 10.1016/j.ejogrb.2004.07.019.	Krabbendam I	Eur J Obstet Gynecol Reprod Biol	2005	2005-01-18			10.1016/j.ejogrb.2004.07.019
Association study	30845284	Determination of VEGFR-2 (KDR) -604A>G polymorphism in recurrent pregnancy loss	Boldeanu L, Siloşi CA, Pădureanu V, Dijmărescu AL, Manolea MM, Tabacu MC, Boldeanu MV, Popescu-Drigă MV, Poenariu IS, Pădureanu R, Novac LV, Novac MB.	Rom J Morphol Embryol. 2018;59(4):1053-1059.	Boldeanu L	Rom J Morphol Embryol	2018	2019-03-08
Association study	22540831	Candidate gene study of genetic thrombophilic polymorphisms in pre-eclampsia and recurrent pregnancy loss in Sinhalese women	Dissanayake VH, Sirisena ND, Weerasekera LY, Gammulla CG, Seneviratne HR, Jayasekara RW.	J Obstet Gynaecol Res. 2012 Sep;38(9):1168-76. doi: 10.1111/j.1447-0756.2012.01846.x. Epub 2012 Apr 30.	Dissanayake VH	J Obstet Gynaecol Res	2012	2012-05-01			10.1111/j.1447-0756.2012.01846.x
Association study	21269570	Factor V Leiden and prothrombin gene mutations in Egyptian cases with unexplained recurrent pregnancy loss	Settin A, Alkasem R, Ali E, ElBaz R, Mashaley AM.	Hematology. 2011 Jan;16(1):59-63. doi: 10.1179/102453311X12902908411959.	Settin A	Hematology	2011	2011-01-29			10.1179/102453311X12902908411959
Irrelevant	32168470	Location relative to the corpus luteum affects bovine endometrial response to a conceptus	Bagés-Arnal S, Sánchez JM, Fernandez-Fuertes B, McDonald M, Behura SK, Spencer TE, Fair T, Lonergan P.	Reproduction. 2020 May;159(5):643-657. doi: 10.1530/REP-19-0464.	Bagés-Arnal S	Reproduction	2020	2020-03-14			10.1530/REP-19-0464
Association study	26959650	An Association Study of the SLC19A1 Gene Polymorphisms/Haplotypes with Idiopathic Recurrent Pregnancy Loss in an Iranian Population	Mohtaram S, Sheikhha MH, Honarvar N, Sazegari A, Maraghechi N, Feizollahi Z, Ghasemi N.	Genet Test Mol Biomarkers. 2016 May;20(5):235-40. doi: 10.1089/gtmb.2015.0230. Epub 2016 Mar 9.	Mohtaram S	Genet Test Mol Biomarkers	2016	2016-03-10			10.1089/gtmb.2015.0230
Review	20563311	The association of factor V leiden and prothrombin gene mutation and placenta-mediated pregnancy complications: a systematic review and meta-analysis of prospective cohort studies	Rodger MA, Betancourt MT, Clark P, Lindqvist PG, Dizon-Townson D, Said J, Seligsohn U, Carrier M, Salomon O, Greer IA.	PLoS Med. 2010 Jun 15;7(6):e1000292. doi: 10.1371/journal.pmed.1000292.	Rodger MA	PLoS Med	2010	2010-06-22	PMC2885985		10.1371/journal.pmed.1000292
Association study	31284523	3'-UTR Polymorphisms in the Vascular Endothelial Growth Factor Gene (VEGF) Contribute to Susceptibility to Recurrent Pregnancy Loss (RPL)	An HJ, Kim JH, Ahn EH, Kim YR, Kim JO, Park HS, Ryu CS, Kim EG, Cho SH, Lee WS, Kim NK.	Int J Mol Sci. 2019 Jul 5;20(13):3319. doi: 10.3390/ijms20133319.	An HJ	Int J Mol Sci	2019	2019-07-10	PMC6651559		10.3390/ijms20133319
Association study	21815801	Methylenetetrahydrofolate reductase gene polymorphisms in Egyptian women with unexplained recurrent pregnancy loss	Settin A, Elshazli R, Salama A, ElBaz R.	Genet Test Mol Biomarkers. 2011 Dec;15(12):887-92. doi: 10.1089/gtmb.2011.0049. Epub 2011 Aug 4.	Settin A	Genet Test Mol Biomarkers	2011	2011-08-06			10.1089/gtmb.2011.0049
Review	26099444	Association between p53 Arg72Pro polymorphism and recurrent pregnancy loss: an updated systematic review and meta-analysis	Chen H, Yang X, Wang Z.	Reprod Biomed Online. 2015 Aug;31(2):149-53. doi: 10.1016/j.rbmo.2015.05.003. Epub 2015 May 15.	Chen H	Reprod Biomed Online	2015	2015-06-24			10.1016/j.rbmo.2015.05.003
Association study	12609526	Associations between cytokine gene polymorphisms and recurrent pregnancy loss	Daher S, Shulzhenko N, Morgun A, Mattar R, Rampim GF, Camano L, DeLima MG.	J Reprod Immunol. 2003 Feb;58(1):69-77. doi: 10.1016/s0165-0378(02)00059-1.	Daher S	J Reprod Immunol	2003	2003-03-01			10.1016/s0165-0378(02)00059-1
Association study	24779247	The association between inherited thrombophilia and recurrent pregnancy loss in Turkish women	Isaoglu U, Ulug P, Delibas IB, Yilmaz M, Kumtepe Y, Dogan H, Tasdemir S.	Clin Exp Obstet Gynecol. 2014;41(2):177-81.	Isaoglu U	Clin Exp Obstet Gynecol	2014	2014-05-01
Review	11259734	Thrombophilia and adverse pregnancy outcome	Mousa HA, Alfirević Z.	Croat Med J. 2001 Apr;42(2):135-45.	Mousa HA	Croat Med J	2001	2001-03-22
Association study	30384452	Investigating Association of rs5918 Human Platelets Antigen 1 and rs1800790 Fibrinogen β Chain as Critical Players with Recurrent Pregnancy Loss	Karami F, Askari M, Modarressi MH.	Med Sci (Basel). 2018 Oct 31;6(4):98. doi: 10.3390/medsci6040098.	Karami F	Med Sci (Basel)	2018	2018-11-03	PMC6313438		10.3390/medsci6040098
Irrelevant	32146776	The effect of vitamin C on the gene expression profile of sperm protamines in the male partners of couples with recurrent pregnancy loss: A randomized clinical trial	Hamidian S, Talebi AR, Fesahat F, Bayat M, Mirjalili AM, Ashrafzadeh HR, Rajabi M, Montazeri F, Babaei S.	Clin Exp Reprod Med. 2020 Mar;47(1):68-76. doi: 10.5653/cerm.2019.03188. Epub 2020 Mar 1.	Hamidian S	Clin Exp Reprod Med	2020	2020-03-10	PMC7127905		10.5653/cerm.2019.03188
Irrelevant	25925347	Expression of interleukin-22 in decidua of patients with early pregnancy and unexplained recurrent pregnancy loss	O'Hern Perfetto C, Fan X, Dahl S, Krieg S, Westphal LM, Bunker Lathi R, Nayak NR.	J Assist Reprod Genet. 2015 Jun;32(6):977-84. doi: 10.1007/s10815-015-0481-7. Epub 2015 May 1.	O'Hern Perfetto C	J Assist Reprod Genet	2015	2015-05-01	PMC4491088		10.1007/s10815-015-0481-7
Association study	19786941	Association of inherited thrombophilia with embryonic and postembryonic recurrent pregnancy loss	Ivanov PD, Komsa-Penkova RS, Konova EI, Kovacheva KS, Simeonova MN, Popov JD.	Blood Coagul Fibrinolysis. 2009 Mar;20(2):134-40. doi: 10.1097/MBC.0b013e32832545f3.	Ivanov PD	Blood Coagul Fibrinolysis	2009	2009-09-30			10.1097/MBC.0b013e32832545f3
Association study	14967376	Single nucleotide polymorphisms in the promoter region of the interleukin-6 gene and the risk of recurrent pregnancy loss in Japanese women	Saijo Y, Sata F, Yamada H, Kondo T, Kato EH, Kishi R.	Fertil Steril. 2004 Feb;81(2):374-8. doi: 10.1016/j.fertnstert.2003.06.023.	Saijo Y	Fertil Steril	2004	2004-02-18			10.1016/j.fertnstert.2003.06.023
Association study	15170393	Recurrent pregnancy loss and its relation to FV Leiden, FII G20210A and polymorphisms of plasminogen activator and plasminogen activator inhibitor	Wolf CE, Haubelt H, Pauer HU, Hinney B, Krome-Cesar C, Legler TJ, Hellstern P, Emons G, Zoll B, Köhler M.	Pathophysiol Haemost Thromb. 2003 May-Jun;33(3):134-7. doi: 10.1159/000077821.	Wolf CE	Pathophysiol Haemost Thromb	2003	2004-06-02			10.1159/000077821
Association study	26467330	Interleukin-17 and leptin genes polymorphisms and their levels in relation to recurrent pregnancy loss in Egyptian females	Zidan HE, Rezk NA, Alnemr AA, Moniem MI.	Immunogenetics. 2015 Nov;67(11-12):665-73. doi: 10.1007/s00251-015-0876-8.	Zidan HE	Immunogenetics	2015	2015-10-16			10.1007/s00251-015-0876-8
Review	17082685	Preconception counseling for women with thrombophilia	Silver RM, Warren JE.	Clin Obstet Gynecol. 2006 Dec;49(4):906-19. doi: 10.1097/01.grf.0000211959.53498.a4.	Silver RM	Clin Obstet Gynecol	2006	2006-11-04			10.1097/01.grf.0000211959.53498.a4
Irrelevant	15045130	Elevated coagulation factor VIII and the risk for recurrent early pregnancy loss	Dossenbach-Glaninger A, van Trotsenburg M, Krugluger W, Dossenbach MR, Oberkanins C, Huber J, Hopmeier P.	Thromb Haemost. 2004 Apr;91(4):694-9. doi: 10.1160/TH03-09-0554.	Dossenbach-Glaninger A	Thromb Haemost	2004	2004-03-27			10.1160/TH03-09-0554
Association study	29956771	Association study of frameshift and splice variant polymorphisms with risk of idiopathic recurrent pregnancy loss	Lee HA, Ahn EH, Kim JH, Kim JO, Ryu CS, Lee JY, Cho SH, Lee WS, Kim NK.	Mol Med Rep. 2018 Aug;18(2):2417-2426. doi: 10.3892/mmr.2018.9202. Epub 2018 Jun 21.	Lee HA	Mol Med Rep	2018	2018-06-30			10.3892/mmr.2018.9202
Review	23446858	Eutopic endometrium in women with endometriosis: ground zero for the study of implantation defects	Lessey BA, Lebovic DI, Taylor RN.	Semin Reprod Med. 2013 Mar;31(2):109-24. doi: 10.1055/s-0032-1333476. Epub 2013 Feb 27.	Lessey BA	Semin Reprod Med	2013	2013-03-01			10.1055/s-0032-1333476
Association study	15299091	Ah receptor, CYP1A1, CYP1A2 and CYP1B1 gene polymorphisms are not involved in the risk of recurrent pregnancy loss	Saijo Y, Sata F, Yamada H, Suzuki K, Sasaki S, Kondo T, Gong YY, Kato EH, Shimada S, Morikawa M, Minakami H, Kishi R.	Mol Hum Reprod. 2004 Oct;10(10):729-33. doi: 10.1093/molehr/gah096. Epub 2004 Aug 6.	Saijo Y	Mol Hum Reprod	2004	2004-08-10			10.1093/molehr/gah096
Association study	16362312	Recurrent early pregnancy loss and endothelial nitric oxide synthase gene polymorphisms	Suryanarayana V, Rao L, Kanakavalli M, Padmalatha V, Deenadayal M, Singh L.	Arch Gynecol Obstet. 2006 May;274(2):119-24. doi: 10.1007/s00404-005-0107-x. Epub 2005 Dec 16.	Suryanarayana V	Arch Gynecol Obstet	2006	2005-12-20			10.1007/s00404-005-0107-x
Association study	24562681	Genetic association studies of endothelial nitric oxide synthase gene polymorphisms in women with unexplained recurrent pregnancy loss: a systematic and meta-analysis	Cao Y, Zhang Z, Xu J, Wang J, Yuan W, Shen Y, Du J.	Mol Biol Rep. 2014 Jun;41(6):3981-9. doi: 10.1007/s11033-014-3266-7. Epub 2014 Feb 23.	Cao Y	Mol Biol Rep	2014	2014-02-25			10.1007/s11033-014-3266-7
Association study	25227691	Association of IL-17A and IL-17 F gene polymorphisms with recurrent pregnancy loss in Iranian women	Najafi S, Hadinedoushan H, Eslami G, Aflatoonian A.	J Assist Reprod Genet. 2014 Nov;31(11):1491-6. doi: 10.1007/s10815-014-0294-0. Epub 2014 Sep 17.	Najafi S	J Assist Reprod Genet	2014	2014-09-18	PMC4389929		10.1007/s10815-014-0294-0
Association study	29057680	The association of renin-angiotensinogen system genes polymorphisms and idiopathic recurrent pregnancy loss	Heidari MM, Sheikholeslami M, Yavari M, Khatami M, Seyedhassani SM.	Hum Fertil (Camb). 2019 Sep;22(3):164-170. doi: 10.1080/14647273.2017.1388545. Epub 2017 Oct 23.	Heidari MM	Hum Fertil (Camb)	2019	2017-10-24			10.1080/14647273.2017.1388545
Association study	23416372	Genetic variation in TGFB1 gene and risk of idiopathic recurrent pregnancy loss	Magdoud K, Granados Herbepin V, Messaoudi S, Hizem S, Bouafia N, Almawi WY, Mahjoub T, Touraine R.	Mol Hum Reprod. 2013 Jul;19(7):438-43. doi: 10.1093/molehr/gat012. Epub 2013 Feb 15.	Magdoud K	Mol Hum Reprod	2013	2013-02-19			10.1093/molehr/gat012
Association study	15811521	Cytokine gene polymorphisms and susceptibility to recurrent pregnancy loss in Iranian women	Kamali-Sarvestani E, Zolghadri J, Gharesi-Fard B, Sarvari J.	J Reprod Immunol. 2005 Apr;65(2):171-8. doi: 10.1016/j.jri.2005.01.008.	Kamali-Sarvestani E	J Reprod Immunol	2005	2005-04-07			10.1016/j.jri.2005.01.008
Review	15026541	Aberrant gene expression associated with recurrent pregnancy loss	Baek KH.	Mol Hum Reprod. 2004 May;10(5):291-7. doi: 10.1093/molehr/gah049. Epub 2004 Mar 16.	Baek KH	Mol Hum Reprod	2004	2004-03-18			10.1093/molehr/gah049
Irrelevant	30471352	Genome-wide DNA methylation analysis in primary antiphospholipid syndrome neutrophils	Weeding E, Coit P, Yalavarthi S, Kaplan MJ, Knight JS, Sawalha AH.	Clin Immunol. 2018 Nov;196:110-116. doi: 10.1016/j.clim.2018.11.011. Epub 2018 Nov 22.	Weeding E	Clin Immunol	2018	2018-11-25	PMC6413498	NIHMS1515424	10.1016/j.clim.2018.11.011
Review	17629722	HLA-G and its role in implantation (review)	Roussev RG, Coulam CB.	J Assist Reprod Genet. 2007 Jul;24(7):288-95. doi: 10.1007/s10815-007-9148-3. Epub 2007 Jul 14.	Roussev RG	J Assist Reprod Genet	2007	2007-07-17	PMC3455004		10.1007/s10815-007-9148-3
Association study	17582408	Factor V Leiden mutation: a treatable etiology for sporadic and recurrent pregnancy loss	Glueck CJ, Gogenini S, Munjal J, Tracy T, Pranikoff J, Wang P.	Fertil Steril. 2008 Feb;89(2):410-6. doi: 10.1016/j.fertnstert.2007.03.011. Epub 2007 Jun 19.	Glueck CJ	Fertil Steril	2008	2007-06-22			10.1016/j.fertnstert.2007.03.011
Association study	25059562	The T657C polymorphism on the SYCP3 gene is associated with recurrent pregnancy loss	Sazegari A, Kalantar SM, Pashaiefar H, Mohtaram S, Honarvar N, Feizollahi Z, Ghasemi N.	J Assist Reprod Genet. 2014 Oct;31(10):1377-81. doi: 10.1007/s10815-014-0272-6. Epub 2014 Jul 25.	Sazegari A	J Assist Reprod Genet	2014	2014-07-26	PMC4171419		10.1007/s10815-014-0272-6
Review	11167126	Hyperglycemia and apoptosis: mechanisms for congenital malformations and pregnancy loss in diabetic women	Moley KH.	Trends Endocrinol Metab. 2001 Mar;12(2):78-82. doi: 10.1016/s1043-2760(00)00341-6.	Moley KH	Trends Endocrinol Metab	2001	2001-02-13			10.1016/s1043-2760(00)00341-6
Irrelevant	23420824	FAS and FAS-L genotype and expression in patients with recurrent pregnancy loss	Banzato PC, Daher S, Traina E, Torloni MR, Gueuvoghlanian-Silva BY, Puccini RF, Pendeloski KP, Mattar R.	Reprod Sci. 2013 Sep;20(9):1111-5. doi: 10.1177/1933719113477488. Epub 2013 Feb 18.	Banzato PC	Reprod Sci	2013	2013-02-20	PMC3745716		10.1177/1933719113477488
Cytogenetic study	28247551	Characterization of chromosomal abnormalities in pregnancy losses reveals critical genes and loci for human early development	Chen Y, Bartanus J, Liang D, Zhu H, Breman AM, Smith JL, Wang H, Ren Z, Patel A, Stankiewicz P, Cram DS, Cheung SW, Wu L, Yu F.	Hum Mutat. 2017 Jun;38(6):669-677. doi: 10.1002/humu.23207. Epub 2017 Mar 29.	Chen Y	Hum Mutat	2017	2017-03-02	PMC5671119	NIHMS913597	10.1002/humu.23207
Association study	22386066	Association of FAS -1377 G>A and FAS -670 A>G functional polymorphisms of FAS gene of cell death pathway with recurrent early pregnancy loss risk	Nair RR, Khanna A, Singh K.	J Reprod Immunol. 2012 Mar;93(2):114-8. doi: 10.1016/j.jri.2011.12.004. Epub 2012 Mar 3.	Nair RR	J Reprod Immunol	2012	2012-03-06			10.1016/j.jri.2011.12.004
Association study	20388617	TNFA gene promoter polymorphisms and susceptibility to recurrent pregnancy loss in Italian women	Palmirotta R, La Farina F, Ferroni P, Ludovici G, Nigro C, Savonarola A, Raparelli V, Riondino S, Rampini MR, Guadagni F, Basili S.	Reprod Sci. 2010 Jul;17(7):659-66. doi: 10.1177/1933719110366603. Epub 2010 Apr 12.	Palmirotta R	Reprod Sci	2010	2010-04-15			10.1177/1933719110366603
Association study	20027028	Prothrombin gene G20210A mutation and obstetric complications	Silver RM, Zhao Y, Spong CY, Sibai B, Wendel G Jr, Wenstrom K, Samuels P, Caritis SN, Sorokin Y, Miodovnik M, O'Sullivan MJ, Conway D, Wapner RJ; Eunice Kennedy Shriver National Institute of Child Health and Human Development Maternal-Fetal Medicine Units (NICHD MFMU) Network.	Obstet Gynecol. 2010 Jan;115(1):14-20. doi: 10.1097/AOG.0b013e3181c88918.	Silver RM	Obstet Gynecol	2010	2009-12-23	PMC2981703	NIHMS248507	10.1097/AOG.0b013e3181c88918
Review	23054361	Angiotensin-converting enzyme insertion/deletion (I/D) polymorphisms and recurrent pregnancy loss: a meta-analysis	Yang C, Fangfang W, Jie L, Yanlong Y, Jie W, Xuefei L, Xuerong Z, Yanling H.	J Assist Reprod Genet. 2012 Nov;29(11):1167-73. doi: 10.1007/s10815-012-9870-3. Epub 2012 Oct 7.	Yang C	J Assist Reprod Genet	2012	2012-10-12	PMC3510372		10.1007/s10815-012-9870-3
Association study	24327010	Negative effect of P72 polymorphism on p53 gene in IVF outcome in patients with repeated implantation failure and pregnancy loss	Lledo B, Turienzo A, Ortiz JA, Morales R, Ten J, Llácer J, Bernabeu R.	J Assist Reprod Genet. 2014 Feb;31(2):169-72. doi: 10.1007/s10815-013-0147-2. Epub 2013 Dec 11.	Lledo B	J Assist Reprod Genet	2014	2013-12-12	PMC3933598		10.1007/s10815-013-0147-2
Association study	23683262	Correlation between thrombophilia and recurrent pregnancy loss in patients with polycystic ovary syndrome: a comparative study	Kazerooni T, Ghaffarpasand F, Asadi N, Dehkhoda Z, Dehghankhalili M, Kazerooni Y.	J Chin Med Assoc. 2013 May;76(5):282-8. doi: 10.1016/j.jcma.2013.01.009. Epub 2013 Mar 20.	Kazerooni T	J Chin Med Assoc	2013	2013-05-21			10.1016/j.jcma.2013.01.009
Irrelevant	31557499	MALAT1 is involved in the pathophysiological process of PCOS by modulating TGFβ signaling in granulosa cells	Zhang D, Tang HY, Tan L, Zhao DM.	Mol Cell Endocrinol. 2020 Jan 1;499:110589. doi: 10.1016/j.mce.2019.110589. Epub 2019 Sep 23.	Zhang D	Mol Cell Endocrinol	2020	2019-09-27			10.1016/j.mce.2019.110589
Association study	16938111	Which thrombophilic gene mutations are risk factors for recurrent pregnancy loss?	Goodman CS, Coulam CB, Jeyendran RS, Acosta VA, Roussev R.	Am J Reprod Immunol. 2006 Oct;56(4):230-6. doi: 10.1111/j.1600-0897.2006.00419.x.	Goodman CS	Am J Reprod Immunol	2006	2006-08-30			10.1111/j.1600-0897.2006.00419.x
Association study	25246282	IL-6 gene promoter polymorphisms: genetic susceptibility to recurrent pregnancy loss	Demirturk F, Ates O, Gunal O, Bozkurt N, Aysal T, Nacar MC.	Bratisl Lek Listy. 2014;115(8):479-82. doi: 10.4149/bll_2014_092.	Demirturk F	Bratisl Lek Listy	2014	2014-09-24			10.4149/bll_2014_092
Association study	15214944	No association of C677T methylenetetrahydrofolate reductase and an endothelial nitric oxide synthase polymorphism with recurrent pregnancy loss	Makino A, Nakanishi T, Sugiura-Ogasawara M, Ozaki Y, Suzumori N, Suzumori K.	Am J Reprod Immunol. 2004 Jul;52(1):60-6. doi: 10.1111/j.1600-0897.2004.00187.x.	Makino A	Am J Reprod Immunol	2004	2004-06-25			10.1111/j.1600-0897.2004.00187.x
Association study	22266326	Apolipoprotein E polymorphisms and spontaneous pregnancy loss in patients with endometriosis	Collazo MS, Porrata-Doria T, Flores I, Acevedo SF.	Mol Hum Reprod. 2012 Jul;18(7):372-7. doi: 10.1093/molehr/gas004. Epub 2012 Jan 20.	Collazo MS	Mol Hum Reprod	2012	2012-01-24	PMC3378308		10.1093/molehr/gas004
Association study	20825376	Recurrent pregnancy loss and apolipoprotein E gene polymorphisms	Zhang HL, Mao XJ, Yang Y, Wu J.	Am J Reprod Immunol. 2011 Apr;65(4):395-6. doi: 10.1111/j.1600-0897.2010.00918.x. Epub 2010 Sep 6.	Zhang HL	Am J Reprod Immunol	2011	2010-09-10			10.1111/j.1600-0897.2010.00918.x
Irrelevant	12623486	Plasma homocysteine levels correlated to interactions between folate status and methylene tetrahydrofolate reductase gene mutation in women with unexplained recurrent pregnancy loss	Kumar KS, Govindaiah V, Naushad SE, Devi RR, Jyothy A.	J Obstet Gynaecol. 2003 Jan;23(1):55-8. doi: 10.1080/0144361021000043263.	Kumar KS	J Obstet Gynaecol	2003	2003-03-08			10.1080/0144361021000043263
Association study	23989998	The association between thrombophilic gene mutations and recurrent pregnancy loss	Poursadegh Zonouzi A, Chaparzadeh N, Ghorbian S, Sadaghiani MM, Farzadi L, Ghasemzadeh A, Kafshdooz T, Sakhinia M, Sakhinia E.	J Assist Reprod Genet. 2013 Oct;30(10):1353-9. doi: 10.1007/s10815-013-0071-5. Epub 2013 Aug 29.	Poursadegh Zonouzi A	J Assist Reprod Genet	2013	2013-08-31	PMC3824849		10.1007/s10815-013-0071-5
Association study	27022931	Association of interleukin-10 gene promoter polymorphisms with recurrent pregnancy loss: a meta-analysis	Gu C, Gong H, Zhang Z, Yang Z, Ma Y.	J Assist Reprod Genet. 2016 Jul;33(7):907-17. doi: 10.1007/s10815-016-0699-z. Epub 2016 Mar 29.	Gu C	J Assist Reprod Genet	2016	2016-03-30	PMC4930776		10.1007/s10815-016-0699-z
Association study	20847187	Polymorphisms of endocrine gland-derived vascular endothelial growth factor gene and its receptor genes are associated with recurrent pregnancy loss	Su MT, Lin SH, Lee IW, Chen YC, Hsu CC, Pan HA, Kuo PL.	Hum Reprod. 2010 Nov;25(11):2923-30. doi: 10.1093/humrep/deq256. Epub 2010 Sep 16.	Su MT	Hum Reprod	2010	2010-09-18			10.1093/humrep/deq256
Irrelevant	17213475	Glucose transporter isoform-3 mutations cause early pregnancy loss and fetal growth restriction	Ganguly A, McKnight RA, Raychaudhuri S, Shin BC, Ma Z, Moley K, Devaskar SU.	Am J Physiol Endocrinol Metab. 2007 May;292(5):E1241-55. doi: 10.1152/ajpendo.00344.2006. Epub 2007 Jan 9.	Ganguly A	Am J Physiol Endocrinol Metab	2007	2007-01-11			10.1152/ajpendo.00344.2006
Review	23179239	Genetic association studies of ACE and PAI-1 genes in women with recurrent pregnancy loss: a systematic review and meta-analysis	Su MT, Lin SH, Chen YC, Kuo PL.	Thromb Haemost. 2013 Jan;109(1):8-15. doi: 10.1160/TH12-08-0584. Epub 2012 Nov 22.	Su MT	Thromb Haemost	2013	2012-11-27			10.1160/TH12-08-0584
Review	21642294	Genetic association studies of angiogenesis- and vasoconstriction-related genes in women with recurrent pregnancy loss: a systematic review and meta-analysis	Su MT, Lin SH, Chen YC.	Hum Reprod Update. 2011 Nov-Dec;17(6):803-12. doi: 10.1093/humupd/dmr027. Epub 2011 Jun 3.	Su MT	Hum Reprod Update	2011	2011-06-07			10.1093/humupd/dmr027
Association study	25771983	Polymorphisms in factor V and antithrombin III gene in recurrent pregnancy loss: a case-control study in Indian population	Sharma A, Bhakuni T, Ranjan R, Kumar R, Kishor K, Kamal VK, Mahapatra M, Jairajpuri MA, Saxena R.	J Thromb Thrombolysis. 2015 May;39(4):481-8. doi: 10.1007/s11239-015-1186-6.	Sharma A	J Thromb Thrombolysis	2015	2015-03-17			10.1007/s11239-015-1186-6
Irrelevant	25586782	Evolutionary forward genomics reveals novel insights into the genes and pathways dysregulated in recurrent early pregnancy loss	Kosova G, Stephenson MD, Lynch VJ, Ober C.	Hum Reprod. 2015 Mar;30(3):519-29. doi: 10.1093/humrep/deu355. Epub 2015 Jan 12.	Kosova G	Hum Reprod	2015	2015-01-15	PMC4325674		10.1093/humrep/deu355
Irrelevant	11119750	Hyperhomocysteinemia and recurrent early pregnancy loss: a meta-analysis	Nelen WL, Blom HJ, Steegers EA, den Heijer M, Eskes TK.	Fertil Steril. 2000 Dec;74(6):1196-9. doi: 10.1016/s0015-0282(00)01595-8.	Nelen WL	Fertil Steril	2000	2000-12-20			10.1016/s0015-0282(00)01595-8
Review	17616802	The role of chorionic gonadotropin and Notch1 in implantation	Afshar Y, Stanculescu A, Miele L, Fazleabas AT.	J Assist Reprod Genet. 2007 Jul;24(7):296-302. doi: 10.1007/s10815-007-9149-2.	Afshar Y	J Assist Reprod Genet	2007	2007-07-10	PMC3455005		10.1007/s10815-007-9149-2
Irrelevant	29666409	Exposure to Phthalate, an Endocrine Disrupting Chemical, Alters the First Trimester Placental Methylome and Transcriptome in Women	Grindler NM, Vanderlinden L, Karthikraj R, Kannan K, Teal S, Polotsky AJ, Powell TL, Yang IV, Jansson T.	Sci Rep. 2018 Apr 17;8(1):6086. doi: 10.1038/s41598-018-24505-w.	Grindler NM	Sci Rep	2018	2018-04-19	PMC5904105		10.1038/s41598-018-24505-w
Association study	22869558	Is germline transmission of MAD2 gene deletion associated with human fetal loss?	Nath S, Moghe M, Chowdhury A, Godbole K, Godbole G, Doiphode M, Roychoudhury S.	Mol Hum Reprod. 2012 Nov;18(11):554-62. doi: 10.1093/molehr/gas031. Epub 2012 Aug 6.	Nath S	Mol Hum Reprod	2012	2012-08-08			10.1093/molehr/gas031
Association study	19327769	Acetylcholinesterase gene polymorphism and recurrent pregnancy loss	Parveen F, Tripathi G, Singh B, Faridi RM, Agrawal S.	Int J Gynaecol Obstet. 2009 Jul;106(1):68-9. doi: 10.1016/j.ijgo.2009.02.005. Epub 2009 Mar 26.	Parveen F	Int J Gynaecol Obstet	2009	2009-03-31			10.1016/j.ijgo.2009.02.005
Review	20139117	Epigenetic regulation of endometrium during the menstrual cycle	Munro SK, Farquhar CM, Mitchell MD, Ponnampalam AP.	Mol Hum Reprod. 2010 May;16(5):297-310. doi: 10.1093/molehr/gaq010. Epub 2010 Feb 5.	Munro SK	Mol Hum Reprod	2010	2010-02-09			10.1093/molehr/gaq010
Association study	31519945	A common variant of the pregnancy-associated plasma protein-A (PAPPA) gene encodes a protein with reduced proteolytic activity towards IGF-binding proteins	Bøtkjær JA, Noer PR, Oxvig C, Yding Andersen C.	Sci Rep. 2019 Sep 13;9(1):13231. doi: 10.1038/s41598-019-49626-8.	Bøtkjær JA	Sci Rep	2019	2019-09-15	PMC6744435		10.1038/s41598-019-49626-8
Irrelevant	26071097	Genomic characteristics of miscarriage copy number variants	Bagheri H, Mercier E, Qiao Y, Stephenson MD, Rajcan-Separovic E.	Mol Hum Reprod. 2015 Aug;21(8):655-61. doi: 10.1093/molehr/gav030. Epub 2015 Jun 12.	Bagheri H	Mol Hum Reprod	2015	2015-06-14	PMC4518138		10.1093/molehr/gav030
Irrelevant	25062970	Apolipoprotein E genotyping in women with recurrent pregnancy loss: an in silico and experimental hybrid study	Poursadegh Zonouzi A, Farajzadeh D, Bargahi N, Farajzadeh M.	Gene. 2014 Oct 10;549(2):209-13. doi: 10.1016/j.gene.2014.07.055. Epub 2014 Jul 23.	Poursadegh Zonouzi A	Gene	2014	2014-07-27			10.1016/j.gene.2014.07.055
Review	25438679	Is preimplantation genetic diagnosis the ideal embryo selection method in aneuploidy screening?	Sahin L, Bozkurt M, Sahin H, Gürel A, Yumru AE.	Kaohsiung J Med Sci. 2014 Oct;30(10):491-8. doi: 10.1016/j.kjms.2014.05.008. Epub 2014 Jun 26.	Sahin L	Kaohsiung J Med Sci	2014	2014-12-03			10.1016/j.kjms.2014.05.008
Irrelevant	25016897	[Patients with inherited trombophilia and recurrent pregnancy loss: incidence]	Flores-Alatriste JD, Jacobo-Nájera S, Segura-Rodríguez R, Stern-Colin y Nunes JJ.	Ginecol Obstet Mex. 2014 Jun;82(6):383-8.	Flores-Alatriste JD	Ginecol Obstet Mex	2014	2014-07-15
Case	19110213	Mutations of the SYCP3 gene in women with recurrent pregnancy loss	Bolor H, Mori T, Nishiyama S, Ito Y, Hosoba E, Inagaki H, Kogo H, Ohye T, Tsutsumi M, Kato T, Tong M, Nishizawa H, Pryor-Koishi K, Kitaoka E, Sawada T, Nishiyama Y, Udagawa Y, Kurahashi H.	Am J Hum Genet. 2009 Jan;84(1):14-20. doi: 10.1016/j.ajhg.2008.12.002. Epub 2008 Dec 24.	Bolor H	Am J Hum Genet	2009	2008-12-27	PMC2668043		10.1016/j.ajhg.2008.12.002
Association study	16601830	Association of factor V gene polymorphisms (Leiden; Cambridge; Hong Kong and HR2 haplotype) with recurrent idiopathic pregnancy loss in Tunisia. A case-control study	Zammiti W, Mtiraoui N, Mercier E, Abboud N, Saidi S, Mahjoub T, Almawi WY, Gris JC.	Thromb Haemost. 2006 Apr;95(4):612-7.	Zammiti W	Thromb Haemost	2006	2006-04-08
Association study	24141900	Association between apolipoprotein E gene polymorphism and the risk of recurrent pregnancy loss: a meta-analysis	Meng HX, Qi MG, Yi YY, Liu YP.	J Assist Reprod Genet. 2013 Dec;30(12):1547-52. doi: 10.1007/s10815-013-0118-7. Epub 2013 Oct 20.	Meng HX	J Assist Reprod Genet	2013	2013-10-22	PMC3843178		10.1007/s10815-013-0118-7
Association study	22138544	MTHFR C677T polymorphism and recurrent early pregnancy loss risk in north Indian population	Nair RR, Khanna A, Singh K.	Reprod Sci. 2012 Feb;19(2):210-5. doi: 10.1177/1933719111417888. Epub 2011 Dec 2.	Nair RR	Reprod Sci	2012	2011-12-06			10.1177/1933719111417888
Review	1912351	Repeated pregnancy losses	Zacur HA, Moutos D.	Curr Opin Obstet Gynecol. 1991 Apr;3(2):197-204.	Zacur HA	Curr Opin Obstet Gynecol	1991	1991-04-01
Review	12402989	Laboratory thrombophilias and venous thromboembolism	Joffe HV, Goldhaber SZ.	Vasc Med. 2002 May;7(2):93-102. doi: 10.1191/1358863x02vm426ra.	Joffe HV	Vasc Med	2002	2002-10-31			10.1191/1358863x02vm426ra
Association study	11438378	Cytokine promoter gene polymorphisms and idiopathic recurrent pregnancy loss	Babbage SJ, Arkwright PD, Vince GS, Perrey C, Pravica V, Quenby S, Bates M, Hutchinson IV.	J Reprod Immunol. 2001 Jul;51(1):21-7. doi: 10.1016/s0165-0378(01)00069-9.	Babbage SJ	J Reprod Immunol	2001	2001-07-05			10.1016/s0165-0378(01)00069-9
Association study	28618769	Association study of CTLA-4 +49A/G gene polymorphism with recurrent pregnancy loss in the Iranian Azeri Turkish ethnic group	Bonyadi M, Parsa S, Taghavi S, Zeinalzadeh N.	Turk J Med Sci. 2017 Jun 12;47(3):778-781. doi: 10.3906/sag-1511-67.	Bonyadi M	Turk J Med Sci	2017	2017-06-17			10.3906/sag-1511-67
Review	11355791	The epidemiology of recurrent pregnancy loss	Cramer DW, Wise LA.	Semin Reprod Med. 2000;18(4):331-9. doi: 10.1055/s-2000-13722.	Cramer DW	Semin Reprod Med	2000	2001-05-18			10.1055/s-2000-13722
Association study	24447367	Is thrombophilia associated with placenta-mediated pregnancy complications? A prospective cohort study	Rodger MA, Walker MC, Smith GN, Wells PS, Ramsay T, Langlois NJ, Carson N, Carrier M, Rennicks White R, Shachkina S, Wen SW.	J Thromb Haemost. 2014 Apr;12(4):469-78. doi: 10.1111/jth.12509.	Rodger MA	J Thromb Haemost	2014	2014-01-23			10.1111/jth.12509
Review	26837816	Association of TNF-α genetic polymorphisms with recurrent pregnancy loss risk: a systematic review and meta-analysis	Li HH, Xu XH, Tong J, Zhang KY, Zhang C, Chen ZJ.	Reprod Biol Endocrinol. 2016 Feb 2;14:6. doi: 10.1186/s12958-016-0140-6.	Li HH	Reprod Biol Endocrinol	2016	2016-02-04	PMC4736635		10.1186/s12958-016-0140-6
Review	11355801	Genetic factors in recurrent pregnancy loss	Ward KJ.	Semin Reprod Med. 2000;18(4):425-32. doi: 10.1055/s-2000-13732.	Ward KJ	Semin Reprod Med	2000	2001-05-18			10.1055/s-2000-13732
Association study	29281611	Association of of IL-1 receptor antagonist (IL-1RN) and interleukin-1β genes (IL-1β) polymorphisms with recurrent pregnancy loss in Iranian Azeri women	Ali Rahmani S, Paknejad Z, Mohammadkhanlou M, Daneshparvar M.	Horm Mol Biol Clin Investig. 2017 Dec 27;33(3):/j/hmbci.2018.33.issue-3/hmbci-2017-0044/hmbci-2017-0044.xml. doi: 10.1515/hmbci-2017-0044.	Ali Rahmani S	Horm Mol Biol Clin Investig	2017	2017-12-28			10.1515/hmbci-2017-0044
Association study	21233768	Relationship of the protein Z intron F G79A and IL6 C634G gene polymorphisms with the risk of recurrent pregnancy loss in Egyptian women	El-Hamid SA, El-Khayat W.	J Investig Med. 2011 Apr;59(4):655-60. doi: 10.2310/JIM.0b013e31820c9c90.	El-Hamid SA	J Investig Med	2011	2011-01-15			10.2310/JIM.0b013e31820c9c90
Review	17974188	[Inherited thrombophilia and pregnancy with fetal loss]	Kovacheva K, Simeonova M, Ivanov P.	Akush Ginekol (Sofiia). 2007;46(4):8-14.	Kovacheva K	Akush Ginekol (Sofiia)	2007	2007-11-03
Cytogenetic study	23555275	Human spermatogenic failure purges deleterious mutation load from the autosomes and both sex chromosomes, including the gene DMRT1	Lopes AM, Aston KI, Thompson E, Carvalho F, Gonçalves J, Huang N, Matthiesen R, Noordam MJ, Quintela I, Ramu A, Seabra C, Wilfert AB, Dai J, Downie JM, Fernandes S, Guo X, Sha J, Amorim A, Barros A, Carracedo A, Hu Z, Hurles ME, Moskovtsev S, Ober C, Paduch DA, Schiffman JD, Schlegel PN, Sousa M, Carrell DT, Conrad DF.	PLoS Genet. 2013 Mar;9(3):e1003349. doi: 10.1371/journal.pgen.1003349. Epub 2013 Mar 21.	Lopes AM	PLoS Genet	2013	2013-04-05	PMC3605256		10.1371/journal.pgen.1003349
Association study	26013044	C-reactive protein gene variants associated with recurrent pregnancy loss independent of CRP serum levels: a case-control study	Ahmed SK, Mahmood N, Malalla ZH, Alsobyani FM, Al-Kiyumi IS, Almawi WY.	Gene. 2015 Sep 10;569(1):136-40. doi: 10.1016/j.gene.2015.05.052. Epub 2015 May 24.	Ahmed SK	Gene	2015	2015-05-28			10.1016/j.gene.2015.05.052
Association study	12816904	Plasminogen activator inhibitor 1 4G/5G polymorphism and coagulation factor XIII Val34Leu polymorphism: impaired fibrinolysis and early pregnancy loss	Dossenbach-Glaninger A, van Trotsenburg M, Dossenbach M, Oberkanins C, Moritz A, Krugluger W, Huber J, Hopmeier P.	Clin Chem. 2003 Jul;49(7):1081-6. doi: 10.1373/49.7.1081.	Dossenbach-Glaninger A	Clin Chem	2003	2003-06-21			10.1373/49.7.1081
Association study	18782283	Interleukin 1 receptor antagonist gene polymorphisms are not risk factors for recurrent pregnancy loss: evaluation of couples	Levrant S, Coulam CB, Jeyendran RS.	Am J Reprod Immunol. 2008 Sep;60(3):224-8. doi: 10.1111/j.1600-0897.2008.00617.x.	Levrant S	Am J Reprod Immunol	2008	2008-09-11			10.1111/j.1600-0897.2008.00617.x
Review	23966320	Recent insights into spindle function in mammalian oocytes and early embryos	Howe K, FitzHarris G.	Biol Reprod. 2013 Sep 27;89(3):71. doi: 10.1095/biolreprod.113.112151. Print 2013 Sep.	Howe K	Biol Reprod	2013	2013-08-23			10.1095/biolreprod.113.112151
Review	15006834	Evaluation of the association between hereditary thrombophilias and recurrent pregnancy loss: a meta-analysis	Kovalevsky G, Gracia CR, Berlin JA, Sammel MD, Barnhart KT.	Arch Intern Med. 2004 Mar 8;164(5):558-63. doi: 10.1001/archinte.164.5.558.	Kovalevsky G	Arch Intern Med	2004	2004-03-10			10.1001/archinte.164.5.558
Association study	23315815	Vascular endothelial growth factor gene 1154 G/A, 2578 C/A, 460 C/T, 936 C/T polymorphisms and association with recurrent pregnancy losses	Samli H, Demir BÇ, Ozgöz A, Atalay MA, Uncu G.	Genet Mol Res. 2012 Dec 21;11(4):4739-45. doi: 10.4238/2012.December.17.6.	Samli H	Genet Mol Res	2012	2013-01-15			10.4238/2012.December.17.6
Case	23354651	The p.L750V mutation in the NLRP7 gene is frequent in Mexican patients with recurrent molar pregnancies and is not associated with recurrent pregnancy loss	Estrada H, Buentello B, Zenteno JC, Fiszman R, Aguinaga M.	Prenat Diagn. 2013 Mar;33(3):205-8. doi: 10.1002/pd.4036. Epub 2013 Jan 28.	Estrada H	Prenat Diagn	2013	2013-01-29			10.1002/pd.4036
Association study	25086789	Platelet-specific collagen receptor glycoprotein VI gene variants affect recurrent pregnancy loss	Siddesh A, Parveen F, Misra MK, Phadke SR, Agrawal S.	Fertil Steril. 2014 Oct;102(4):1078-1084.e3. doi: 10.1016/j.fertnstert.2014.07.002. Epub 2014 Jul 30.	Siddesh A	Fertil Steril	2014	2014-08-04			10.1016/j.fertnstert.2014.07.002
Irrelevant	20484977	Gene expression pattern of IGF2, PHLDA2, PEG10 and CDKN1C imprinted genes in spontaneous miscarriages or fetal deaths	Dória S, Sousa M, Fernandes S, Ramalho C, Brandão O, Matias A, Barros A, Carvalho F.	Epigenetics. 2010 Jul 1;5(5):444-50. doi: 10.4161/epi.5.5.12118. Epub 2010 Jul 1.	Dória S	Epigenetics	2010	2010-05-21			10.4161/epi.5.5.12118
Association study	27605737	Methylenetetrahydrofolate Reductase C677T Polymorphism and Recurrent Pregnancy Loss Risk in Asian Population: A Meta-analysis	Rai V.	Indian J Clin Biochem. 2016 Oct;31(4):402-13. doi: 10.1007/s12291-016-0554-0. Epub 2016 Feb 6.	Rai V	Indian J Clin Biochem	2016	2016-09-09	PMC4992492		10.1007/s12291-016-0554-0
Association study	21257617	Association of polymorphisms/haplotypes of the genes encoding vascular endothelial growth factor and its KDR receptor with recurrent pregnancy loss	Su MT, Lin SH, Lee IW, Chen YC, Kuo PL.	Hum Reprod. 2011 Apr;26(4):758-64. doi: 10.1093/humrep/deq401. Epub 2011 Jan 20.	Su MT	Hum Reprod	2011	2011-01-25			10.1093/humrep/deq401
Association study	18177644	Association of the protein Z intron F G79A gene polymorphism with recurrent pregnancy loss	Dossenbach-Glaninger A, van Trotsenburg M, Helmer H, Oberkanins C, Hopmeier P.	Fertil Steril. 2008 Oct;90(4):1155-60. doi: 10.1016/j.fertnstert.2007.07.1376. Epub 2008 Jan 4.	Dossenbach-Glaninger A	Fertil Steril	2008	2008-01-08			10.1016/j.fertnstert.2007.07.1376
Association study	20977975	Vascular endothelial growth factor-A gene polymorphisms in women with recurrent pregnancy loss	Eller AG, Branch DW, Nelson L, Porter TF, Silver RM.	J Reprod Immunol. 2011 Jan;88(1):48-52. doi: 10.1016/j.jri.2010.06.159. Epub 2010 Oct 24.	Eller AG	J Reprod Immunol	2011	2010-10-28			10.1016/j.jri.2010.06.159
Irrelevant	15497018	Pregnancy loss, polycystic ovary syndrome, thrombophilia, hypofibrinolysis, enoxaparin, metformin	Glueck CJ, Wang P, Goldenberg N, Sieve L.	Clin Appl Thromb Hemost. 2004 Oct;10(4):323-34. doi: 10.1177/107602960401000404.	Glueck CJ	Clin Appl Thromb Hemost	2004	2004-10-22			10.1177/107602960401000404
Association study	18211539	Lack of consistent association between endothelial nitric oxide synthase gene polymorphisms, homocysteine levels and recurrent pregnancy loss in tunisian women	Zammiti W, Mtiraoui N, Mahjoub T.	Am J Reprod Immunol. 2008 Feb;59(2):139-45. doi: 10.1111/j.1600-0897.2007.00551.x.	Zammiti W	Am J Reprod Immunol	2008	2008-01-24			10.1111/j.1600-0897.2007.00551.x
Association study	32146534	Methylene tetrahydrofolate reductase (MTHFR) gene polymorphisms among Greek women with medical history of recurrent pregnancy loss	Mazokopakis EE, Papadomanolaki MG.	Arch Gynecol Obstet. 2020 Dec;302(6):1555-1556. doi: 10.1007/s00404-020-05485-7. Epub 2020 Mar 7.	Mazokopakis EE	Arch Gynecol Obstet	2020	2020-03-09			10.1007/s00404-020-05485-7
Irrelevant	19395327	Early pregnancy loss in celiac women: The role of genetic markers of thrombophilia	Ciacci C, Tortora R, Scudiero O, Di Fiore R, Salvatore F, Castaldo G.	Dig Liver Dis. 2009 Oct;41(10):717-20. doi: 10.1016/j.dld.2009.02.050. Epub 2009 Apr 22.	Ciacci C	Dig Liver Dis	2009	2009-04-28			10.1016/j.dld.2009.02.050
Association study	16123074	A polymorphism in the MTHFD1 gene increases a mother's risk of having an unexplained second trimester pregnancy loss	Parle-McDermott A, Pangilinan F, Mills JL, Signore CC, Molloy AM, Cotter A, Conley M, Cox C, Kirke PN, Scott JM, Brody LC.	Mol Hum Reprod. 2005 Jul;11(7):477-80. doi: 10.1093/molehr/gah204.	Parle-McDermott A	Mol Hum Reprod	2005	2005-08-27			10.1093/molehr/gah204
Irrelevant	22505054	Global alteration in gene expression profiles of deciduas from women with idiopathic recurrent pregnancy loss	Krieg SA, Fan X, Hong Y, Sang QX, Giaccia A, Westphal LM, Lathi RB, Krieg AJ, Nayak NR.	Mol Hum Reprod. 2012 Sep;18(9):442-50. doi: 10.1093/molehr/gas017. Epub 2012 Apr 14.	Krieg SA	Mol Hum Reprod	2012	2012-04-17	PMC3431184		10.1093/molehr/gas017
Association study	25510065	[Preplacentation pregnancy loss in cases of angiotensin-converting enzyme insertion/deletion polymorphism]	Ivanov P, Konova E, Komsa-Penkova R, Kovacheva K, Nikolov N, Simeonova M, Tanchev S.	Akush Ginekol (Sofiia). 2014;53(4):12-6.	Ivanov P	Akush Ginekol (Sofiia)	2014	2014-12-17
Association study	23850300	Genotyping analyses for polymorphisms of ANXA5 gene in patients with recurrent pregnancy loss	Hayashi Y, Sasaki H, Suzuki S, Nishiyama T, Kitaori T, Mizutani E, Suzumori N, Sugiura-Ogasawara M.	Fertil Steril. 2013 Oct;100(4):1018-24. doi: 10.1016/j.fertnstert.2013.06.020. Epub 2013 Jul 11.	Hayashi Y	Fertil Steril	2013	2013-07-16			10.1016/j.fertnstert.2013.06.020
Review	18181083	Implications of polycystic ovary syndrome on oocyte development	Dumesic DA, Abbott DH.	Semin Reprod Med. 2008 Jan;26(1):53-61. doi: 10.1055/s-2007-992925.	Dumesic DA	Semin Reprod Med	2008	2008-01-09	PMC2655636	NIHMS90857	10.1055/s-2007-992925
Review	11857095	Obstetric implications of the factor V leiden mutation: a review	Bloomenthal D, Delisle MF, Tessier F, Tsang P.	Am J Perinatol. 2002 Jan;19(1):37-47. doi: 10.1055/s-2002-20172.	Bloomenthal D	Am J Perinatol	2002	2002-02-22			10.1055/s-2002-20172
Irrelevant	12219946	Comparison of gene expression at the feto-maternal interface between normal and recurrent pregnancy loss patients	Baek KH, Choi BC, Lee JH, Choi HK, Lee SH, Kim JW, Hill JA, Chung HM, Ko JJ, Cha KY.	Reprod Fertil Dev. 2002;14(3-4):235-40. doi: 10.1071/rd02008.	Baek KH	Reprod Fertil Dev	2002	2002-09-11			10.1071/rd02008
Irrelevant	10623826	Human cytomegalovirus gene products US3 and US6 down-regulate trophoblast class I MHC molecules	Jun Y, Kim E, Jin M, Sung HC, Han H, Geraghty DE, Ahn K.	J Immunol. 2000 Jan 15;164(2):805-11. doi: 10.4049/jimmunol.164.2.805.	Jun Y	J Immunol	2000	2000-01-07			10.4049/jimmunol.164.2.805
Association study	27504943	Correlation between factor VII and PAI-1 genetic variants and recurrent miscarriage	Barlik M, Seremak-Mrozikiewicz A, Drews K, Klejewski A, Kurzawińska G, Łowicki Z, Wolski H.	Ginekol Pol. 2016;87(7):504-9. doi: 10.5603/GP.2016.0034.	Barlik M	Ginekol Pol	2016	2016-08-10			10.5603/GP.2016.0034
Association study	28593919	Effects of interleukin-1 receptor antagonist (IL-1Ra) gene 86 bp VNTR polymorphism on recurrent pregnancy loss: a case-control study	Hajizadeh YS, Emami E, Nottagh M, Amini Z, Maroufi NF, Azimian SH, Isazadeh A.	Horm Mol Biol Clin Investig. 2017 May 26;30(3):/j/hmbci.2017.30.issue-3/hmbci-2017-0010/hmbci-2017-0010.xml. doi: 10.1515/hmbci-2017-0010.	Hajizadeh YS	Horm Mol Biol Clin Investig	2017	2017-06-09			10.1515/hmbci-2017-0010
Association study	29243320	Re: Genetic variation in the progesterone receptor gene and susceptibility to recurrent pregnancy loss: a case-control study: Progesterone receptor genetic variants as predictors of recurrent pregnancy loss: an epidemiological study	Pandey S, Murdia K, Chandra V, Murdia A.	BJOG. 2018 May;125(6):761. doi: 10.1111/1471-0528.14994. Epub 2017 Dec 15.	Pandey S	BJOG	2018	2017-12-16			10.1111/1471-0528.14994
Irrelevant	23608779	Analysis of telomere length in couples experiencing idiopathic recurrent pregnancy loss	Thilagavathi J, Mishra SS, Kumar M, Vemprala K, Deka D, Dhadwal V, Dada R.	J Assist Reprod Genet. 2013 Jun;30(6):793-8. doi: 10.1007/s10815-013-9993-1. Epub 2013 Apr 23.	Thilagavathi J	J Assist Reprod Genet	2013	2013-04-24	PMC3696449		10.1007/s10815-013-9993-1
Association study	19906129	A prospective case-control study analyzes 12 thrombophilic gene mutations in Turkish couples with recurrent pregnancy loss	Yenicesu GI, Cetin M, Ozdemir O, Cetin A, Ozen F, Yenicesu C, Yildiz C, Kocak N.	Am J Reprod Immunol. 2010 Feb;63(2):126-36. doi: 10.1111/j.1600-0897.2009.00770.x. Epub 2009 Nov 10.	Yenicesu GI	Am J Reprod Immunol	2010	2009-11-13			10.1111/j.1600-0897.2009.00770.x
Review	24952603	Association of interleukin 1 receptor antagonist (IL1RN) gene polymorphism with recurrent pregnancy loss risk in the North Indian Population and a meta-analysis	Nair RR, Khanna A, Singh K.	Mol Biol Rep. 2014 Sep;41(9):5719-27. doi: 10.1007/s11033-014-3443-8. Epub 2014 Jun 22.	Nair RR	Mol Biol Rep	2014	2014-06-23			10.1007/s11033-014-3443-8
Irrelevant	23342883	Inherited thrombophilia with recurrent pregnancy loss in Turkish women--a real phenomenon?	Yildiz G, Yavuzcan A, Yildiz P, Süer N, Tandoğan N.	Ginekol Pol. 2012 Aug;83(8):598-603.	Yildiz G	Ginekol Pol	2012	2013-01-25
Irrelevant	21042205	Treatment of adverse perinatal outcome in inherited thrombophilias: a clinical study	Kosar A, Kasapoglu B, Kalyoncu S, Turan H, Balcik OS, Gümüs EI.	Blood Coagul Fibrinolysis. 2011 Jan;22(1):14-8. doi: 10.1097/MBC.0b013e32834013f2.	Kosar A	Blood Coagul Fibrinolysis	2011	2010-11-03			10.1097/MBC.0b013e32834013f2
Association study	17895504	Estrogen receptor alpha and beta gene polymorphisms are not risk factors for recurrent miscarriage in a Brazilian population	Aléssio AM, Siqueira LH, de Carvalho EC, Barini R, Mansur Ade P, Hoehr NF, Annichino-Bizzacchi JM.	Clin Appl Thromb Hemost. 2008 Apr;14(2):180-5. doi: 10.1177/1076029607304093. Epub 2007 Sep 25.	Aléssio AM	Clin Appl Thromb Hemost	2008	2007-09-27			10.1177/1076029607304093
Association study	24460467	A novel association between cytotoxin-associated gene A (CagA) positive strain of Helicobacter pylori and unexplained recurrent early pregnancy loss	Ibrahim M, Rafaat T, Abbas A, Masoud H, Salama A.	Eur J Contracept Reprod Health Care. 2014 Apr;19(2):78-85. doi: 10.3109/13625187.2013.873399. Epub 2014 Jan 27.	Ibrahim M	Eur J Contracept Reprod Health Care	2014	2014-01-28			10.3109/13625187.2013.873399
Irrelevant	19357502	Treatment of patients with dysfibrinogenemia and a history of abortions during pregnancy	Miesbach W, Galanakis D, Scharrer I.	Blood Coagul Fibrinolysis. 2009 Jul;20(5):366-70. doi: 10.1097/MBC.0b013e32832aec2b.	Miesbach W	Blood Coagul Fibrinolysis	2009	2009-04-10			10.1097/MBC.0b013e32832aec2b
Irrelevant	11216876	Hypercoagulable thrombophilic defects and hyperhomocysteinemia in patients with recurrent pregnancy loss	Raziel A, Kornberg Y, Friedler S, Schachter M, Sela BA, Ron-El R.	Am J Reprod Immunol. 2001 Feb;45(2):65-71. doi: 10.1111/j.8755-8920.2001.450201.x.	Raziel A	Am J Reprod Immunol	2001	2001-02-24			10.1111/j.8755-8920.2001.450201.x
Irrelevant	25450293	Leptin down-regulates γ-ENaC expression: a novel mechanism involved in low endometrial receptivity	Lin XH, Liu ME, Xu HY, Chen XJ, Wang H, Tian S, Sheng JZ, Huang HF.	Fertil Steril. 2015 Jan;103(1):228-35.e3. doi: 10.1016/j.fertnstert.2014.10.002. Epub 2014 Oct 24.	Lin XH	Fertil Steril	2015	2014-12-03			10.1016/j.fertnstert.2014.10.002
Cytogenetic study	24564826	Gene expression analysis of induced pluripotent stem cells from aneuploid chromosomal syndromes	Zhang R, Hao L, Wang L, Chen M, Li W, Li R, Yu J, Xiao J, Wu J.	BMC Genomics. 2013;14 Suppl 5(Suppl 5):S8. doi: 10.1186/1471-2164-14-S5-S8. Epub 2013 Oct 16.	Zhang R	BMC Genomics	2013	2014-02-26	PMC3852284		10.1186/1471-2164-14-S5-S8
Irrelevant	17304022	Causes of fetal wastage	Simpson JL.	Clin Obstet Gynecol. 2007 Mar;50(1):10-30. doi: 10.1097/GRF.0b013e31802f11f6.	Simpson JL	Clin Obstet Gynecol	2007	2007-02-17			10.1097/GRF.0b013e31802f11f6
Review	10818850	Early pregnancy prenatal diagnostic testing: risks associated with chorionic villus sampling and early amniocentesis and screening options	Himes P.	J Perinat Neonatal Nurs. 1999 Sep;13(2):1-13. doi: 10.1097/00005237-199909000-00002.	Himes P	J Perinat Neonatal Nurs	1999	2000-05-20			10.1097/00005237-199909000-00002
Association study	20722577	Polymorphisms of the angiotensin converting enzyme gene in Iranian Azeri Turkish women with unexplained recurrent pregnancy loss	Bagheri M, Abdi Rad I, Omrani MD, Nanbaksh F.	Hum Fertil (Camb). 2010;13(2):79-82. doi: 10.3109/14647273.2010.484844.	Bagheri M	Hum Fertil (Camb)	2010	2010-08-21			10.3109/14647273.2010.484844
Association study	23415967	Association of methionine synthase and thymidylate synthase genetic polymorphisms with idiopathic recurrent pregnancy loss	Kim JH, Jeon YJ, Lee BE, Kang H, Shin JE, Choi DH, Lee WS, Kim NK.	Fertil Steril. 2013 May;99(6):1674-80. doi: 10.1016/j.fertnstert.2013.01.108. Epub 2013 Feb 14.	Kim JH	Fertil Steril	2013	2013-02-19			10.1016/j.fertnstert.2013.01.108
Association study	29271476	Haplotype-based association of two SNPs in miR-323b with unexplained recurrent spontaneous abortion in a Chinese Han population	Wang XQ, Li Y, Su X, Zhang L, Liu CM, Liu H, Ma X, Xia H.	J Cell Physiol. 2018 Aug;233(8):6001-6017. doi: 10.1002/jcp.26415. Epub 2018 Mar 7.	Wang XQ	J Cell Physiol	2018	2017-12-23			10.1002/jcp.26415
Association study	19432615	Association of p53 polymorphism with ICSI/IVF failure and recurrent pregnancy loss	Firouzabadi RD, Ghasemi N, Rozbahani MA, Tabibnejad N.	Aust N Z J Obstet Gynaecol. 2009 Apr;49(2):216-9. doi: 10.1111/j.1479-828X.2009.00972.x.	Firouzabadi RD	Aust N Z J Obstet Gynaecol	2009	2009-05-13			10.1111/j.1479-828X.2009.00972.x
Association study	25926693	The polymorphism of rs6505162 in the MIR423 coding region and recurrent pregnancy loss	Su X, Hu Y, Li Y, Cao JL, Wang XQ, Ma X, Xia HF.	Reproduction. 2015 Jul;150(1):65-76. doi: 10.1530/REP-15-0007. Epub 2015 Apr 29.	Su X	Reproduction	2015	2015-05-01			10.1530/REP-15-0007
Irrelevant	27321098	Coexistence of ACE (I/D) and PAI-1 (4G/5G) gene variants in recurrent miscarriage in Polish population	Kurzawińska G, Barlik M, Drews K, Różycka A, Seremak-Mrozikiewicz A, Ożarowski M, Klejewski A, Czerny B, Wolski H.	Ginekol Pol. 2016;87(4):271-6. doi: 10.17772/gp/62203.	Kurzawińska G	Ginekol Pol	2016	2016-06-21			10.17772/gp/62203
Association study	29622028	Association of parental methylenetetrahydrofolate reductase (MTHFR) C677T gene polymorphism in couples with unexplained recurrent pregnancy loss	Sah AK, Shrestha N, Joshi P, Lakha R, Shrestha S, Sharma L, Chandra A, Singh N, Kc Y, Rijal B.	BMC Res Notes. 2018 Apr 5;11(1):233. doi: 10.1186/s13104-018-3321-x.	Sah AK	BMC Res Notes	2018	2018-04-07	PMC5887178		10.1186/s13104-018-3321-x
Association study	26135458	Thrombophilic genes alterations as risk factor for recurrent pregnancy loss	Farahmand K, Totonchi M, Hashemi M, Reyhani Sabet F, Kalantari H, Gourabi H, Mohseni Meybodi A.	J Matern Fetal Neonatal Med. 2016;29(8):1269-73. doi: 10.3109/14767058.2015.1044431. Epub 2015 Jul 2.	Farahmand K	J Matern Fetal Neonatal Med	2016	2015-07-03			10.3109/14767058.2015.1044431
Association study	19086990	The association of Apoprotein E polymorphisms with recurrent pregnancy loss	Goodman C, Goodman CS, Hur J, Jeyendran RS, Coulam C.	Am J Reprod Immunol. 2009 Jan;61(1):34-8. doi: 10.1111/j.1600-0897.2008.00659.x.	Goodman C	Am J Reprod Immunol	2009	2008-12-18			10.1111/j.1600-0897.2008.00659.x
Association study	23464625	T4216C mutation in NADH dehydrogenase I gene is associated with recurrent pregnancy loss	Colagar AH, Mosaieby E, Seyedhassani SM, Mohajerani M, Arasteh A, Kamalidehghan B, Houshmand M.	Mitochondrial DNA. 2013 Oct;24(5):610-2. doi: 10.3109/19401736.2013.772150. Epub 2013 Mar 6.	Colagar AH	Mitochondrial DNA	2013	2013-03-08			10.3109/19401736.2013.772150
Association study	20384622	Investigating Association of Three Polymorphisms of Coagulation Factor XIII and Recurrent Pregnancy Loss	Jeddi-Tehrani M, Torabi R, Mohammadzadeh A, Arefi S, Keramatipour M, Zeraati H, Zarnani AH, Akhondi MM, Mahmoudian J, Mahmoudi AR, Zarei S.	Am J Reprod Immunol. 2010 Sep;64(3):212-7. doi: 10.1111/j.1600-0897.2010.00838.x.	Jeddi-Tehrani M	Am J Reprod Immunol	2010	2010-04-14			10.1111/j.1600-0897.2010.00838.x
Irrelevant	22982301	Molecular characteristics of Chinese patients with Rett syndrome	Zhang X, Bao X, Zhang J, Zhao Y, Cao G, Pan H, Zhang J, Wei L, Wu X.	Eur J Med Genet. 2012 Dec;55(12):677-81. doi: 10.1016/j.ejmg.2012.08.009. Epub 2012 Aug 27.	Zhang X	Eur J Med Genet	2012	2012-09-18			10.1016/j.ejmg.2012.08.009
Association study	15333597	Association of CYP1A1 gene polymorphism with recurrent pregnancy loss in the South Indian population	Suryanarayana V, Deenadayal M, Singh L.	Hum Reprod. 2004 Nov;19(11):2648-52. doi: 10.1093/humrep/deh463. Epub 2004 Aug 27.	Suryanarayana V	Hum Reprod	2004	2004-08-31			10.1093/humrep/deh463
Association study	14969768	Th2/Th3 cytokine genotypes are associated with pregnancy loss	Costeas PA, Koumouli A, Giantsiou-Kyriakou A, Papaloizou A, Koumas L.	Hum Immunol. 2004 Feb;65(2):135-41. doi: 10.1016/j.humimm.2003.11.007.	Costeas PA	Hum Immunol	2004	2004-02-19			10.1016/j.humimm.2003.11.007
Irrelevant	26675299	Inheritance of the 8.1 ancestral haplotype in recurrent pregnancy loss	Kolte AM, Nielsen HS, Steffensen R, Crespi B, Christiansen OB.	Evol Med Public Health. 2015 Dec 16;2015(1):325-31. doi: 10.1093/emph/eov031. Print 2015.	Kolte AM	Evol Med Public Health	2015	2015-12-18	PMC4681376		10.1093/emph/eov031
Association study	29239505	Authors' reply re: Genetic variation in the progesterone receptor gene and susceptibility to recurrent pregnancy loss: a case-control study	Almawi WY, Bahia W, Mahjoub T.	BJOG. 2018 May;125(6):761-762. doi: 10.1111/1471-0528.14995. Epub 2017 Dec 14.	Almawi WY	BJOG	2018	2017-12-15			10.1111/1471-0528.14995
Association study	21853935	[The role of 1691G>A (Leiden) mutation in Factor V gene, 20210G>A in prothrombin gene and 677C>T in MTHFR gene in etiology of early pregnancy loss]	Slezak R, Łaczmański Ł, Karpiński P, Reszczyńska-Slezak D.	Ginekol Pol. 2011 Jun;82(6):446-50.	Slezak R	Ginekol Pol	2011	2011-08-23
Association study	19821806	Are polymorphisms in the ACE and PAI-1 genes associated with recurrent spontaneous miscarriages?	Goodman C, Hur J, Goodman CS, Jeyendran RS, Coulam C.	Am J Reprod Immunol. 2009 Dec;62(6):365-70. doi: 10.1111/j.1600-0897.2009.00744.x. Epub 2009 Oct 11.	Goodman C	Am J Reprod Immunol	2009	2009-10-14			10.1111/j.1600-0897.2009.00744.x
Irrelevant	22103678	Hereditary thrombophilia, anti-beta2 glycoprotein 1 IgM, and anti-annexin V antibodies in recurrent pregnancy loss	Karata S, Aydin Y, Ocer F, Buyru A, Balci H.	Am J Reprod Immunol. 2012 Mar;67(3):251-5. doi: 10.1111/j.1600-0897.2011.01092.x. Epub 2011 Nov 22.	Karata S	Am J Reprod Immunol	2012	2011-11-23			10.1111/j.1600-0897.2011.01092.x
Irrelevant	25181855	Cytogenetic and immunogenetic analysis of recurrent pregnancy loss in women	Zastavna D, Sosnina K, Terpylyak O, Huleyuk N, Bezkorovayna H, Mikula M, Helner N.	Tsitol Genet. 2014 Jul-Aug;48(4):44-50.	Zastavna D	Tsitol Genet	2014	2014-09-04
Association study	22019001	Mannose-binding lectin genotypes: potential role in tubal damage and adverse IVF outcome	Laisk T, Peters M, Salumets A.	J Reprod Immunol. 2011 Dec;92(1-2):62-7. doi: 10.1016/j.jri.2011.09.004. Epub 2011 Oct 20.	Laisk T	J Reprod Immunol	2011	2011-10-25			10.1016/j.jri.2011.09.004
Association study	25316662	The 3'end prothrombin gene variants in patients with different thrombotic events	Djordjevic V, Pruner I, Tomic B, Nestorovic A, Gvozdenov M, Kovac M, Radojkovic D.	Lab Med. 2014 Fall;45(4):309-14. doi: 10.1309/LM8E84ZSLPDMWZCM.	Djordjevic V	Lab Med	2014	2014-10-16			10.1309/LM8E84ZSLPDMWZCM
Association study	18803625	Comparison of thrombophilic gene mutations among patients experiencing recurrent miscarriage and deep vein thrombosis	Coulam CB, Wallis D, Weinstein J, DasGupta DS, Jeyendran RS.	Am J Reprod Immunol. 2008 Nov;60(5):426-31. doi: 10.1111/j.1600-0897.2008.00640.x.	Coulam CB	Am J Reprod Immunol	2008	2008-09-23			10.1111/j.1600-0897.2008.00640.x
Association study	16170289	[Prothrombotic gene mutations in women with recurrent abortions and intrauterine fetal death]	Santoro R, Iannaccaro P, Sottilotta G.	Minerva Ginecol. 2005 Aug;57(4):447-50.	Santoro R	Minerva Ginecol	2005	2005-09-20
Review	25898552	Chromosomal aberration leads to recurrent pregnancy loss and partial trisomy of 5p12-15.3 in the offspring: report of a Syrian couple and review of the literature	Al-Achkar W, Moassass F, Al-Ablog A, Liehr T, Fan X, Wafa A.	Zhonghua Nan Ke Xue. 2015 Mar;21(3):219-24.	Al-Achkar W	Zhonghua Nan Ke Xue	2015	2015-04-23
Association study	27798840	Interferon Regulatory Factor 5 Gene Polymorphisms in Iranian Women with Unexplained Recurrent Pregnancy Loss	Amiri Jahromi R, Nasiri M, Jahromi AR.	Immunol Invest. 2017 Jan;46(1):97-107. doi: 10.1080/08820139.2016.1225759. Epub 2016 Oct 31.	Amiri Jahromi R	Immunol Invest	2017	2016-11-01			10.1080/08820139.2016.1225759
Association study	16253969	Maternal CD46H*2 and IL1B-511*1 homozygosity in T helper 1-type immunity to trophoblast antigens in recurrent pregnancy loss	Wang ZC, Hill JA, Yunis EJ, Xiao L, Anderson DJ.	Hum Reprod. 2006 Mar;21(3):818-22. doi: 10.1093/humrep/dei366. Epub 2005 Oct 27.	Wang ZC	Hum Reprod	2006	2005-10-29			10.1093/humrep/dei366
Irrelevant	22708328	[Incidence of hereditary thrombophilia in women with pregnancy loss in multi-center studies in Poland]	Skrzypczak J, Rajewski M, Wirstlein P, Goździewicz T, Breborowicz G, Leszczyńska-Gorzelak B, Ludwikowski G, Preis K, Wołczyński S, Zimmer M.	Ginekol Pol. 2012 May;83(5):330-6.	Skrzypczak J	Ginekol Pol	2012	2012-06-20
Irrelevant	23787006	Low levels of naturally occurring regulatory T lymphocytes in blood of mares with early pregnancy loss	Aurich C, Weber J, Nagel C, Merkl M, Jude R, Wostmann S, Ollech D, Baron U, Olek S, Jansen T.	Reprod Fertil Dev. 2014;26(6):827-33. doi: 10.1071/RD13012.	Aurich C	Reprod Fertil Dev	2014	2013-06-22			10.1071/RD13012
Review	16015422	Roles of methylenetetrahydrofolate reductase C677T polymorphism in repeated pregnancy loss	Wiwanitkit V.	Clin Appl Thromb Hemost. 2005 Jul;11(3):343-5. doi: 10.1177/107602960501100315.	Wiwanitkit V	Clin Appl Thromb Hemost	2005	2005-07-15			10.1177/107602960501100315
Association study	21840606	A case-control study of membrane cofactor protein mutations in two populations of patients with early pregnancy loss	Heuser CC, Eller AG, Warren J, Branch DW, Salmon J, Silver RM.	J Reprod Immunol. 2011 Sep;91(1-2):71-5. doi: 10.1016/j.jri.2011.05.007. Epub 2011 Aug 15.	Heuser CC	J Reprod Immunol	2011	2011-08-16			10.1016/j.jri.2011.05.007
Association study	21086036	Association of progesterone receptor polymorphism with idiopathic recurrent pregnancy loss in Taiwanese Han population	Su MT, Lee IW, Chen YC, Kuo PL.	J Assist Reprod Genet. 2011 Mar;28(3):239-43. doi: 10.1007/s10815-010-9510-8. Epub 2010 Nov 18.	Su MT	J Assist Reprod Genet	2011	2010-11-19	PMC3082658		10.1007/s10815-010-9510-8
Association study	17195354	[Frequency of antiphospholipid antibodies and factor V (G1691A), prothrombin (G20210A) gene polimorphism among women with pregnancy complications]	Rajewski M, Skrzypczak J.	Pol Arch Med Wewn. 2006 May;115(5):417-25.	Rajewski M	Pol Arch Med Wewn	2006	2007-01-02
Association study	19208551	Interleukin 10 gene promoter polymorphisms in women with pregnancy loss: preferential association with embryonic wastage	Cochery-Nouvellon E, Nguyen P, Attaoua R, Cornillet-Lefebvre P, Mercier E, Vitry F, Gris JC.	Biol Reprod. 2009 Jun;80(6):1115-20. doi: 10.1095/biolreprod.108.072215. Epub 2009 Feb 4.	Cochery-Nouvellon E	Biol Reprod	2009	2009-02-12			10.1095/biolreprod.108.072215
Association study	29017513	Association between TNF, IL1B, IL6, IL10 and IFNG polymorphisms and recurrent miscarriage: a case control study	Ma J, Zhang X, He G, Yang C.	Reprod Biol Endocrinol. 2017 Oct 10;15(1):83. doi: 10.1186/s12958-017-0300-3.	Ma J	Reprod Biol Endocrinol	2017	2017-10-12	PMC5634870		10.1186/s12958-017-0300-3
Association study	28667029	Association of the Del1518 Promoter (rs3730485) Polymorphism in the MDM2 Gene with Breast Cancer in a Mexican Population	Gallegos-Arreola MP, Márquez-Rosales MG, Sánchez-Corona J, Figuera LE, Zúñiga-González G, Puebla-Pérez AM, Delgado-Saucedo JI, Montoya-Fuentes H.	Ann Clin Lab Sci. 2017 May;47(3):291-297.	Gallegos-Arreola MP	Ann Clin Lab Sci	2017	2017-07-02
Association study	26141151	No association of p53 codon 72 polymorphism with idiopathic recurrent pregnancy loss in Korean population	Yoon SH, Choi YM, Kim JJ, Hong MA, Lee SK, Yang KM, Paik EC.	Eur J Obstet Gynecol Reprod Biol. 2015 Sep;192:6-9. doi: 10.1016/j.ejogrb.2015.06.010. Epub 2015 Jun 23.	Yoon SH	Eur J Obstet Gynecol Reprod Biol	2015	2015-07-05			10.1016/j.ejogrb.2015.06.010
Cytogenetic study	16982657	Toll-like receptor 4 polymorphisms and idiopathic chromosomally normal miscarriage	Hirschfeld AF, Jiang R, Robinson WP, McFadden DE, Turvey SE.	Hum Reprod. 2007 Feb;22(2):440-3. doi: 10.1093/humrep/del377. Epub 2006 Sep 18.	Hirschfeld AF	Hum Reprod	2007	2006-09-20			10.1093/humrep/del377
Association study	26589762	Recurrent Pregnancy Loss in Women with Killer Cell Immunoglobulin-Like Receptor KIR2DS1 is Associated with an Increased HLA-C2 Allelic Frequency	Dambaeva SV, Lee DH, Sung N, Chen CY, Bao S, Gilman-Sachs A, Kwak-Kim J, Beaman KD.	Am J Reprod Immunol. 2016 Feb;75(2):94-103. doi: 10.1111/aji.12453. Epub 2015 Nov 21.	Dambaeva SV	Am J Reprod Immunol	2016	2015-11-22			10.1111/aji.12453
Association study	22651916	HLA-G polymorphisms and soluble HLA-G protein levels in women with recurrent pregnancy loss from Basrah province in Iraq	Jassem RM, Shani WS, Loisel DA, Sharief M, Billstrand C, Ober C.	Hum Immunol. 2012 Aug;73(8):811-7. doi: 10.1016/j.humimm.2012.05.009. Epub 2012 May 28.	Jassem RM	Hum Immunol	2012	2012-06-02	PMC3437257	NIHMS390680	10.1016/j.humimm.2012.05.009
Case	32485717	Delineation of Clinical Manifestations of the Inherited Xq24 Microdeletion Segregating with sXCI in Mothers: Two Novel Cases with Distinct Phenotypes Ranging from UBE2A Deficiency Syndrome to Recurrent Pregnancy Loss	Tolmacheva EN, Kashevarova AA, Nazarenko LP, Minaycheva LI, Skryabin NA, Lopatkina ME, Nikitina TV, Sazhenova EA, Belyaeva EO, Fonova EA, Salyukova OA, Tarabykin VS, Lebedev IN.	Cytogenet Genome Res. 2020;160(5):245-254. doi: 10.1159/000508050. Epub 2020 May 30.	Tolmacheva EN	Cytogenet Genome Res	2020	2020-06-03			10.1159/000508050
Irrelevant	16980413	Endogenous retroviruses regulate periimplantation placental growth and differentiation	Dunlap KA, Palmarini M, Varela M, Burghardt RC, Hayashi K, Farmer JL, Spencer TE.	Proc Natl Acad Sci U S A. 2006 Sep 26;103(39):14390-5. doi: 10.1073/pnas.0603836103. Epub 2006 Sep 15.	Dunlap KA	Proc Natl Acad Sci U S A	2006	2006-09-19	PMC1599973		10.1073/pnas.0603836103
Irrelevant	21669459	Reduced expression of gap junction gene connexin 43 in recurrent early pregnancy loss patients	Nair RR, Jain M, Singh K.	Placenta. 2011 Aug;32(8):619-21. doi: 10.1016/j.placenta.2011.05.010. Epub 2011 Jun 12.	Nair RR	Placenta	2011	2011-06-15			10.1016/j.placenta.2011.05.010
Review	18999924	Prenatal diagnosis: update on invasive versus noninvasive fetal diagnostic testing from maternal blood	Geifman-Holtzman O, Ober Berman J.	Expert Rev Mol Diagn. 2008 Nov;8(6):727-51. doi: 10.1586/14737159.8.6.727.	Geifman-Holtzman O	Expert Rev Mol Diagn	2008	2008-11-13			10.1586/14737159.8.6.727
Irrelevant	19617567	Heterozygosity for a Bub1 mutation causes female-specific germ cell aneuploidy in mice	Leland S, Nagarajan P, Polyzos A, Thomas S, Samaan G, Donnell R, Marchetti F, Venkatachalam S.	Proc Natl Acad Sci U S A. 2009 Aug 4;106(31):12776-81. doi: 10.1073/pnas.0903075106. Epub 2009 Jul 17.	Leland S	Proc Natl Acad Sci U S A	2009	2009-07-21	PMC2722367		10.1073/pnas.0903075106
Irrelevant	12874795	Expression of angiogenesis- and apoptosis-related genes in chorionic villi derived from recurrent pregnancy loss patients	Choi HK, Choi BC, Lee SH, Kim JW, Cha KY, Baek KH.	Mol Reprod Dev. 2003 Sep;66(1):24-31. doi: 10.1002/mrd.10331.	Choi HK	Mol Reprod Dev	2003	2003-07-23			10.1002/mrd.10331
Association study	23499153	Genetic polymorphisms of serotonin transporter and receptor 1A could influence success during embryo implantation and maintenance of pregnancy	Palomares AR, Lendínez-Ramírez AM, Pérez-Nevot B, Cortés-Rodríguez M, Martínez F, Garrido N, Ruiz-Galdón M, Reyes-Engel A.	Fertil Steril. 2013 Jun;99(7):2009-16.e2. doi: 10.1016/j.fertnstert.2013.02.026. Epub 2013 Mar 13.	Palomares AR	Fertil Steril	2013	2013-03-19			10.1016/j.fertnstert.2013.02.026
Association study	16569330	Role of p53 codon 72 polymorphism in recurrent pregnancy loss	Coulam CB, Kay C, Jeyendran RS.	Reprod Biomed Online. 2006 Mar;12(3):378-82. doi: 10.1016/s1472-6483(10)61013-9.	Coulam CB	Reprod Biomed Online	2006	2006-03-30			10.1016/s1472-6483(10)61013-9
Association study	30503865	Haplotype-based association of two SNPs in miR-423 with unexplained recurrent pregnancy loss in a Chinese Han population	Wang XQ, Wang H, Zhang L, Liu HN, Gao J, Wang YY, Ma X, Xia HF.	Exp Cell Res. 2019 Jan 1;374(1):210-220. doi: 10.1016/j.yexcr.2018.11.026. Epub 2018 Nov 29.	Wang XQ	Exp Cell Res	2019	2018-12-04			10.1016/j.yexcr.2018.11.026
Association study	18560705	[Relationship between methylenetetrahydrofolate reductase polymorphism and homocysteine levels in women with recurrent pregnancy loss: a nutrigenetic perspective]	Cardona H, Cardona-Maya W, Gómez JG, Castañeda S, Gómez JM, Bedoya G, Alvarez L, Torres JD, Tobón LI, Cadavid A.	Nutr Hosp. 2008 May-Jun;23(3):277-82.	Cardona H	Nutr Hosp	2008	2008-06-19
Association study	25956264	High mobility group box 1 protein polymorphism affects susceptibility to recurrent pregnancy loss by up-regulating gene expression in chorionic villi	Jin H, Wu J, Yang Q, Cai Y, He W, Liu C.	J Assist Reprod Genet. 2015 Jul;32(7):1123-8. doi: 10.1007/s10815-015-0493-3. Epub 2015 May 10.	Jin H	J Assist Reprod Genet	2015	2015-05-10	PMC4531873		10.1007/s10815-015-0493-3
Irrelevant	24813755	Multicentre study of the clinical relevance of screening IVF patients for carrier status of the annexin A5 M2 haplotype	Fishel S, Patel R, Lytollis A, Robinson J, Smedley M, Smith P, Cameron C, Thornton S, Dowell K, Atkinson G, Shaker A, Lowe P, Kazem R, Brett S, Fox A.	Reprod Biomed Online. 2014 Jul;29(1):80-7. doi: 10.1016/j.rbmo.2014.03.019. Epub 2014 Apr 12.	Fishel S	Reprod Biomed Online	2014	2014-05-13			10.1016/j.rbmo.2014.03.019
Association study	19806250	The A6936G polymorphism of the endothelial protein C receptor gene is associated with the risk of unexplained foetal loss in Mediterranean European couples	Cochery-Nouvellon E, Chauleur C, Demattei C, Mercier E, Fabbro-Peray P, Marès P, Mismetti P, Lissalde-Lavigne G, Gris JC.	Thromb Haemost. 2009 Oct;102(4):656-67. doi: 10.1160/TH-09-04-0224.	Cochery-Nouvellon E	Thromb Haemost	2009	2009-10-07			10.1160/TH-09-04-0224
Association study	20962020	Methylation allelic polymorphism (MAP) in chorionic gonadotropin beta5 (CGB5) and its association with pregnancy success	Uusküla L, Rull K, Nagirnaja L, Laan M.	J Clin Endocrinol Metab. 2011 Jan;96(1):E199-207. doi: 10.1210/jc.2010-1647. Epub 2010 Oct 20.	Uusküla L	J Clin Endocrinol Metab	2011	2010-10-22	PMC3046612		10.1210/jc.2010-1647
Association study	24784935	Interleukin-1beta -511T>C genetic variant contributes to recurrent pregnancy loss risk and peripheral natural killer cell proportion	Kim JO, Lee WS, Lee BE, Jeon YJ, Kim YR, Jung SH, Chang SW, Kim NK.	Fertil Steril. 2014 Jul;102(1):206-212.e5. doi: 10.1016/j.fertnstert.2014.03.037. Epub 2014 Apr 29.	Kim JO	Fertil Steril	2014	2014-05-03			10.1016/j.fertnstert.2014.03.037
Association study	24769857	Genetic variants in microRNA machinery genes are associated [corrected] with idiopathic recurrent pregnancy loss risk	Jung YW, Jeon YJ, Rah H, Kim JH, Shin JE, Choi DH, Cha SH, Kim NK.	PLoS One. 2014 Apr 25;9(4):e95803. doi: 10.1371/journal.pone.0095803. eCollection 2014.	Jung YW	PLoS One	2014	2014-04-29	PMC4000197		10.1371/journal.pone.0095803
Irrelevant	22268272	Effects of inherited thrombophilia in women with recurrent pregnancy loss	Habibovic Z, Zeybek B, Sanhal C, Eroglu Z, Karaca E, Ulukus M.	Clin Exp Obstet Gynecol. 2011;38(4):347-50.	Habibovic Z	Clin Exp Obstet Gynecol	2011	2012-01-25
Irrelevant	28443481	Impact of Abnormal DNA Methylation of Imprinted Loci on Human Spontaneous Abortion	Liu Y, Tang Y, Ye D, Ma W, Feng S, Li X, Zhou X, Chen X, Chen S.	Reprod Sci. 2018 Jan;25(1):131-139. doi: 10.1177/1933719117704906. Epub 2017 Apr 26.	Liu Y	Reprod Sci	2018	2017-04-27			10.1177/1933719117704906
Irrelevant	12554760	Gene expression profiling reveals progesterone-mediated cell cycle and immunoregulatory roles of Hoxa-10 in the preimplantation uterus	Yao MW, Lim H, Schust DJ, Choe SE, Farago A, Ding Y, Michaud S, Church GM, Maas RL.	Mol Endocrinol. 2003 Apr;17(4):610-27. doi: 10.1210/me.2002-0290. Epub 2003 Jan 9.	Yao MW	Mol Endocrinol	2003	2003-01-30			10.1210/me.2002-0290
Irrelevant	19955102	An additive interaction between the NFkappaB and estrogen receptor signalling pathways in human endometrial epithelial cells	King AE, Collins F, Klonisch T, Sallenave JM, Critchley HO, Saunders PT.	Hum Reprod. 2010 Feb;25(2):510-8. doi: 10.1093/humrep/dep421. Epub 2009 Dec 2.	King AE	Hum Reprod	2010	2009-12-04	PMC2806182		10.1093/humrep/dep421
Irrelevant	27277129	Preimplantation Genetic Diagnosis (PGD) for Monogenic Disorders: the Value of Concurrent Aneuploidy Screening	Goldman KN, Nazem T, Berkeley A, Palter S, Grifo JA.	J Genet Couns. 2016 Dec;25(6):1327-1337. doi: 10.1007/s10897-016-9975-4. Epub 2016 Jun 9.	Goldman KN	J Genet Couns	2016	2016-06-10			10.1007/s10897-016-9975-4
Association study	25128867	Association of tissue inhibitor of metalloproteinase gene polymorphisms and unexplained recurrent spontaneous abortions in Han Chinese couples	Song G, Yan J, Zhang Q, Li G, Chen ZJ.	Eur J Obstet Gynecol Reprod Biol. 2014 Oct;181:84-8. doi: 10.1016/j.ejogrb.2014.07.013. Epub 2014 Jul 30.	Song G	Eur J Obstet Gynecol Reprod Biol	2014	2014-08-17			10.1016/j.ejogrb.2014.07.013
Irrelevant	12042290	Prevalence of genetic markers for thrombophilia in recurrent pregnancy loss	Carp H, Salomon O, Seidman D, Dardik R, Rosenberg N, Inbal A.	Hum Reprod. 2002 Jun;17(6):1633-7. doi: 10.1093/humrep/17.6.1633.	Carp H	Hum Reprod	2002	2002-06-04			10.1093/humrep/17.6.1633
Cytogenetic study	11704109	Preferential X-chromosome inactivation in women with idiopathic recurrent pregnancy loss	Uehara S, Hashiyada M, Sato K, Sato Y, Fujimori K, Okamura K.	Fertil Steril. 2001 Nov;76(5):908-14. doi: 10.1016/s0015-0282(01)02845-x.	Uehara S	Fertil Steril	2001	2001-11-13			10.1016/s0015-0282(01)02845-x
Association study	21292039	Mitochondrial DNA variations associated with recurrent pregnancy loss among Indian women	Vanniarajan A, Govindaraj P, Carlus SJ, Aruna M, Aruna P, Kumar A, Jayakar RI, Lionel AC, Gupta S, Rao L, Gupta NJ, Chakravarthy B, Deenadayal M, Selvaraj K, Andal S, Reddy BM, Singh L, Thangaraj K.	Mitochondrion. 2011 May;11(3):450-6. doi: 10.1016/j.mito.2011.01.002. Epub 2011 Feb 1.	Vanniarajan A	Mitochondrion	2011	2011-02-05			10.1016/j.mito.2011.01.002
Association study	24417908	GSTO1 uncommon genetic variants are associated with recurrent miscarriage risk	Polimanti R, Graziano ME, Lazzarin N, Vaquero E, Manfellotto D, Fuciarelli M.	Fertil Steril. 2014 Mar;101(3):735-9. doi: 10.1016/j.fertnstert.2013.12.010. Epub 2014 Jan 10.	Polimanti R	Fertil Steril	2014	2014-01-15			10.1016/j.fertnstert.2013.12.010
Association study	14561815	A polymorphism in the CYP17 gene relates to the risk of recurrent pregnancy loss	Sata F, Yamada H, Yamada A, Kato EH, Kataoka S, Saijo Y, Kondo T, Tamaki J, Minakami H, Kishi R.	Mol Hum Reprod. 2003 Nov;9(11):725-8. doi: 10.1093/molehr/gag089.	Sata F	Mol Hum Reprod	2003	2003-10-17			10.1093/molehr/gag089
Review	25914243	Comparable vitamin D3 metabolism in the endometrium of patients with recurrent spontaneous abortion and fertile controls	Tavakoli M, Salek-Moghaddam A, Jeddi-Tehrani M, Talebi S, Kazemi-Sefat GE, Vafaei S, Mohammadzadeh A, Sheikhhassani S, Zarnani AH.	Mol Reprod Dev. 2015 May;82(5):356-64. doi: 10.1002/mrd.22486. Epub 2015 Apr 23.	Tavakoli M	Mol Reprod Dev	2015	2015-04-28			10.1002/mrd.22486
Association study	17339269	A common haplotype of the annexin A5 (ANXA5) gene promoter is associated with recurrent pregnancy loss	Bogdanova N, Horst J, Chlystun M, Croucher PJ, Nebel A, Bohring A, Todorova A, Schreiber S, Gerke V, Krawczak M, Markoff A.	Hum Mol Genet. 2007 Mar 1;16(5):573-8. doi: 10.1093/hmg/ddm017. Epub 2007 Mar 5.	Bogdanova N	Hum Mol Genet	2007	2007-03-07			10.1093/hmg/ddm017
Association study	26135579	Annexin A5 Promoter Haplotype M2 Is Not a Risk Factor for Recurrent Pregnancy Loss in Northern Europe	Nagirnaja L, Nõmmemees D, Rull K, Christiansen OB, Nielsen HS, Laan M.	PLoS One. 2015 Jul 2;10(7):e0131606. doi: 10.1371/journal.pone.0131606. eCollection 2015.	Nagirnaja L	PLoS One	2015	2015-07-03	PMC4489905		10.1371/journal.pone.0131606
Association study	21289001	Polymorphisms in the annexin A5 gene promoter in Japanese women with recurrent pregnancy loss	Miyamura H, Nishizawa H, Ota S, Suzuki M, Inagaki A, Egusa H, Nishiyama S, Kato T, Pryor-Koishi K, Nakanishi I, Fujita T, Imayoshi Y, Markoff A, Yanagihara I, Udagawa Y, Kurahashi H.	Mol Hum Reprod. 2011 Jul;17(7):447-52. doi: 10.1093/molehr/gar008. Epub 2011 Feb 2.	Miyamura H	Mol Hum Reprod	2011	2011-02-04			10.1093/molehr/gar008
Association study	23442095	Association of Interleukin 1 beta (IL-1B) gene polymorphism with early pregnancy loss risk in the North Indian population	Nair RR, Khanna A, Singh K.	Int J Immunogenet. 2014 Feb;41(1):41-3. doi: 10.1111/iji.12044. Epub 2013 Feb 26.	Nair RR	Int J Immunogenet	2014	2013-02-28			10.1111/iji.12044
Association study	21575949	Assisted reproductive technologies do not increase risk of abnormal methylation of PEG1/MEST in human early pregnancy loss	Zheng HY, Shi XY, Wu FR, Wu YQ, Wang LL, Chen SL.	Fertil Steril. 2011 Jul;96(1):84-89.e2. doi: 10.1016/j.fertnstert.2011.04.021. Epub 2011 May 14.	Zheng HY	Fertil Steril	2011	2011-05-18			10.1016/j.fertnstert.2011.04.021
Association study	12447394	Formin-2, polyploidy, hypofertility and positioning of the meiotic spindle in mouse oocytes	Leader B, Lim H, Carabatsos MJ, Harrington A, Ecsedy J, Pellman D, Maas R, Leder P.	Nat Cell Biol. 2002 Dec;4(12):921-8. doi: 10.1038/ncb880.	Leader B	Nat Cell Biol	2002	2002-11-26			10.1038/ncb880
Case	23100464	Mutation screening of AURKB and SYCP3 in patients with reproductive problems	López-Carrasco A, Oltra S, Monfort S, Mayo S, Roselló M, Martínez F, Orellana C.	Mol Hum Reprod. 2013 Feb;19(2):102-8. doi: 10.1093/molehr/gas047. Epub 2012 Oct 25.	López-Carrasco A	Mol Hum Reprod	2013	2012-10-27			10.1093/molehr/gas047
Association study	17581677	No evidence of association of MUC-1 genetic polymorphism with embryo implantation failure	Dentillo DB, Souza FR, Meola J, Vieira GS, Yazlle ME, Goulart LR, Martelli L.	Braz J Med Biol Res. 2007 Jun;40(6):793-7. doi: 10.1590/s0100-879x2007000600007.	Dentillo DB	Braz J Med Biol Res	2007	2007-06-22			10.1590/s0100-879x2007000600007
Review	9197797	Perspectives of reproductive health	van Balen F, Visser AP.	Patient Educ Couns. 1997 May;31(1):1-5. doi: 10.1016/s0738-3991(97)01015-x.	van Balen F	Patient Educ Couns	1997	1997-05-01			10.1016/s0738-3991(97)01015-x
Association study	18779584	Natural selection of FLT1 alleles and their association with malaria resistance in utero	Muehlenbachs A, Fried M, Lachowitzer J, Mutabingwa TK, Duffy PE.	Proc Natl Acad Sci U S A. 2008 Sep 23;105(38):14488-91. doi: 10.1073/pnas.0803657105. Epub 2008 Sep 8.	Muehlenbachs A	Proc Natl Acad Sci U S A	2008	2008-09-10	PMC2567167		10.1073/pnas.0803657105
Cytogenetic study	22648182	Screening of genes involved in chromosome segregation during meiosis I: in vitro gene transfer to mouse fetal oocytes	Tsutsumi M, Kowa-Sugiyama H, Bolor H, Kogo H, Inagaki H, Ohye T, Yamada K, Taniguchi-Ikeda M, Toda T, Kurahashi H.	J Hum Genet. 2012 Aug;57(8):515-22. doi: 10.1038/jhg.2012.61. Epub 2012 May 31.	Tsutsumi M	J Hum Genet	2012	2012-06-01			10.1038/jhg.2012.61
Irrelevant	25505239	Sphingolipid pathway regulates innate immune responses at the fetomaternal interface during pregnancy	Mizugishi K, Inoue T, Hatayama H, Bielawski J, Pierce JS, Sato Y, Takaori-Kondo A, Konishi I, Yamashita K.	J Biol Chem. 2015 Jan 23;290(4):2053-68. doi: 10.1074/jbc.M114.628867. Epub 2014 Dec 11.	Mizugishi K	J Biol Chem	2015	2014-12-16	PMC4303660		10.1074/jbc.M114.628867
Association study	29762972	PROGESTERONE RECEPTOR GENE POLYMORPHISMS AS GENETIC RISK FACTOR OF THREATENED ABORTION	Kryvopustor OS, Dosenko VE.	Fiziol Zh. 2016;62(6):60-64. doi: 10.15407/fz62.06.060.	Kryvopustor OS	Fiziol Zh	2016	2018-05-16			10.15407/fz62.06.060
Association study	25544674	Polymorphisms of Genes Involved in the Folate Metabolic Pathway Impact the Occurrence of Unexplained Recurrent Pregnancy Loss	Luo L, Chen Y, Wang L, Zhuo G, Qiu C, Tu Q, Mei J, Zhang W, Qian X, Wang X.	Reprod Sci. 2015 Jul;22(7):845-51. doi: 10.1177/1933719114565033. Epub 2014 Dec 28.	Luo L	Reprod Sci	2015	2014-12-30	PMC4565476		10.1177/1933719114565033
Irrelevant	23208954	Novel ADAMTS13 mutations in an obstetric patient with Upshaw-Schulman syndrome	Deal T, Kremer Hovinga JA, Marques MB, Adamski J.	J Clin Apher. 2013 Aug;28(4):311-6. doi: 10.1002/jca.21251. Epub 2012 Dec 3.	Deal T	J Clin Apher	2013	2012-12-05			10.1002/jca.21251
Irrelevant	25479352	Functional study of one nucleotide mutation in pri-miR-125a coding region which related to recurrent pregnancy loss	Hu Y, Huo ZH, Liu CM, Liu SG, Zhang N, Yin KL, Qi L, Ma X, Xia HF.	PLoS One. 2014 Dec 5;9(12):e114781. doi: 10.1371/journal.pone.0114781. eCollection 2014.	Hu Y	PLoS One	2014	2014-12-06	PMC4257728		10.1371/journal.pone.0114781
Association study	29369548	[Association of gene polymorphisms of matrix metalloproteinases with reproductive losses in the first trimester of pregnancy]	Mashkina EV, Kovalenko KA, Marakhovskaya TA, Saraev KN, Belanova AA, Shkurat TP.	Genetika. 2016 Aug;52(8):958-65.	Mashkina EV	Genetika	2016	2018-01-26
Irrelevant	19769995	Toxic effects of low doses of Bisphenol-A on human placental cells	Benachour N, Aris A.	Toxicol Appl Pharmacol. 2009 Dec 15;241(3):322-8. doi: 10.1016/j.taap.2009.09.005. Epub 2009 Sep 18.	Benachour N	Toxicol Appl Pharmacol	2009	2009-09-23			10.1016/j.taap.2009.09.005
Irrelevant	25573754	The clock protein period 2 synchronizes mitotic expansion and decidual transformation of human endometrial stromal cells	Muter J, Lucas ES, Chan YW, Brighton PJ, Moore JD, Lacey L, Quenby S, Lam EW, Brosens JJ.	FASEB J. 2015 Apr;29(4):1603-14. doi: 10.1096/fj.14-267195. Epub 2015 Jan 8.	Muter J	FASEB J	2015	2015-01-10	PMC4396614		10.1096/fj.14-267195
Case	23722513	Recurrent pregnancy loss in a woman with NLRP7 mutation: not all molar pregnancies can be easily classified as either "partial" or "complete" hydatidiform moles	Brown L, Mount S, Reddy R, Slim R, Wong C, Jobanputra V, Clifford P, Merrill L, Brown S.	Int J Gynecol Pathol. 2013 Jul;32(4):399-405. doi: 10.1097/PGP.0b013e31826cbf6a.	Brown L	Int J Gynecol Pathol	2013	2013-06-01			10.1097/PGP.0b013e31826cbf6a
Irrelevant	21268395	[Plasminogen activator inhibitor type 1 activity in women with unexplained very early recurrent pregnancy loss]	Ivanov P, Komsa-Penkova R, Ivanov I, Konova E, Kovacheva K, Simeonova M, Tanchev S.	Akush Ginekol (Sofiia). 2010;49(5):3-8.	Ivanov P	Akush Ginekol (Sofiia)	2010	2011-01-28
Association study	32021228	Inherited Thrombophilia in a Lebanese Family of Four Generations: A Case Report of Recurrent Miscarriage	Khalife S, Bissar-Tadmouri N.	Vasc Health Risk Manag. 2020 Jan 21;16:53-56. doi: 10.2147/VHRM.S235784. eCollection 2020.	Khalife S	Vasc Health Risk Manag	2020	2020-02-06	PMC6983466		10.2147/VHRM.S235784
Irrelevant	25859044	Common variants spanning PLK4 are associated with mitotic-origin aneuploidy in human embryos	McCoy RC, Demko Z, Ryan A, Banjevic M, Hill M, Sigurjonsson S, Rabinowitz M, Fraser HB, Petrov DA.	Science. 2015 Apr 10;348(6231):235-8. doi: 10.1126/science.aaa3337.	McCoy RC	Science	2015	2015-04-11	PMC5519344	NIHMS872125	10.1126/science.aaa3337
Association study	23563916	Mannose binding lectin genotypes are not associated with increased risk of unexplained recurrent pregnancy loss	Berger DS, Merhi Z, Hogge WA, Ferrell RE.	J Assist Reprod Genet. 2013 Jun;30(5):723-7. doi: 10.1007/s10815-013-9985-1. Epub 2013 Apr 7.	Berger DS	J Assist Reprod Genet	2013	2013-04-09	PMC3663970		10.1007/s10815-013-9985-1
Association study	10360908	Hypercoagulable state mutation analysis in white patients with early first-trimester recurrent pregnancy loss	Kutteh WH, Park VM, Deitcher SR.	Fertil Steril. 1999 Jun;71(6):1048-53. doi: 10.1016/s0015-0282(99)00133-8.	Kutteh WH	Fertil Steril	1999	1999-06-09			10.1016/s0015-0282(99)00133-8
Association study	23292450	Positive association of Apolipoprotein E4 polymorphism with recurrent pregnancy loss in Iranian patients	Asgari N, Akbari MT, Zare S, Babamohammadi G.	J Assist Reprod Genet. 2013 Feb;30(2):265-8. doi: 10.1007/s10815-012-9897-5. Epub 2013 Jan 8.	Asgari N	J Assist Reprod Genet	2013	2013-01-08	PMC3585669		10.1007/s10815-012-9897-5
Irrelevant	24738066	Quantitative proteomics analysis of altered protein expression in the placental villous tissue of early pregnancy loss using isobaric tandem mass tags	Ni X, Li X, Guo Y, Zhou T, Guo X, Zhao C, Lin M, Zhou Z, Shen R, Guo X, Ling X, Huo R.	Biomed Res Int. 2014;2014:647143. doi: 10.1155/2014/647143. Epub 2014 Mar 13.	Ni X	Biomed Res Int	2014	2014-04-17	PMC3971554		10.1155/2014/647143
Association study	24919337	[A weak association of 677 C>T polymorphism in MTHFR with recurrent embryonic loss]	Ivanov P, Gecheva S, Tsvyatkovska T, Izmailov A, Komsa-Penkova R, Kovacheva K, Konova E, Simeonova M, Tanchev S.	Akush Ginekol (Sofiia). 2014;53(1):8-12.	Ivanov P	Akush Ginekol (Sofiia)	2014	2014-06-13
Association study	22192915	Common polymorphisms in the P-selectin gene in women with recurrent spontaneous abortions	Dendana M, Hizem S, Magddoud K, Messaoudi S, Zammiti W, Nouira M, Almawi WY, Mahjoub T.	Gene. 2012 Mar 1;495(1):72-5. doi: 10.1016/j.gene.2011.11.034. Epub 2011 Dec 13.	Dendana M	Gene	2012	2011-12-24			10.1016/j.gene.2011.11.034
Association study	25672133	[Reproductive problems in women with PCOS, the impact of PAI-1 carriers of 4G PAI-1 polymorphism and BMI]	Komsa-Penkova R, Golemanov G, Georgieva G, Popovski K, Slavov N, Ivanov P, Kovacheva K, Atanasova M, Blajev A.	Akush Ginekol (Sofiia). 2014;53(6):15-21.	Komsa-Penkova R	Akush Ginekol (Sofiia)	2014	2015-02-13
Review	18939515	[Inherited thrombophilia in women with recurrent miscarriages and pregnancy loss in anamnesis--own experience]	Seremak-Mrozikiewicz A, Drews K, Puacz P, Kaluba-Skotarczak A.	Ginekol Pol. 2008 Sep;79(9):630-4.	Seremak-Mrozikiewicz A	Ginekol Pol	2008	2008-10-23
Association study	19127811	[HLA-G alleles and risk of early pregnancy loss]	Sipak-Szmigiel O, Cybulski C, Ronin-Walknowska E, Lubiński J.	Ann Acad Med Stetin. 2008;54(1):60-4.	Sipak-Szmigiel O	Ann Acad Med Stetin	2008	2009-01-09
Irrelevant	12964808	Clinical B12 deficiency in one case of recurrent spontaneous pregnancy loss	Candito M, Magnaldo S, Bayle J, Dor JF, Gillet Y, Bongain A, Van Obberghen E.	Clin Chem Lab Med. 2003 Aug;41(8):1026-7. doi: 10.1515/CCLM.2003.157.	Candito M	Clin Chem Lab Med	2003	2003-09-11			10.1515/CCLM.2003.157
Association study	25117109	"20209C-T" a variant mutation of prothrombin gene mutation in a patient with recurrent pregnancy loss	Prat M, Morales-Indiano C, Jimenez C, Mas V, Besses C, Checa MA, Carreras R.	Ann Clin Lab Sci. 2014 Summer;44(3):334-6.	Prat M	Ann Clin Lab Sci	2014	2014-08-14
Association study	22369774	A novel luteinizing hormone/chorionic gonadotropin receptor mutation associated with amenorrhea, low oocyte yield, and recurrent pregnancy loss	Bentov Y, Kenigsberg S, Casper RF.	Fertil Steril. 2012 May;97(5):1165-8. doi: 10.1016/j.fertnstert.2012.02.002. Epub 2012 Feb 25.	Bentov Y	Fertil Steril	2012	2012-02-29			10.1016/j.fertnstert.2012.02.002
Association study	25775875	[The 1691 G > A (factor V Leiden) and 1328 T > C V coagulation factor polymorphisms and recurrent miscarriages]	Bałajewicz-Nowak M, Pityński K, Milewicz T.	Ginekol Pol. 2015 Jan;86(1):46-52. doi: 10.17772/gp/1898.	Bałajewicz-Nowak M	Ginekol Pol	2015	2015-03-18			10.17772/gp/1898
Cytogenetic study	20420024	SRY gene amplifications and genotypings revealed the occurrence of the hidden maternal decidual cells in 46,XX karyotyped spontaneous abortions	Karaoguz MY, Percin EF, Pala E, Biri AA, Korucuoglu U.	Genet Couns. 2010;21(1):9-17.	Karaoguz MY	Genet Couns	2010	2010-04-28
Association study	27988446	A novel variant in RyR2 causes familiar catecholaminergic polymorphic ventricular tachycardia	Bosch C, Campuzano O, Sarquella-Brugada G, Cesar S, Perez-Serra A, Coll M, Mademont I, Mates J, Del Olmo B, Iglesias A, Brugada J, Petersen V, Brugada R.	Forensic Sci Int. 2017 Jan;270:173-177. doi: 10.1016/j.forsciint.2016.12.001. Epub 2016 Dec 9.	Bosch C	Forensic Sci Int	2017	2016-12-19			10.1016/j.forsciint.2016.12.001
Association study	25558663	[Reproductive problems in women with PCOS, the impact of PAL-1 CARRIERS OF 4G PAI -1 polymorphism and BMI]	Komsa-Penkova R, Golemanov G, Georgieva G, Slavov N, Popovski K, Ivanov P, Kovacheva K, Atanasova M, Blajev A.	Akush Ginekol (Sofiia). 2014;53(5):3-9.	Komsa-Penkova R	Akush Ginekol (Sofiia)	2014	2015-01-07
Association study	17957761	MTHFR C677T polymorphisms among the Ahirs and Jats of Haryana (India)	Saraswathy KN, Mukhopadhyay R, Sinha E, Aggarwal S, Sachdeva MP, Kalla AK.	Am J Hum Biol. 2008 Jan-Feb;20(1):116-7. doi: 10.1002/ajhb.20682.	Saraswathy KN	Am J Hum Biol	2008	2007-10-25			10.1002/ajhb.20682
Association study	10233370	The C677T MTHFR gene mutation is not predictive of risk for recurrent fetal loss	Holmes ZR, Regan L, Chilcott I, Cohen H.	Br J Haematol. 1999 Apr;105(1):98-101.	Holmes ZR	Br J Haematol	1999	1999-05-08
Association study	16808252	[Frequencies of C677T and A1298C polymorphisms of methylenetetrahydrofolate reductase gene at the early stage of human individual development]	Nazarenko MS, Puzyrev VP, Lebedev IN.	Genetika. 2006 May;42(5):711-7.	Nazarenko MS	Genetika	2006	2006-07-01
Irrelevant	21916309	[Combined thrombophilic factors among women with late recurrent spontaneous abortions]	Ivanov P, Komsa-Penkova R, Konova E, Gecheva S, Ivanov I, Kovacheva K, Simeonova M, Tanchev S.	Akush Ginekol (Sofiia). 2011;50(3):8-12.	Ivanov P	Akush Ginekol (Sofiia)	2011	2011-09-16
Irrelevant	26070998	Fetal left ventricular noncompaction cardiomyopathy and fatal outcome due to complete deficiency of mitochondrial trifunctional protein	Ojala T, Nupponen I, Saloranta C, Sarkola T, Sekar P, Breilin A, Tyni T.	Eur J Pediatr. 2015 Dec;174(12):1689-92. doi: 10.1007/s00431-015-2574-9. Epub 2015 Jun 13.	Ojala T	Eur J Pediatr	2015	2015-06-14			10.1007/s00431-015-2574-9
Association study	25365857	Asn680ser polymorphism of the follicle-stimulating hormone receptor gene (FSHR) is not associated with recurrent pregnancy loss (RPL)	Koç A, Kaya OO.	Genet Couns. 2014;25(3):337-9.	Koç A	Genet Couns	2014	2014-11-05
Irrelevant	25682309	M2/ANXA5 haplotype as a predisposition factor in Malay women and couples experiencing recurrent spontaneous abortion: a pilot study	Thean Hock T, Bogdanova N, Kai Cheen A, Kathirgamanathan S, Bin Abdullah R, Mohd Yusoff N, Zaidah Abdullah W, Syima Abdul Manaf F, Wieacker P, Markoff A.	Reprod Biomed Online. 2015 Apr;30(4):434-9. doi: 10.1016/j.rbmo.2014.12.014. Epub 2015 Jan 13.	Thean Hock T	Reprod Biomed Online	2015	2015-02-16			10.1016/j.rbmo.2014.12.014
Irrelevant	26395338	Identification of a novel nonsense mutation in the FOXP3 gene in a fetus with hydrops--Expanding the phenotype of IPEX syndrome	Reichert SL, McKay EM, Moldenhauer JS.	Am J Med Genet A. 2016 Jan;170A(1):226-32. doi: 10.1002/ajmg.a.37401. Epub 2015 Sep 23.	Reichert SL	Am J Med Genet A	2016	2015-09-24			10.1002/ajmg.a.37401
Association study	11857060	T helper 1-type immunity to trophoblast antigens in women with a history of recurrent pregnancy loss is associated with polymorphism of the IL1B promoter region	Wang ZC, Yunis EJ, De los Santos MJ, Xiao L, Anderson DJ, Hill JA.	Genes Immun. 2002 Feb;3(1):38-42. doi: 10.1038/sj.gene.6363812.	Wang ZC	Genes Immun	2002	2002-02-22			10.1038/sj.gene.6363812
Irrelevant	24646726	Signature of backward replication slippage at the copy number variation junction	Ohye T, Inagaki H, Ozaki M, Ikeda T, Kurahashi H.	J Hum Genet. 2014 May;59(5):247-50. doi: 10.1038/jhg.2014.20. Epub 2014 Mar 20.	Ohye T	J Hum Genet	2014	2014-03-21			10.1038/jhg.2014.20
Association study	26259392	In human alleles specific variation of MTHFR C677T and A1298C associated "risk factor" for the development of ovarian cancer	Singh A, Pandey S, Pandey LK, Saxena AK.	J Exp Ther Oncol. 2015;11(1):67-70.	Singh A	J Exp Ther Oncol	2015	2015-08-12
Association study	11211945	The carriage of pro-inflammatory cytokine gene polymorphisms in recurrent pregnancy loss	Reid JG, Simpson NA, Walker RG, Economidou O, Shillito J, Gooi HC, Duffy SR, Walker JJ.	Am J Reprod Immunol. 2001 Jan;45(1):35-40. doi: 10.1111/j.8755-8920.2001.450106.x.	Reid JG	Am J Reprod Immunol	2001	2001-02-24			10.1111/j.8755-8920.2001.450106.x
Association study	15274656	Interleukin-4 gene polymorphism is not involved in the risk of recurrent pregnancy loss	Saijo Y, Sata F, Yamada H, Konodo T, Kato EH, Kataoka S, Shimada S, Morikawa M, Minakami H, Kishi R.	Am J Reprod Immunol. 2004 Aug;52(2):143-6. doi: 10.1111/j.1600-0897.2004.00193.x.	Saijo Y	Am J Reprod Immunol	2004	2004-07-28			10.1111/j.1600-0897.2004.00193.x
Association study	23914427	MTHFR C677T polymorphism among Meiteis of Manipur (India)	Kabita S, Singh HS, Chongtham DS, Saraswathy KN.	Ethn Dis. 2013 Summer;23(3):379-81.	Kabita S	Ethn Dis	2013	2013-08-07
Case	21885028	Mutations causing familial biparental hydatidiform mole implicate c6orf221 as a possible regulator of genomic imprinting in the human oocyte	Parry DA, Logan CV, Hayward BE, Shires M, Landolsi H, Diggle C, Carr I, Rittore C, Touitou I, Philibert L, Fisher RA, Fallahian M, Huntriss JD, Picton HM, Malik S, Taylor GR, Johnson CA, Bonthron DT, Sheridan EG.	Am J Hum Genet. 2011 Sep 9;89(3):451-8. doi: 10.1016/j.ajhg.2011.08.002. Epub 2011 Sep 1.	Parry DA	Am J Hum Genet	2011	2011-09-03	PMC3169823		10.1016/j.ajhg.2011.08.002
Association study	20925204	CD46 polymorphism: a probable risk factor for recurrent spontaneous abortion in a northern Indian population	Zutshi N, Gandhi M, Kaul P.	Natl Med J India. 2010 Mar-Apr;23(2):85-7.	Zutshi N	Natl Med J India	2010	2010-10-08
Cytogenetic study	16239310	Analysis of the chromosomal region 19q13.4 in two Chinese families with recurrent hydatidiform mole	Zhao J, Moss J, Sebire NJ, Cui QC, Seckl MJ, Xiang Y, Fisher RA.	Hum Reprod. 2006 Feb;21(2):536-41. doi: 10.1093/humrep/dei357. Epub 2005 Oct 20.	Zhao J	Hum Reprod	2006	2005-10-22			10.1093/humrep/dei357
Association study	17974190	[Genetic variant C677T in the MTHFR in women with recurrent early fetal loss]	Ivanov P, Kovacheva K, Komsa-Penkova R, Konova E, Simeonova M, Popov I, Gecheva S, Bozhinova S, Tanchev S, Tsafarov M.	Akush Ginekol (Sofiia). 2007;46(4):19-22.	Ivanov P	Akush Ginekol (Sofiia)	2007	2007-11-03
Case	18384784	A pilot study of premature ovarian senescence: II. Different genotype and phenotype for genetic and autoimmune etiologies	Gleicher N, Weghofer A, Barad DH.	Fertil Steril. 2009 May;91(5):1707-11. doi: 10.1016/j.fertnstert.2008.01.099. Epub 2008 Apr 2.	Gleicher N	Fertil Steril	2009	2008-04-04			10.1016/j.fertnstert.2008.01.099
Association study	22386125	Interleukin-18 promoter polymorphisms and risk of idiopathic recurrent pregnancy loss in a Tunisian population	Messaoudi S, Dandana M, Magdoud K, Meddeb S, Ben Slama N, Hizem S, Mahjoub T.	J Reprod Immunol. 2012 Mar;93(2):109-13. doi: 10.1016/j.jri.2011.12.002. Epub 2012 Mar 2.	Messaoudi S	J Reprod Immunol	2012	2012-03-06			10.1016/j.jri.2011.12.002
Association study	25499308	The transcription factor Forkhead Box P3 gene variants affect idiopathic recurrent pregnancy loss	Saxena D, Misra MK, Parveen F, Phadke SR, Agrawal S.	Placenta. 2015 Feb;36(2):226-31. doi: 10.1016/j.placenta.2014.11.014. Epub 2014 Nov 25.	Saxena D	Placenta	2015	2014-12-16			10.1016/j.placenta.2014.11.014
Irrelevant	18292822	TGF superfamily and MMP2, MMP9, TIMP1 genes expression in the endometrium of women with impaired reproduction	Skrzypczak J, Wirstlein P, Mikołajczyk M, Ludwikowski G, Zak T.	Folia Histochem Cytobiol. 2007;45 Suppl 1:S143-8.	Skrzypczak J	Folia Histochem Cytobiol	2007	2008-04-15
Association study	24296104	Polymorphisms of human placental alkaline phosphatase are associated with in vitro fertilization success and recurrent pregnancy loss	Vatin M, Bouvier S, Bellazi L, Montagutelli X, Laissue P, Ziyyat A, Serres C, De Mazancourt P, Dieudonné MN, Mornet E, Vaiman D, Gris JC.	Am J Pathol. 2014 Feb;184(2):362-8. doi: 10.1016/j.ajpath.2013.10.024. Epub 2013 Dec 2.	Vatin M	Am J Pathol	2014	2013-12-04			10.1016/j.ajpath.2013.10.024
Association study	30278775	Glycoprotein VI Gene Variants Affect Pregnancy Loss in Patients With Platelet Hyperaggregability	Sokol J, Skerenova M, Biringer K, Simurda T, Kubisz P, Stasko J.	Clin Appl Thromb Hemost. 2018 Dec;24(9_suppl):202S-208S. doi: 10.1177/1076029618802358. Epub 2018 Oct 2.	Sokol J	Clin Appl Thromb Hemost	2018	2018-10-04	PMC6714835		10.1177/1076029618802358
Irrelevant	30964091	Meditation & yoga: Impact on oxidative DNA damage & dysregulated sperm transcripts in male partners of couples with recurrent pregnancy loss	Dhawan V, Kumar M, Deka D, Malhotra N, Dadhwal V, Singh N, Dada R.	Indian J Med Res. 2018 Dec;148(Suppl):S134-S139. doi: 10.4103/ijmr.IJMR_1988_17.	Dhawan V	Indian J Med Res	2018	2019-04-10	PMC6469372		10.4103/ijmr.IJMR_1988_17
Association study	25447701	Association of MTHFR genetic variants C677T and A1298C on predisposition to spontaneous abortion in Slavonic population	Hubacek JA, Rynekrova J, Kasparova D, Adamkova V, Holmes MV, Fait T.	Clin Chim Acta. 2015 Feb 2;440:104-7. doi: 10.1016/j.cca.2014.11.018. Epub 2014 Nov 22.	Hubacek JA	Clin Chim Acta	2015	2014-12-03			10.1016/j.cca.2014.11.018
Irrelevant	26222155	Systematic Analysis of the Molecular Mechanism Underlying Decidualization Using a Text Mining Approach	Liu JL, Wang TS.	PLoS One. 2015 Jul 29;10(7):e0134585. doi: 10.1371/journal.pone.0134585. eCollection 2015.	Liu JL	PLoS One	2015	2015-07-30	PMC4519252		10.1371/journal.pone.0134585
Review	23899550	Inherited and acquired thrombophilias	Rambaldi MP, Mecacci F, Guaschino S, Paidas MJ.	Reprod Sci. 2014 Feb;21(2):167-82. doi: 10.1177/1933719113497282. Epub 2013 Jul 30.	Rambaldi MP	Reprod Sci	2014	2013-08-01			10.1177/1933719113497282
Association study	24463599	Thrombophilic mutations and polymorphisms, alone or in combination, and recurrent spontaneous abortion	Lino FL, Traina É, Barreto JA, Moron AF, Mattar R.	Clin Appl Thromb Hemost. 2015 May;21(4):365-72. doi: 10.1177/1076029613520465. Epub 2014 Jan 24.	Lino FL	Clin Appl Thromb Hemost	2015	2014-01-28			10.1177/1076029613520465
Association study	11506076	Thrombophilic gene mutations and recurrent spontaneous abortion: prothrombin mutation increases the risk in the first trimester	Pihusch R, Buchholz T, Lohse P, Rübsamen H, Rogenhofer N, Hasbargen U, Hiller E, Thaler CJ.	Am J Reprod Immunol. 2001 Aug;46(2):124-31. doi: 10.1111/j.8755-8920.2001.460202.x.	Pihusch R	Am J Reprod Immunol	2001	2001-08-17			10.1111/j.8755-8920.2001.460202.x
Irrelevant	30304747	Antiphospholipid Antibodies in a General Obstetric Population: Clinical Impact on Pregnancy Outcome and Relationship with the M2 Haplotype in the Annexin A5 (ANXA5) Gene	Villani M, Colaizzo D, Martinelli P, Cappucci F, Fischetti L, Maruotti GM, Intrieri M, Greco L, Chinni E, Tiscia GL, Margaglione M, Grandone E; PRENACEL Study Group.	Hamostaseologie. 2019 Jun;39(2):203-207. doi: 10.1055/s-0038-1673414. Epub 2018 Oct 10.	Villani M	Hamostaseologie	2019	2018-10-11			10.1055/s-0038-1673414
Association study	30282515	Thrombophilic risk factors are laterally associated with Apolipoprotein E gene polymorphisms in deep vein thrombosis patients: An Indian study	Rastogi P, Kumar N, Ahluwalia J, Das R, Varma N, Suri V, Senee H.	Phlebology. 2019 Jun;34(5):324-335. doi: 10.1177/0268355518802693. Epub 2018 Oct 3.	Rastogi P	Phlebology	2019	2018-10-05			10.1177/0268355518802693
Review	28110751	Novel Regulators of Hemodynamics in the Pregnant Uterus	Clark NC, Pru CA, Pru JK.	Prog Mol Biol Transl Sci. 2017;145:181-216. doi: 10.1016/bs.pmbts.2016.12.007. Epub 2017 Jan 12.	Clark NC	Prog Mol Biol Transl Sci	2017	2017-01-24			10.1016/bs.pmbts.2016.12.007
Irrelevant	25302402	Autoimmune lymphoproliferative syndrome in pregnancy: a case of favorable mother-fetal outcome in a well-controlled disease	Patti S, Perrone G, De Pratti V, Quinti I, Milito C, Brunelli R.	J Obstet Gynaecol Res. 2015 Mar;41(3):460-3. doi: 10.1111/jog.12556. Epub 2014 Oct 10.	Patti S	J Obstet Gynaecol Res	2015	2014-10-11			10.1111/jog.12556
Association study	22460204	Hereditary thrombophilic risk factors for recurrent pregnancy loss	Bogdanova N, Markoff A.	J Community Genet. 2010 Jun;1(2):47-53. doi: 10.1007/s12687-010-0011-3. Epub 2010 Jun 11.	Bogdanova N	J Community Genet	2010	2012-03-31	PMC3185986		10.1007/s12687-010-0011-3
Irrelevant	28754906	KRAS Activation and over-expression of SIRT1/BCL6 Contributes to the Pathogenesis of Endometriosis and Progesterone Resistance	Yoo JY, Kim TH, Fazleabas AT, Palomino WA, Ahn SH, Tayade C, Schammel DP, Young SL, Jeong JW, Lessey BA.	Sci Rep. 2017 Jul 28;7(1):6765. doi: 10.1038/s41598-017-04577-w.	Yoo JY	Sci Rep	2017	2017-07-30	PMC5533722		10.1038/s41598-017-04577-w
Association study	20956022	Polymorphisms in VEGF, progesterone receptor and IL-1 receptor genes in women with recurrent spontaneous abortion	Traina E, Daher S, Moron AF, Sun SY, Franchim CS, Mattar R.	J Reprod Immunol. 2011 Jan;88(1):53-7. doi: 10.1016/j.jri.2010.07.006. Epub 2010 Oct 16.	Traina E	J Reprod Immunol	2011	2010-10-20			10.1016/j.jri.2010.07.006
Irrelevant	31574241	Nur77 promotes embryo adhesion by transcriptionally regulating HOXA10 expression	Shen J, Zhu X, Zhang M, Jiang Y, Yan G, Wang Z, Sun L, Zhang Q.	Syst Biol Reprod Med. 2020 Feb;66(1):50-58. doi: 10.1080/19396368.2019.1671536. Epub 2019 Oct 1.	Shen J	Syst Biol Reprod Med	2020	2019-10-02			10.1080/19396368.2019.1671536
Association study	17007666	p53 tumour suppressor gene polymorphism is associated with recurrent implantation failure	Kay C, Jeyendran RS, Coulam CB.	Reprod Biomed Online. 2006 Oct;13(4):492-6. doi: 10.1016/s1472-6483(10)60635-9.	Kay C	Reprod Biomed Online	2006	2006-09-30			10.1016/s1472-6483(10)60635-9
Irrelevant	17148555	Molecular abnormalities in oocytes from women with polycystic ovary syndrome revealed by microarray analysis	Wood JR, Dumesic DA, Abbott DH, Strauss JF 3rd.	J Clin Endocrinol Metab. 2007 Feb;92(2):705-13. doi: 10.1210/jc.2006-2123. Epub 2006 Dec 5.	Wood JR	J Clin Endocrinol Metab	2007	2006-12-07			10.1210/jc.2006-2123
Irrelevant	16365405	Differential gene expression in endometrium, endometrial lymphocytes, and trophoblasts during successful and abortive embryo implantation	Tayade C, Black GP, Fang Y, Croy BA.	J Immunol. 2006 Jan 1;176(1):148-56. doi: 10.4049/jimmunol.176.1.148.	Tayade C	J Immunol	2006	2005-12-21			10.4049/jimmunol.176.1.148
Irrelevant	18572300	Killer immunoglobulin-like receptor repertoire on uterine natural killer cell subsets in women with recurrent spontaneous abortions	Hong Y, Wang X, Lu P, Song Y, Lin Q.	Eur J Obstet Gynecol Reprod Biol. 2008 Oct;140(2):218-23. doi: 10.1016/j.ejogrb.2008.04.011. Epub 2008 Jun 24.	Hong Y	Eur J Obstet Gynecol Reprod Biol	2008	2008-06-24			10.1016/j.ejogrb.2008.04.011
Irrelevant	23603633	Differences in the transcriptional profiles of human cumulus cells isolated from MI and MII oocytes of patients with polycystic ovary syndrome	Huang X, Hao C, Shen X, Liu X, Shan Y, Zhang Y, Chen L.	Reproduction. 2013 May 21;145(6):597-608. doi: 10.1530/REP-13-0005. Print 2013 Jun.	Huang X	Reproduction	2013	2013-04-23			10.1530/REP-13-0005
Irrelevant	29658436	Thrombin Alters Human Endometrial Stromal Cell Differentiation During Decidualization	Babayev SN, Kanchwala M, Xing C, Akgul Y, Carr BR, Word RA.	Reprod Sci. 2019 Feb;26(2):278-288. doi: 10.1177/1933719118768705. Epub 2018 Apr 15.	Babayev SN	Reprod Sci	2019	2018-04-17	PMC6728565		10.1177/1933719118768705
Association study	16540175	Pregnancy-associated plasma protein-A polymorphism and the risk of recurrent pregnancy loss	Suzuki K, Sata F, Yamada H, Saijo Y, Tsuruga N, Minakami H, Kishi R.	J Reprod Immunol. 2006 Jun;70(1-2):99-108. doi: 10.1016/j.jri.2005.11.004. Epub 2006 Mar 15.	Suzuki K	J Reprod Immunol	2006	2006-03-17			10.1016/j.jri.2005.11.004
Association study	28489914	miR-27a and miR-449b polymorphisms associated with a risk of idiopathic recurrent pregnancy loss	Rah H, Chung KW, Ko KH, Kim ES, Kim JO, Sakong JH, Kim JH, Lee WS, Kim NK.	PLoS One. 2017 May 10;12(5):e0177160. doi: 10.1371/journal.pone.0177160. eCollection 2017.	Rah H	PLoS One	2017	2017-05-11	PMC5425187		10.1371/journal.pone.0177160
Association study	15214940	Cytokine gene polymorphisms in recurrent pregnancy loss of unknown cause	Prigoshin N, Tambutti M, Larriba J, Gogorza S, Testa R.	Am J Reprod Immunol. 2004 Jul;52(1):36-41. doi: 10.1111/j.1600-0897.2004.00179.x.	Prigoshin N	Am J Reprod Immunol	2004	2004-06-25			10.1111/j.1600-0897.2004.00179.x
Association study	16635210	Multiple thrombophilic gene mutations rather than specific gene mutations are risk factors for recurrent miscarriage	Coulam CB, Jeyendran RS, Fishel LA, Roussev R.	Am J Reprod Immunol. 2006 May;55(5):360-8. doi: 10.1111/j.1600-0897.2006.00376.x.	Coulam CB	Am J Reprod Immunol	2006	2006-04-26			10.1111/j.1600-0897.2006.00376.x
Irrelevant	31134052	Opposite Profiles of Complement in Antiphospholipid Syndrome (APS) and Systemic Lupus Erythematosus (SLE) Among Patients With Antiphospholipid Antibodies (aPL)	Savelli SL, Roubey RAS, Kitzmiller KJ, Zhou D, Nagaraja HN, Mulvihill E, Barbar-Smiley F, Ardoin SP, Wu YL, Yu CY.	Front Immunol. 2019 May 7;10:885. doi: 10.3389/fimmu.2019.00885. eCollection 2019.	Savelli SL	Front Immunol	2019	2019-05-29	PMC6514053		10.3389/fimmu.2019.00885
Association study	32347653	Hydrocephaly associated with compound heterozygous alterations in TRAPPC12	Gass JM, Head BB, Shields SM, Stevenson RE, Louie RJ.	Birth Defects Res. 2020 Aug;112(13):1028-1034. doi: 10.1002/bdr2.1699. Epub 2020 Apr 29.	Gass JM	Birth Defects Res	2020	2020-04-30			10.1002/bdr2.1699
Irrelevant	12519859	Regulation of HOXA-10 expression by testosterone in vitro and in the endometrium of patients with polycystic ovary syndrome	Cermik D, Selam B, Taylor HS.	J Clin Endocrinol Metab. 2003 Jan;88(1):238-43. doi: 10.1210/jc.2002-021072.	Cermik D	J Clin Endocrinol Metab	2003	2003-01-10			10.1210/jc.2002-021072
Association study	14556828	Angiopoietin-2 polymorphism in women with idiopathic recurrent miscarriage	Pietrowski D, Tempfer C, Bettendorf H, Bürkle B, Nagele F, Unfried G, Keck C.	Fertil Steril. 2003 Oct;80(4):1026-9. doi: 10.1016/s0015-0282(03)01011-2.	Pietrowski D	Fertil Steril	2003	2003-10-15			10.1016/s0015-0282(03)01011-2
Association study	30352462	Association of Angiotensin-Converting Enzyme Insertion/Deletion Polymorphism with Recurrent Pregnancy Loss: a Meta-Analysis of 26 Case-Control Studies	Aslbahar F, Neamatzadeh H, Tabatabaiee RS, Karimi-Zarchi M, Javaheri A, Mazaheri M, Foroughi E, Nasiri R.	Rev Bras Ginecol Obstet. 2018 Oct;40(10):631-641. doi: 10.1055/s-0038-1672137. Epub 2018 Oct 23.	Aslbahar F	Rev Bras Ginecol Obstet	2018	2018-10-24			10.1055/s-0038-1672137
Irrelevant	23360888	Mono-2-ethylhexyl phthalate induces oxidative stress responses in human placental cells in vitro	Tetz LM, Cheng AA, Korte CS, Giese RW, Wang P, Harris C, Meeker JD, Loch-Caruso R.	Toxicol Appl Pharmacol. 2013 Apr 1;268(1):47-54. doi: 10.1016/j.taap.2013.01.020. Epub 2013 Jan 27.	Tetz LM	Toxicol Appl Pharmacol	2013	2013-01-31	PMC3657603	NIHMS447264	10.1016/j.taap.2013.01.020
Irrelevant	30897172	Genetic and epigenetic profiling of the infertile male	Cheung S, Parrella A, Rosenwaks Z, Palermo GD.	PLoS One. 2019 Mar 21;14(3):e0214275. doi: 10.1371/journal.pone.0214275. eCollection 2019.	Cheung S	PLoS One	2019	2019-03-22	PMC6428317		10.1371/journal.pone.0214275
Review	14683420	Applications of polymorphisms and pharmacogenomics in obstetrics and gynecology	Tempfer CB, Schneeberger C, Huber JC.	Pharmacogenomics. 2004 Jan;5(1):57-65. doi: 10.1517/phgs.5.1.57.25687.	Tempfer CB	Pharmacogenomics	2004	2003-12-20			10.1517/phgs.5.1.57.25687
Association study	11287019	Interleukin 1 receptor antagonist polymorphism in women with idiopathic recurrent miscarriage	Unfried G, Tempfer C, Schneeberger C, Widmar B, Nagele F, Huber JC.	Fertil Steril. 2001 Apr;75(4):683-7. doi: 10.1016/s0015-0282(01)01675-2.	Unfried G	Fertil Steril	2001	2001-04-05			10.1016/s0015-0282(01)01675-2
Review	27130656	MTHFR: Addressing Genetic Counseling Dilemmas Using Evidence-Based Literature	Levin BL, Varga E.	J Genet Couns. 2016 Oct;25(5):901-11. doi: 10.1007/s10897-016-9956-7. Epub 2016 Apr 30.	Levin BL	J Genet Couns	2016	2016-05-01			10.1007/s10897-016-9956-7
Association study	32239088	Evaluation of iNOS -2087A>G polymorphism in recurrent pregnancy loss	Boldeanu L, Dijmărescu AL, Novac MB, Rotaru LT, Pădureanu V, Neamţu SD, Siloşi CA, Geormăneanu C, Boldeanu MV, Siloşi I, Novac LV.	Rom J Morphol Embryol. 2019;60(4):1137-1142.	Boldeanu L	Rom J Morphol Embryol	2019	2020-04-03
Review	10476692	Cytokines and the regulation of apoptosis in reproductive tissues: a review	Lea RG, Riley SC, Antipatis C, Hannah L, Ashworth CJ, Clark DA, Critchley HO.	Am J Reprod Immunol. 1999 Aug;42(2):100-9.	Lea RG	Am J Reprod Immunol	1999	1999-09-07
Irrelevant	31006153	Mast cell-induced immunopathology in recurrent pregnancy losses	Derbala Y, Elazzamy H, Bilal M, Reed R, Salazar Garcia MD, Skariah A, Dambaeva S, Fernandez E, Germain A, Gilman-Sachs A, Beaman K, Kwak-Kim J.	Am J Reprod Immunol. 2019 Jul;82(1):e13128. doi: 10.1111/aji.13128. Epub 2019 Apr 29.	Derbala Y	Am J Reprod Immunol	2019	2019-04-22			10.1111/aji.13128
Review	16185908	Factor V Leiden, prothrombin 20210A, methylenetetrahydrofolate reductase 677T, and population genetics	Bauduer F, Lacombe D.	Mol Genet Metab. 2005 Sep-Oct;86(1-2):91-9. doi: 10.1016/j.ymgme.2005.04.002. Epub 2005 Sep 26.	Bauduer F	Mol Genet Metab	2005	2005-09-28			10.1016/j.ymgme.2005.04.002
Review	32318853	Genetic innovations and our understanding of stillbirth	Wilkins-Haug L.	Hum Genet. 2020 Sep;139(9):1161-1172. doi: 10.1007/s00439-020-02146-2. Epub 2020 Apr 21.	Wilkins-Haug L	Hum Genet	2020	2020-04-23			10.1007/s00439-020-02146-2
Irrelevant	19364479	Embryonic lethality of fortilin-null mutant mice by BMP-pathway overactivation	Koide Y, Kiyota T, Tonganunt M, Pinkaew D, Liu Z, Kato Y, Hutadilok-Towatana N, Phongdara A, Fujise K.	Biochim Biophys Acta. 2009 May;1790(5):326-38. doi: 10.1016/j.bbagen.2009.01.012. Epub 2009 Feb 7.	Koide Y	Biochim Biophys Acta	2009	2009-04-15	PMC2695948	NIHMS118788	10.1016/j.bbagen.2009.01.012
Irrelevant	31791163	Placenta specific protein-1 in recurrent pregnancy loss and in In Vitro Fertilisation failure: a prospective observational case-control study	Yilmaz N, Timur H, Ugurlu EN, Yilmaz S, Ozgu-Erdinc AS, Erkilinc S, Inal HA.	J Obstet Gynaecol. 2020 Aug;40(6):843-848. doi: 10.1080/01443615.2019.1674263. Epub 2019 Dec 3.	Yilmaz N	J Obstet Gynaecol	2020	2019-12-04			10.1080/01443615.2019.1674263
Irrelevant	25713624	Hereditary Thrombophilia and thrombotic events in pregnancy: single-center experience	Coriu L, Ungureanu R, Talmaci R, Uscatescu V, Cirstoiu M, Coriu D, Copaciu E.	J Med Life. 2014 Oct-Dec;7(4):567-71.	Coriu L	J Med Life	2014	2015-02-26	PMC4316141
Irrelevant	18627609	Different outcome of six homozygotes for prothrombin A20210A gene variant	Di Micco P, Di Fiore R, Niglio A, Quaranta S, Angiolillo A, Cardillo G, Castaldo G.	J Transl Med. 2008 Jul 15;6:36. doi: 10.1186/1479-5876-6-36.	Di Micco P	J Transl Med	2008	2008-07-17	PMC2483266		10.1186/1479-5876-6-36
Irrelevant	18754285	Inherited thrombophilia screening in Greek women with recurrent fetal loss	Mougiou A, Androutsopoulos G, Karakantza M, Theodori E, Decavalas G, Zoumbos N.	Clin Exp Obstet Gynecol. 2008;35(3):172-4.	Mougiou A	Clin Exp Obstet Gynecol	2008	2008-08-30
Irrelevant	31203134	Estradiol promotes trophoblast viability and invasion by activating SGK1	He WH, Jin MM, Liu AP, Zhou Y, Hu XL, Zhu YM, Liu AX.	Biomed Pharmacother. 2019 Sep;117:109092. doi: 10.1016/j.biopha.2019.109092. Epub 2019 Jun 13.	He WH	Biomed Pharmacother	2019	2019-06-17			10.1016/j.biopha.2019.109092
Association study	20177288	Pharmacogenomics of maternal tobacco use: metabolic gene polymorphisms and risk of adverse pregnancy outcomes	Aagaard-Tillery K, Spong CY, Thom E, Sibai B, Wendel G Jr, Wenstrom K, Samuels P, Simhan H, Sorokin Y, Miodovnik M, Meis P, O'Sullivan MJ, Conway D, Wapner RJ; Eunice Kennedy Shriver National Institute of Child Health, Human Development (NICHD) Maternal–Fetal Medicine Units Network (MFMU).	Obstet Gynecol. 2010 Mar;115(3):568-577. doi: 10.1097/AOG.0b013e3181d06faf.	Aagaard-Tillery K	Obstet Gynecol	2010	2010-02-24	PMC3263385	NIHMS345133	10.1097/AOG.0b013e3181d06faf
Association study	11476790	A polymorphism of the interleukin-1beta gene and idiopathic recurrent miscarriage	Hefler LA, Tempfer CB, Unfried G, Schneeberger C, Lessl K, Nagele F, Huber JC.	Fertil Steril. 2001 Aug;76(2):377-9. doi: 10.1016/s0015-0282(01)01914-8.	Hefler LA	Fertil Steril	2001	2001-07-31			10.1016/s0015-0282(01)01914-8
Association study	18782867	Chorionic gonadotropin beta-gene variants are associated with recurrent miscarriage in two European populations	Rull K, Nagirnaja L, Ulander VM, Kelgo P, Margus T, Kaare M, Aittomäki K, Laan M.	J Clin Endocrinol Metab. 2008 Dec;93(12):4697-706. doi: 10.1210/jc.2008-1101. Epub 2008 Sep 9.	Rull K	J Clin Endocrinol Metab	2008	2008-09-11	PMC2737125	UKMS27638	10.1210/jc.2008-1101
Association study	17572893	Factor V Leiden and G20210A prothrombin mutations in patients with recurrent pregnancy loss: data from the southeast of Turkey	Altintas A, Pasa S, Akdeniz N, Cil T, Yurt M, Ayyildiz O, Batun S, Isi H.	Ann Hematol. 2007 Oct;86(10):727-31. doi: 10.1007/s00277-007-0327-1. Epub 2007 Jun 16.	Altintas A	Ann Hematol	2007	2007-06-19			10.1007/s00277-007-0327-1
Irrelevant	10326620	Pregnancy-specific glycoprotein gene expression in recurrent aborters: a potential correlation to interleukin-10 expression	Arnold LL, Doherty TM, Flor AW, Simon JA, Chou JY, Chan WY, Mansfield BC.	Am J Reprod Immunol. 1999 Mar;41(3):174-82. doi: 10.1111/j.1600-0897.1999.tb00530.x.	Arnold LL	Am J Reprod Immunol	1999	1999-05-18			10.1111/j.1600-0897.1999.tb00530.x
Association study	23498654	Independent association of the M2/ANXA5 haplotype with recurrent pregnancy loss (RPL) in PCOS patients	Rogenhofer N, Engels L, Bogdanova N, Tüttelmann F, Thaler CJ, Markoff A.	Metabolism. 2013 Aug;62(8):1057-60. doi: 10.1016/j.metabol.2013.02.005. Epub 2013 Mar 15.	Rogenhofer N	Metabolism	2013	2013-03-19			10.1016/j.metabol.2013.02.005
Irrelevant	15488947	A novel inhibitor of the alternative complement pathway prevents antiphospholipid antibody-induced pregnancy loss in mice	Thurman JM, Kraus DM, Girardi G, Hourcade D, Kang HJ, Royer PA, Mitchell LM, Giclas PC, Salmon J, Gilkeson G, Holers VM.	Mol Immunol. 2005 Jan;42(1):87-97. doi: 10.1016/j.molimm.2004.07.043.	Thurman JM	Mol Immunol	2005	2004-10-19			10.1016/j.molimm.2004.07.043
Irrelevant	18394614	Tumor necrosis factor alpha and lymphotoxin alpha haplotypes in idiopathic recurrent pregnancy loss	Zammiti W, Mtiraoui N, Finan RR, Almawi WY, Mahjoub T.	Fertil Steril. 2009 May;91(5):1903-8. doi: 10.1016/j.fertnstert.2008.01.090. Epub 2008 Apr 3.	Zammiti W	Fertil Steril	2009	2008-04-09			10.1016/j.fertnstert.2008.01.090
Irrelevant	12400059	Preferential transmission of the MTHFR 677 T allele to infants with Down syndrome: implications for a survival advantage	Hobbs CA, Cleves MA, Lauer RM, Burns TL, James SJ.	Am J Med Genet. 2002 Nov 15;113(1):9-14. doi: 10.1002/ajmg.10704.	Hobbs CA	Am J Med Genet	2002	2002-10-26			10.1002/ajmg.10704
Review	22014881	Association of sex hormone receptor gene polymorphisms with recurrent pregnancy loss: a systematic review and meta-analysis	Su MT, Lin SH, Chen YC.	Fertil Steril. 2011 Dec;96(6):1435-1444.e1. doi: 10.1016/j.fertnstert.2011.09.030. Epub 2011 Oct 20.	Su MT	Fertil Steril	2011	2011-10-22			10.1016/j.fertnstert.2011.09.030
Association study	11576585	Tryptophan hydroxylase gene polymorphism (A218C) and idiopathic recurrent miscarriage	Unfried G, Schneeberger C, Szabo L, Nagele F, Huber JC, Tempfer CB.	Obstet Gynecol. 2001 Oct;98(4):664-7. doi: 10.1016/s0029-7844(01)01538-1.	Unfried G	Obstet Gynecol	2001	2001-09-29			10.1016/s0029-7844(01)01538-1
Association study	29559003	Association of adiponectin gene variants with idiopathic recurrent miscarriage according to obesity status: a case-control study	Dendana M, Bahia W, Finan RR, Al-Mutawa M, Almawi WY.	J Transl Med. 2018 Mar 20;16(1):76. doi: 10.1186/s12967-018-1453-3.	Dendana M	J Transl Med	2018	2018-03-22	PMC5861597		10.1186/s12967-018-1453-3
Association study	28647515	A phytoestrogen supplement prevents the altered gene expression associated with pregnancy implantation induced by IL-1β in endometrial epithelial cells	Suzuki S, Nakashima N, Kageyama M, Yamagata K.	Reprod Biol. 2017 Sep;17(3):259-267. doi: 10.1016/j.repbio.2017.06.001. Epub 2017 Jun 21.	Suzuki S	Reprod Biol	2017	2017-06-26			10.1016/j.repbio.2017.06.001
Review	11697706	Thrombophilia and pregnancy: review of the literature and some original data	Arkel YS, Ku DH.	Clin Appl Thromb Hemost. 2001 Oct;7(4):259-68. doi: 10.1177/107602960100700402.	Arkel YS	Clin Appl Thromb Hemost	2001	2001-11-08			10.1177/107602960100700402
Association study	22882325	Plasminogen activator inhibitor 1 and methylenetetrahydrofolate reductase gene mutations in iranian women with polycystic ovary syndrome	Idali F, Zareii S, Mohammad-Zadeh A, Reihany-Sabet F, Akbarzadeh-Pasha Z, Khorram-Khorshid HR, Zarnani AH, Jeddi-Tehrani M.	Am J Reprod Immunol. 2012 Nov;68(5):400-7. doi: 10.1111/aji.12002. Epub 2012 Aug 6.	Idali F	Am J Reprod Immunol	2012	2012-08-14			10.1111/aji.12002
Association study	25489738	Genotyping analysis for the 46 C/T polymorphism of coagulation factor XII and the involvement of factor XII activity in patients with recurrent pregnancy loss	Asano E, Ebara T, Yamada-Namikawa C, Kitaori T, Suzumori N, Katano K, Ozaki Y, Nakanishi M, Sugiura-Ogasawara M.	PLoS One. 2014 Dec 9;9(12):e114452. doi: 10.1371/journal.pone.0114452. eCollection 2014.	Asano E	PLoS One	2014	2014-12-10	PMC4260909		10.1371/journal.pone.0114452
Review	19411132	Preimplantation genetic diagnosis: state of the art	Basille C, Frydman R, El Aly A, Hesters L, Fanchin R, Tachdjian G, Steffann J, LeLorc'h M, Achour-Frydman N.	Eur J Obstet Gynecol Reprod Biol. 2009 Jul;145(1):9-13. doi: 10.1016/j.ejogrb.2009.04.004. Epub 2009 May 2.	Basille C	Eur J Obstet Gynecol Reprod Biol	2009	2009-05-05			10.1016/j.ejogrb.2009.04.004
Cytogenetic study	26662410	Genetic screening and evaluation for chromosomal abnormalities of infertile males in Jilin Province, China	Zhang M, Fan HT, Zhang QS, Wang XY, Yang X, Tian WJ, Li RW.	Genet Mol Res. 2015 Dec 8;14(4):16178-84. doi: 10.4238/2015.December.8.7.	Zhang M	Genet Mol Res	2015	2015-12-15			10.4238/2015.December.8.7
Association study	18200971	[Association between HLA-DQA1, HLA-DQB1 alleles and risk of early pregnancy loss]	Sipak-Szmigiel O, Ronin-Walknowska E, Mikłaszewicz A, Dołubeczko A, Zejmo M, Giedrys-Kalemba S.	Ginekol Pol. 2007 Oct;78(10):792-5.	Sipak-Szmigiel O	Ginekol Pol	2007	2008-01-19
Review	31497289	Analysis of CDKN1C in fetal growth restriction and pregnancy loss	Suntharalingham JP, Ishida M, Buonocore F, Del Valle I, Solanky N, Demetriou C, Regan L, Moore GE, Achermann JC.	F1000Res. 2019 Jan 23;8:90. doi: 10.12688/f1000research.15016.2. eCollection 2019.	Suntharalingham JP	F1000Res	2019	2020-05-13	PMC6713069		10.12688/f1000research.15016.2
Association study	16735457	Impaired expression of endometrial differentiation markers and complement regulatory proteins in patients with recurrent pregnancy loss associated with antiphospholipid syndrome	Francis J, Rai R, Sebire NJ, El-Gaddal S, Fernandes MS, Jindal P, Lokugamage A, Regan L, Brosens JJ.	Mol Hum Reprod. 2006 Jul;12(7):435-42. doi: 10.1093/molehr/gal048. Epub 2006 May 30.	Francis J	Mol Hum Reprod	2006	2006-06-01			10.1093/molehr/gal048
Review	32049474	Recurrent Spontaneous Abortion (RSA) and Maternal KIR Genes: A Comprehensive Meta-Analysis	Akbari S, Shahsavar F, Karami R, Yari F, Anbari K, Ahmadi SAY.	JBRA Assist Reprod. 2020 May 1;24(2):197-213. doi: 10.5935/1518-0557.20190067.	Akbari S	JBRA Assist Reprod	2020	2020-02-13	PMC7169921		10.5935/1518-0557.20190067
Irrelevant	19398417	Genetic characterization of familial CPVT after 30 years	Beery TA, Shah MJ, Benson DW.	Biol Res Nurs. 2009 Jul;11(1):66-72. doi: 10.1177/1099800409333369. Epub 2009 Apr 26.	Beery TA	Biol Res Nurs	2009	2009-04-29			10.1177/1099800409333369
Association study	24140079	Contribution of fetal ANXA5 gene promoter polymorphisms to the onset of pre-eclampsia	Ota S, Miyamura H, Nishizawa H, Inagaki H, Inagaki A, Inuzuka H, Suzuki M, Miyazaki J, Sekiya T, Udagawa Y, Kurahashi H.	Placenta. 2013 Dec;34(12):1202-10. doi: 10.1016/j.placenta.2013.09.010. Epub 2013 Oct 7.	Ota S	Placenta	2013	2013-10-22			10.1016/j.placenta.2013.09.010
Review	21845366	Extragonadal actions of chorionic gonadotropin	Banerjee P, Fazleabas AT.	Rev Endocr Metab Disord. 2011 Dec;12(4):323-32. doi: 10.1007/s11154-011-9193-1.	Banerjee P	Rev Endocr Metab Disord	2011	2011-08-17	PMC3208730	NIHMS326115	10.1007/s11154-011-9193-1
Irrelevant	17785366	Progesterone receptor regulates Bcl-2 gene expression through direct binding to its promoter region in uterine leiomyoma cells	Yin P, Lin Z, Cheng YH, Marsh EE, Utsunomiya H, Ishikawa H, Xue Q, Reierstad S, Innes J, Thung S, Kim JJ, Xu E, Bulun SE.	J Clin Endocrinol Metab. 2007 Nov;92(11):4459-66. doi: 10.1210/jc.2007-0725. Epub 2007 Sep 4.	Yin P	J Clin Endocrinol Metab	2007	2007-09-06			10.1210/jc.2007-0725
Association study	24600987	Plasma annexin A5, anti-annexin A5 antibodies and annexin A5 polymorphism in Egyptian female patients with systemic lupus erythematosus and antiphospholipid syndrome	Nasef A, Ibrahim M, Riad N, Mousa S.	Clin Lab. 2014;60(1):133-7. doi: 10.7754/clin.lab.2013.130112.	Nasef A	Clin Lab	2014	2014-03-08			10.7754/clin.lab.2013.130112
Irrelevant	21376476	HLA-G and pregnancy adverse outcomes	Cecati M, Giannubilo SR, Emanuelli M, Tranquilli AL, Saccucci F.	Med Hypotheses. 2011 Jun;76(6):782-4. doi: 10.1016/j.mehy.2011.02.017. Epub 2011 Mar 3.	Cecati M	Med Hypotheses	2011	2011-03-08			10.1016/j.mehy.2011.02.017
Irrelevant	32803115	Detection of human herpes viruses 1-5 in miscarriage: A case-control study	Charostad J, Mokhtari-Azad D V M T, Mph, Ph D, Yavarian J, Ghavami N, Mahmood Seyed Khorrami S, Behboudi E, Jalilvand S, Shatizadeh Malekshahi S, Zahra Shafiei-Jandaghi N.	Int J Reprod Biomed. 2020 Jul 22;18(7):501-508. doi: 10.18502/ijrm.v13i7.7367. eCollection 2020 Jul.	Charostad J	Int J Reprod Biomed	2020	2020-08-18	PMC7385915		10.18502/ijrm.v13i7.7367
Association study	14669168	Polycystic ovary syndrome, the G1691A factor V Leiden mutation, and plasminogen activator inhibitor activity: associations with recurrent pregnancy loss	Glueck CJ, Wang P, Bornovali S, Goldenberg N, Sieve L.	Metabolism. 2003 Dec;52(12):1627-32. doi: 10.1016/j.metabol.2003.06.001.	Glueck CJ	Metabolism	2003	2003-12-12			10.1016/j.metabol.2003.06.001
Irrelevant	31665330	Human Endometrial Transcriptome and Progesterone Receptor Cistrome Reveal Important Pathways and Epithelial Regulators	Chi RA, Wang T, Adams N, Wu SP, Young SL, Spencer TE, DeMayo F.	J Clin Endocrinol Metab. 2020 Apr 1;105(4):e1419-39. doi: 10.1210/clinem/dgz117.	Chi RA	J Clin Endocrinol Metab	2020	2019-10-31	PMC7105253		10.1210/clinem/dgz117
Review	27020721	The Role of Complement Inhibition in Thrombotic Angiopathies and Antiphospholipid Syndrome	Erkan D, Salmon JE.	Turk J Haematol. 2016 Mar 5;33(1):1-7. doi: 10.4274/tjh.2015.0197.	Erkan D	Turk J Haematol	2016	2016-03-30	PMC4805354		10.4274/tjh.2015.0197
Association study	23157044	Impact of Factor V Leiden, prothrombin and methylenetetrahydrofolate reductase gene mutations on infant birth weight in women with recurrent fetal loss and women with successful pregnancies	Canda MT, Demir N, Sezer O.	Clin Exp Obstet Gynecol. 2012;39(3):359-61.	Canda MT	Clin Exp Obstet Gynecol	2012	2012-11-20
Irrelevant	29908950	Low transcriptional activity of PON2 in recurrent abortion: A novel therapeutic agent?	Dikbas L, Dur R, Tas İH, Yapça ÖE, Dikbas N.	J Gynecol Obstet Hum Reprod. 2018 Oct;47(8):379-383. doi: 10.1016/j.jogoh.2018.06.006. Epub 2018 Jun 15.	Dikbas L	J Gynecol Obstet Hum Reprod	2018	2018-06-18			10.1016/j.jogoh.2018.06.006
Irrelevant	22930004	Endometrial gene expression in the early luteal phase is impacted by mode of triggering final oocyte maturation in recFSH stimulated and GnRH antagonist co-treated IVF cycles	Humaidan P, Van Vaerenbergh I, Bourgain C, Alsbjerg B, Blockeel C, Schuit F, Van Lommel L, Devroey P, Fatemi H.	Hum Reprod. 2012 Nov;27(11):3259-72. doi: 10.1093/humrep/des279. Epub 2012 Aug 28.	Humaidan P	Hum Reprod	2012	2012-08-30			10.1093/humrep/des279
Association study	28419109	Polymorphisms in the selectin gene cluster are associated with fertility and survival time in a population of Holstein Friesian cows	Chen X, Zhang S, Cheng Z, Cooke JS, Werling D, Wathes DC, Pollott GE.	PLoS One. 2017 Apr 18;12(4):e0175555. doi: 10.1371/journal.pone.0175555. eCollection 2017.	Chen X	PLoS One	2017	2017-04-19	PMC5395145		10.1371/journal.pone.0175555
Irrelevant	24082114	Paracrine activation of WNT/β-catenin pathway in uterine leiomyoma stem cells promotes tumor growth	Ono M, Yin P, Navarro A, Moravek MB, Coon JS 5th, Druschitz SA, Serna VA, Qiang W, Brooks DC, Malpani SS, Ma J, Ercan CM, Mittal N, Monsivais D, Dyson MT, Yemelyanov A, Maruyama T, Chakravarti D, Kim JJ, Kurita T, Gottardi CJ, Bulun SE.	Proc Natl Acad Sci U S A. 2013 Oct 15;110(42):17053-8. doi: 10.1073/pnas.1313650110. Epub 2013 Sep 30.	Ono M	Proc Natl Acad Sci U S A	2013	2013-10-02	PMC3801037		10.1073/pnas.1313650110
Association study	12380673	Mutations in the factor V, prothrombin and MTHFR genes are not risk factors for recurrent fetal loss	Dilley A, Benito C, Hooper WC, Austin H, Miller C, El-Jamil M, Cottrell S, Benson J, Evatt BL, Patterson-Bamett A, Eller D, Philipp C.	J Matern Fetal Neonatal Med. 2002 Mar;11(3):176-82. doi: 10.1080/jmf.11.3.176.182.	Dilley A	J Matern Fetal Neonatal Med	2002	2002-10-17			10.1080/jmf.11.3.176.182
Irrelevant	10573466	Patterns of pregnancy loss, perinatal mortality, and postneonatal childhood deaths in families of girls with Rett syndrome	Fyfe S, Leonard H, Dye D, Leonard S.	J Child Neurol. 1999 Jul;14(7):440-5. doi: 10.1177/088307389901400706.	Fyfe S	J Child Neurol	1999	1999-11-26			10.1177/088307389901400706
Association study	18599509	Gap junction communication between uterine stromal cells plays a critical role in pregnancy-associated neovascularization and embryo survival	Laws MJ, Taylor RN, Sidell N, DeMayo FJ, Lydon JP, Gutstein DE, Bagchi MK, Bagchi IC.	Development. 2008 Aug;135(15):2659-68. doi: 10.1242/dev.019810. Epub 2008 Jul 3.	Laws MJ	Development	2008	2008-07-05	PMC2692722	NIHMS87536	10.1242/dev.019810
Irrelevant	26147080	Live imaging RNAi screen reveals genes essential for meiosis in mammalian oocytes	Pfender S, Kuznetsov V, Pasternak M, Tischer T, Santhanam B, Schuh M.	Nature. 2015 Aug 13;524(7564):239-242. doi: 10.1038/nature14568. Epub 2015 Jul 6.	Pfender S	Nature	2015	2015-07-07	PMC4538867	EMS63455	10.1038/nature14568
Association study	21159032	Alpha2B-adrenergic receptor insertion/deletion polymorphism in women with spontaneous recurrent abortions	Galazios G, Papazoglou D, Zografou C, Maltezos E, Liberis V.	J Obstet Gynaecol Res. 2011 Feb;37(2):108-11. doi: 10.1111/j.1447-0756.2010.01325.x. Epub 2010 Dec 16.	Galazios G	J Obstet Gynaecol Res	2011	2010-12-17			10.1111/j.1447-0756.2010.01325.x
Irrelevant	19279038	Influence of activating and inhibitory killer immunoglobulin-like receptors on predisposition to recurrent miscarriages	Faridi RM, Das V, Tripthi G, Talwar S, Parveen F, Agrawal S.	Hum Reprod. 2009 Jul;24(7):1758-64. doi: 10.1093/humrep/dep047. Epub 2009 Mar 11.	Faridi RM	Hum Reprod	2009	2009-03-13			10.1093/humrep/dep047
Association study	20728041	Endothelial nitric oxide synthase gene polymorphisms (-786T>C, 4a4b, 894G>T) and haplotypes in Korean patients with recurrent spontaneous abortion	Shin SJ, Lee HH, Cha SH, Kim JH, Shim SH, Choi DH, Kim NK.	Eur J Obstet Gynecol Reprod Biol. 2010 Sep;152(1):64-7. doi: 10.1016/j.ejogrb.2010.05.014. Epub 2010 Jun 17.	Shin SJ	Eur J Obstet Gynecol Reprod Biol	2010	2010-08-24			10.1016/j.ejogrb.2010.05.014
Association study	11677150	The PROGINS progesterone receptor gene polymorphism and idiopathic recurrent miscarriage	Kurz C, Tempfer CB, Boecskoer S, Unfried G, Nagele F, Hefler LA.	J Soc Gynecol Investig. 2001 Sep-Oct;8(5):295-8. doi: 10.1016/s1071-5576(01)00123-x.	Kurz C	J Soc Gynecol Investig	2001	2001-10-26			10.1016/s1071-5576(01)00123-x
Association study	23529182	The haplotype M2 of the ANXA5 gene is not associated with antitrophoblast antibodies	Rogenhofer N, Engels L, Bogdanova N, Tüttelmann F, Markoff A, Thaler CJ.	J Assist Reprod Genet. 2013 Jun;30(5):711-6. doi: 10.1007/s10815-013-9978-0. Epub 2013 Mar 27.	Rogenhofer N	J Assist Reprod Genet	2013	2013-03-27	PMC3663965		10.1007/s10815-013-9978-0
Irrelevant	19393119	Effect of recipient breed on delivery rate of cloned miniature pig	Koo OJ, Park HJ, Kwon DK, Kang JT, Jang G, Lee BC.	Zygote. 2009 Aug;17(3):203-7. doi: 10.1017/S0967199409005267. Epub 2009 Apr 27.	Koo OJ	Zygote	2009	2009-04-28			10.1017/S0967199409005267
Association study	30131807	Analysis of C3 Gene Variants in Patients With Idiopathic Recurrent Spontaneous Pregnancy Loss	Mohlin FC, Gros P, Mercier E, Gris JR, Blom AM.	Front Immunol. 2018 Aug 7;9:1813. doi: 10.3389/fimmu.2018.01813. eCollection 2018.	Mohlin FC	Front Immunol	2018	2018-08-23	PMC6090058		10.3389/fimmu.2018.01813
Irrelevant	24204309	Acceleration of the glycolytic flux by steroid receptor coactivator-2 is essential for endometrial decidualization	Kommagani R, Szwarc MM, Kovanci E, Gibbons WE, Putluri N, Maity S, Creighton CJ, Sreekumar A, DeMayo FJ, Lydon JP, O'Malley BW.	PLoS Genet. 2013 Oct;9(10):e1003900. doi: 10.1371/journal.pgen.1003900. Epub 2013 Oct 24.	Kommagani R	PLoS Genet	2013	2013-11-09	PMC3812085		10.1371/journal.pgen.1003900
Association study	22856671	Impact of 677C>T mutation of the 5,10-methylenetetrahydrofolate reductase on IVF outcome: is screening necessary for all infertile women?	Marci R, Lisi F, Soave I, Lo Monte G, Patella A, Caserta D, Moscarini M.	Genet Test Mol Biomarkers. 2012 Sep;16(9):1011-4. doi: 10.1089/gtmb.2012.0087. Epub 2012 Aug 2.	Marci R	Genet Test Mol Biomarkers	2012	2012-08-04			10.1089/gtmb.2012.0087
Association study	14672339	Searching for links between endotoxin exposure and pregnancy loss: CD14 polymorphism in idiopathic recurrent miscarriage	Karhukorpi J, Laitinen T, Karttunen R.	Am J Reprod Immunol. 2003 Oct;50(4):346-50. doi: 10.1034/j.1600-0897.2003.00092.x.	Karhukorpi J	Am J Reprod Immunol	2003	2003-12-16			10.1034/j.1600-0897.2003.00092.x
Association study	23234019	[Platelet intregrin beta3 A1/A2 polymorphism in women with stillbirth]	Ivanov P, Gecheva S, Tsvyatkovska T, Izmailov A, Komsa-Penkova R, Kovacheva K, Konova E, Simeonova M, Tanchev S.	Akush Ginekol (Sofiia). 2012;51(4):8-12.	Ivanov P	Akush Ginekol (Sofiia)	2012	2012-12-14
Irrelevant	10782926	A pilot study of the possible role of familial defects in anticoagulation as a cause for terminal limb reduction malformations	Hunter AG.	Clin Genet. 2000 Mar;57(3):197-204. doi: 10.1034/j.1399-0004.2000.570305.x.	Hunter AG	Clin Genet	2000	2000-04-27			10.1034/j.1399-0004.2000.570305.x
Review	11372765	Recurrent pregnancy loss: etiology of thrombophilia	Yamada H, Kato EH, Kobashi G, Ebina Y, Shimada S, Morikawa M, Yamada T, Sakuragi N, Fujimoto S.	Semin Thromb Hemost. 2001;27(2):121-9. doi: 10.1055/s-2001-14070.	Yamada H	Semin Thromb Hemost	2001	2001-05-25			10.1055/s-2001-14070
Irrelevant	32972732	Endometriosis does not impact live-birth rates in frozen embryo transfers of euploid blastocysts	Bishop LA, Gunn J, Jahandideh S, Devine K, Decherney AH, Hill MJ.	Fertil Steril. 2020 Sep 21:S0015-0282(20)30712-3. doi: 10.1016/j.fertnstert.2020.07.050. Online ahead of print.	Bishop LA	Fertil Steril	2020	2020-09-25			10.1016/j.fertnstert.2020.07.050
Review	25406186	Role of nuclear progesterone receptor isoforms in uterine pathophysiology	Patel B, Elguero S, Thakore S, Dahoud W, Bedaiwy M, Mesiano S.	Hum Reprod Update. 2015 Mar-Apr;21(2):155-73. doi: 10.1093/humupd/dmu056. Epub 2014 Nov 18.	Patel B	Hum Reprod Update	2015	2014-11-20	PMC4366574		10.1093/humupd/dmu056
Irrelevant	30692012	Effect of treatment with human chorionic gonadotropin 7 days after artificial insemination or at the time of embryo transfer on reproductive outcomes in nulliparous Holstein heifers	Niles AM, Fricke HP, Carvalho PD, Wiltbank MC, Hernandez LL, Fricke PM.	J Dairy Sci. 2019 Mar;102(3):2593-2606. doi: 10.3168/jds.2018-15588. Epub 2019 Jan 26.	Niles AM	J Dairy Sci	2019	2019-01-30			10.3168/jds.2018-15588
Irrelevant	20214832	APCR, factor V gene known and novel SNPs and adverse pregnancy outcomes in an Irish cohort of pregnant women	Sedano-Balbás S, Lyons M, Cleary B, Murray M, Gaffney G, Maher M.	BMC Pregnancy Childbirth. 2010 Mar 10;10:11. doi: 10.1186/1471-2393-10-11.	Sedano-Balbás S	BMC Pregnancy Childbirth	2010	2010-03-11	PMC2853494		10.1186/1471-2393-10-11
Irrelevant	24194934	Excessive intrauterine fluid cause aberrant implantation and pregnancy outcome in mice	Lu S, Peng H, Zhang H, Zhang L, Cao Q, Li R, Zhang Y, Yan L, Duan E, Qiao J.	PLoS One. 2013 Oct 23;8(10):e78446. doi: 10.1371/journal.pone.0078446. eCollection 2013.	Lu S	PLoS One	2013	2013-11-07	PMC3806840		10.1371/journal.pone.0078446
Review	21116184	Factor V Leiden thrombophilia	Kujovich JL.	Genet Med. 2011 Jan;13(1):1-16. doi: 10.1097/GIM.0b013e3181faa0f2.	Kujovich JL	Genet Med	2011	2010-12-01			10.1097/GIM.0b013e3181faa0f2
Association study	27156151	Association of miR-146aC>G, miR-149C>T, miR-196a2T>C, and miR-499A>G polymorphisms with risk of recurrent implantation failure in Korean women	Cho SH, Chung KW, Kim JO, Jang H, Yoo JK, Choi Y, Ko JJ, Kim JH, Nishi Y, Yanase T, Lee WS, Kim NK.	Eur J Obstet Gynecol Reprod Biol. 2016 Jul;202:14-9. doi: 10.1016/j.ejogrb.2016.04.009. Epub 2016 Apr 25.	Cho SH	Eur J Obstet Gynecol Reprod Biol	2016	2016-05-09			10.1016/j.ejogrb.2016.04.009
Association study	32040579	The Silence Speaks, but We Do Not Listen: Synonymous c.1824C>T Gene Variant in the Last Exon of the Prothrombin Gene as a New Prothrombotic Risk Factor	Pruner I, Farm M, Tomic B, Gvozdenov M, Kovac M, Miljic P, Soutari NMH, Antovic A, Radojkovic D, Antovic J, Djordjevic V.	Clin Chem. 2020 Feb 1;66(2):379-389. doi: 10.1093/clinchem/hvz015.	Pruner I	Clin Chem	2020	2020-02-11			10.1093/clinchem/hvz015
Association study	23234018	[Inherited thrombophilic factors in women with secondary infertility]	Ivanov P, Gecheva S, Tsvyatkovska T, Georgieva G, Komsa-Penkova R, Konova E, Simeonova M, Tanchev S.	Akush Ginekol (Sofiia). 2012;51(4):3-7.	Ivanov P	Akush Ginekol (Sofiia)	2012	2012-12-14
Association study	32938693	Biallelic variant in cyclin B3 is associated with failure of maternal meiosis II and recurrent digynic triploidy	Fatemi N, Salehi N, Pignata L, Palumbo P, Cubellis MV, Ramazanali F, Ray P, Varkiani M, Reyhani-Sabet F, Biglari A, Sparago A, Acurzio B, Palumbo O, Carella M, Riccio A, Totonchi M.	J Med Genet. 2020 Sep 16:jmedgenet-2020-106909. doi: 10.1136/jmedgenet-2020-106909. Online ahead of print.	Fatemi N	J Med Genet	2020	2020-09-17			10.1136/jmedgenet-2020-106909
Irrelevant	31928963	Impact of sitagliptin on endometrial mesenchymal stem-like progenitor cells: A randomised, double-blind placebo-controlled feasibility trial	Tewary S, Lucas ES, Fujihara R, Kimani PK, Polanco A, Brighton PJ, Muter J, Fishwick KJ, Da Costa MJMD, Ewington LJ, Lacey L, Takeda S, Brosens JJ, Quenby S.	EBioMedicine. 2020 Jan;51:102597. doi: 10.1016/j.ebiom.2019.102597. Epub 2020 Jan 9.	Tewary S	EBioMedicine	2020	2020-01-14	PMC7000352		10.1016/j.ebiom.2019.102597
Association study	19636212	Angiotensin-converting enzyme D/I and plasminogen activator inhibitor-1 4G/5G gene polymorphisms are associated with increased risk of spontaneous abortions in polycystic ovarian syndrome	Sun L, Lv H, Wei W, Zhang D, Guan Y.	J Endocrinol Invest. 2010 Feb;33(2):77-82. doi: 10.1007/BF03346557. Epub 2009 Jul 28.	Sun L	J Endocrinol Invest	2010	2009-07-29			10.1007/BF03346557
Irrelevant	26989725	Inherited genetic markers for thrombophilia in northeastern Iran (a clinical-based report)	Keify F, Azimi-Nezhad M, Zhiyan-Abed N, Nasseri M, Abbaszadegan MR.	Rep Biochem Mol Biol. 2014 Apr;2(2):76-82.	Keify F	Rep Biochem Mol Biol	2014	2016-03-19	PMC4757050
Irrelevant	12439528	Acquired and inherited thrombophilia in women with unexplained fetal losses	Alonso A, Soto I, Urgellés MF, Corte JR, Rodríguez MJ, Pinto CR.	Am J Obstet Gynecol. 2002 Nov;187(5):1337-42. doi: 10.1067/mob.2002.126849.	Alonso A	Am J Obstet Gynecol	2002	2002-11-20			10.1067/mob.2002.126849
Irrelevant	30576053	Achieving orphan designation for placental insufficiency: annual incidence estimations in Europe	Spencer R, Rossi C, Lees M, Peebles D, Brocklehurst P, Martin J, Hansson SR, Hecher K, Marsal K, Figueras F, Gratacos E, David AL; EVERREST Consortium.	BJOG. 2019 Aug;126(9):1157-1167. doi: 10.1111/1471-0528.15590. Epub 2019 Feb 6.	Spencer R	BJOG	2019	2018-12-22			10.1111/1471-0528.15590
Review	25802092	The complement system and adverse pregnancy outcomes	Regal JF, Gilbert JS, Burwick RM.	Mol Immunol. 2015 Sep;67(1):56-70. doi: 10.1016/j.molimm.2015.02.030. Epub 2015 Mar 21.	Regal JF	Mol Immunol	2015	2015-03-25	PMC4447554	NIHMS674527	10.1016/j.molimm.2015.02.030
Association study	24626804	IL-10 gene promoter and intron polymorphisms and changes in IL-10 secretion in women with idiopathic recurrent miscarriage	Qaddourah RH, Magdoud K, Saldanha FL, Mahmood N, Mustafa FE, Mahjoub T, Almawi WY.	Hum Reprod. 2014 May;29(5):1025-34. doi: 10.1093/humrep/deu043. Epub 2014 Mar 13.	Qaddourah RH	Hum Reprod	2014	2014-03-15			10.1093/humrep/deu043
Irrelevant	29163762	BMAL1 facilitates trophoblast migration and invasion via SP1-DNMT1/DAB2IP pathway in recurrent spontaneous abortion	Li S, Zhai J, Liu J, Hong Y, Zhao W, Zhao A, Sun K, Du Y, Chen ZJ.	Oncotarget. 2017 Sep 7;8(52):89451-89464. doi: 10.18632/oncotarget.20702. eCollection 2017 Oct 27.	Li S	Oncotarget	2017	2017-11-23	PMC5685683		10.18632/oncotarget.20702
Association study	22406112	Matrix metalloproteinases 1, 2, 3 and 9 functional single-nucleotide polymorphisms in idiopathic recurrent spontaneous abortion	Pereza N, Ostojić S, Volk M, Kapović M, Peterlin B.	Reprod Biomed Online. 2012 May;24(5):567-75. doi: 10.1016/j.rbmo.2012.01.008. Epub 2012 Jan 24.	Pereza N	Reprod Biomed Online	2012	2012-03-13			10.1016/j.rbmo.2012.01.008
Irrelevant	21216787	Reduced plasma fibrinolytic potential in patients with recurrent implantation failure after IVF and embryo transfer	Martínez-Zamora MA, Creus M, Tassies D, Reverter JC, Civico S, Carmona F, Balasch J.	Hum Reprod. 2011 Mar;26(3):510-6. doi: 10.1093/humrep/deq369. Epub 2011 Jan 7.	Martínez-Zamora MA	Hum Reprod	2011	2011-01-11			10.1093/humrep/deq369
Association study	29949333	The effects of tumor necrosis factor-α (TNF-α) and IL-1 receptor antagonist (IL-1Ra) polymorphisms on recurrent abortion in Azari women	Ali Rahmani S, Paknejad Z, Mohammadkhanlou M.	Ginekol Pol. 2017;88(8):421-7.	Ali Rahmani S	Ginekol Pol	2017	2018-06-28
Irrelevant	33047116	Osteoprotegerin interacts with syndecan-1 to promote human endometrial stromal decidualization by decreasing Akt phosphorylation	Jiang Y, Li J, Li G, Liu S, Lin X, He Y, Lu J, Zhang Y, Wu J, Yang Z, Jiang Y, Wang H, Kong S, Shi G.	Hum Reprod. 2020 Nov 1;35(11):2439-2453. doi: 10.1093/humrep/deaa233.	Jiang Y	Hum Reprod	2020	2020-10-13			10.1093/humrep/deaa233
Association study	21636204	Haplotype-based association of ACE I/D, AT1R 1166A>C, and AGT M235T polymorphisms in renin-angiotensin-aldosterone system genes in Korean women with idiopathic recurrent spontaneous abortions	Choi YS, Kwon H, Kim JH, Shin JE, Choi Y, Yoon TK, Choi DH, Kim NK.	Eur J Obstet Gynecol Reprod Biol. 2011 Oct;158(2):225-8. doi: 10.1016/j.ejogrb.2011.04.028. Epub 2011 Jun 1.	Choi YS	Eur J Obstet Gynecol Reprod Biol	2011	2011-06-04			10.1016/j.ejogrb.2011.04.028
Association study	12039122	The C677T polymorphism of the methylenetetrahydrofolate reductase gene and idiopathic recurrent miscarriage	Unfried G, Griesmacher A, Weismüller W, Nagele F, Huber JC, Tempfer CB.	Obstet Gynecol. 2002 Apr;99(4):614-9. doi: 10.1016/s0029-7844(01)01789-6.	Unfried G	Obstet Gynecol	2002	2002-06-01			10.1016/s0029-7844(01)01789-6
Association study	18333414	[Genetic thrombophilic defects (Factor V Leiden, prothrombin G20210A, MTHFR C677T) in women with recurrent fetal loss]	Kovacheva K, Ivanov P, Konova E, Simeonova M, Komsa-Penkova R.	Akush Ginekol (Sofiia). 2007;46(7):10-6.	Kovacheva K	Akush Ginekol (Sofiia)	2007	2008-03-13
Irrelevant	27090932	Dynamic integrated analysis of DNA methylation and gene expression profiles in in vivo and in vitro fertilized mouse post-implantation extraembryonic and placental tissues	Tan K, Zhang Z, Miao K, Yu Y, Sui L, Tian J, An L.	Mol Hum Reprod. 2016 Jul;22(7):485-98. doi: 10.1093/molehr/gaw028. Epub 2016 Apr 18.	Tan K	Mol Hum Reprod	2016	2016-04-20			10.1093/molehr/gaw028
Irrelevant	19240151	High aromatase expression in uterine leiomyoma tissues of African-American women	Ishikawa H, Reierstad S, Demura M, Rademaker AW, Kasai T, Inoue M, Usui H, Shozu M, Bulun SE.	J Clin Endocrinol Metab. 2009 May;94(5):1752-6. doi: 10.1210/jc.2008-2327. Epub 2009 Feb 24.	Ishikawa H	J Clin Endocrinol Metab	2009	2009-02-26	PMC2684481		10.1210/jc.2008-2327
Association study	26952784	Interaction of apolipoprotein E gene polymorphisms on miscarriage risk in black and white American women	Gamundi-Segura S, Torres-Perez E, Sanz-Paris A, Arbones-Mainar JM.	Fertil Steril. 2016 Jun;105(6):1554-1560.e1. doi: 10.1016/j.fertnstert.2016.02.021. Epub 2016 Mar 4.	Gamundi-Segura S	Fertil Steril	2016	2016-03-09			10.1016/j.fertnstert.2016.02.021
Irrelevant	23940519	Effects of fertility on gene expression and function of the bovine endometrium	Minten MA, Bilby TR, Bruno RG, Allen CC, Madsen CA, Wang Z, Sawyer JE, Tibary A, Neibergs HL, Geary TW, Bauersachs S, Spencer TE.	PLoS One. 2013 Aug 5;8(8):e69444. doi: 10.1371/journal.pone.0069444. Print 2013.	Minten MA	PLoS One	2013	2013-08-14	PMC3734181		10.1371/journal.pone.0069444
Cytogenetic study	26405261	Molecular karyotyping of single sperm with nuclear vacuoles identifies more chromosomal abnormalities in patients with testiculopathy than fertile controls: implications for ICSI	Garolla A, Sartini B, Cosci I, Pizzol D, Ghezzi M, Bertoldo A, Menegazzo M, Speltra E, Ferlin A, Foresta C.	Hum Reprod. 2015 Nov;30(11):2493-500. doi: 10.1093/humrep/dev202. Epub 2015 Sep 23.	Garolla A	Hum Reprod	2015	2015-09-26			10.1093/humrep/dev202
Irrelevant	22835220	Obstetrical outcome of anti-inflammatory and anticoagulation therapy in women with recurrent pregnancy loss or unexplained infertility	Han AR, Ahn H, Vu P, Park JC, Gilman-Sachs A, Beaman K, Kwak-Kim J.	Am J Reprod Immunol. 2012 Nov;68(5):418-27. doi: 10.1111/j.1600-0897.2012.01178.x. Epub 2012 Jul 27.	Han AR	Am J Reprod Immunol	2012	2012-07-28			10.1111/j.1600-0897.2012.01178.x
Irrelevant	17488742	Perfluorooctanoic acid induced developmental toxicity in the mouse is dependent on expression of peroxisome proliferator activated receptor-alpha	Abbott BD, Wolf CJ, Schmid JE, Das KP, Zehr RD, Helfant L, Nakayama S, Lindstrom AB, Strynar MJ, Lau C.	Toxicol Sci. 2007 Aug;98(2):571-81. doi: 10.1093/toxsci/kfm110. Epub 2007 May 7.	Abbott BD	Toxicol Sci	2007	2007-05-10			10.1093/toxsci/kfm110
Irrelevant	25678573	A comparison of biochemical pregnancy rates between women who underwent IVF and fertile controls who conceived spontaneously†	Zeadna A, Son WY, Moon JH, Dahan MH.	Hum Reprod. 2015 Apr;30(4):783-8. doi: 10.1093/humrep/dev024. Epub 2015 Feb 11.	Zeadna A	Hum Reprod	2015	2015-02-14			10.1093/humrep/dev024
Irrelevant	27454254	Abstracts from the 3rd International Genomic Medicine Conference (3rd IGMC 2015) : Jeddah, Kingdom of Saudi Arabia. 30 November - 3 December 2015	Shay JW, Homma N, Zhou R, Naseer MI, Chaudhary AG, Al-Qahtani M, Hirokawa N, Goudarzi M, Fornace AJ Jr, Baeesa S, Hussain D, Bangash M, Alghamdi F, Schulten HJ, Carracedo A, Khan I, Qashqari H, Madkhali N, Saka M, Saini KS, Jamal A, Al-Maghrabi J, Abuzenadah A, Chaudhary A, Al Qahtani M, Damanhouri G, Alkhatabi H, Goodeve A, Crookes L, Niksic N, Beauchamp N, Abuzenadah AM, Vaught J, Budowle B, As…	BMC Genomics. 2016 Jul 20;17 Suppl 6(Suppl 6):487. doi: 10.1186/s12864-016-2858-0.	Shay JW	BMC Genomics	2016	2016-07-26	PMC4959372		10.1186/s12864-016-2858-0
Review	31004459	The pathophysiology of the septate uterus: a systematic review	Rikken J, Leeuwis-Fedorovich NE, Letteboer S, Emanuel MH, Limpens J, van der Veen F, Goddijn M, van Wely M.	BJOG. 2019 Sep;126(10):1192-1199. doi: 10.1111/1471-0528.15798. Epub 2019 May 15.	Rikken J	BJOG	2019	2019-04-21			10.1111/1471-0528.15798
Association study	31573753	The association between vaginal bacterial composition and miscarriage: a nested case-control study	Al-Memar M, Bobdiwala S, Fourie H, Mannino R, Lee YS, Smith A, Marchesi JR, Timmerman D, Bourne T, Bennett PR, MacIntyre DA.	BJOG. 2020 Jan;127(2):264-274. doi: 10.1111/1471-0528.15972. Epub 2019 Oct 31.	Al-Memar M	BJOG	2020	2019-10-02	PMC6972675		10.1111/1471-0528.15972
Irrelevant	32015132	NAD deficiency due to environmental factors or gene-environment interactions causes congenital malformations and miscarriage in mice	Cuny H, Rapadas M, Gereis J, Martin EMMA, Kirk RB, Shi H, Dunwoodie SL.	Proc Natl Acad Sci U S A. 2020 Feb 18;117(7):3738-3747. doi: 10.1073/pnas.1916588117. Epub 2020 Feb 3.	Cuny H	Proc Natl Acad Sci U S A	2020	2020-02-05	PMC7035598		10.1073/pnas.1916588117
Review	26387168	[SINGLE NUCLEOTIDE POLYMORPHISMS IN HUMAN PROGESTERONE RECEPTOR GENE AND ITS VALUE IN MISCARRIAGE OR PRETERM DELIVERY]	Kryvopustov OS, Dosenko VE.	Fiziol Zh. 2015;61(2):111-9. doi: 10.15407/fz61.02.111.	Kryvopustov OS	Fiziol Zh	2015	2015-09-22			10.15407/fz61.02.111
Irrelevant	31843868	Noninvasive Prenatal Diagnosis of Single-Gene Diseases: The Next Frontier	Scotchman E, Chandler NJ, Mellis R, Chitty LS.	Clin Chem. 2020 Jan 1;66(1):53-60. doi: 10.1373/clinchem.2019.304238.	Scotchman E	Clin Chem	2020	2019-12-18			10.1373/clinchem.2019.304238
Review	29307398	p53 and reproduction	Kang HJ, Rosenwaks Z.	Fertil Steril. 2018 Jan;109(1):39-43. doi: 10.1016/j.fertnstert.2017.11.026.	Kang HJ	Fertil Steril	2018	2018-01-09			10.1016/j.fertnstert.2017.11.026
Review	31755744	Aneuploidy and gene expression: is there dosage compensation?	Kojima S, Cimini D.	Epigenomics. 2019 Dec;11(16):1827-1837. doi: 10.2217/epi-2019-0135. Epub 2019 Nov 22.	Kojima S	Epigenomics	2019	2019-11-23	PMC7132608		10.2217/epi-2019-0135
Review	29359200	A Review of Mechanisms of Implantation	Kim SM, Kim JS.	Dev Reprod. 2017 Dec;21(4):351-359. doi: 10.12717/DR.2017.21.4.351. Epub 2017 Dec 31.	Kim SM	Dev Reprod	2017	2018-01-24	PMC5769129		10.12717/DR.2017.21.4.351
Irrelevant	30986448	Differential global and MTHFR gene specific methylation patterns in preeclampsia and recurrent miscarriages: A case-control study from North India	Mishra J, Talwar S, Kaur L, Chandiok K, Yadav S, Puri M, Sachdeva MP, Lakshmy R, Saraswathy KN.	Gene. 2019 Jul 1;704:68-73. doi: 10.1016/j.gene.2019.04.036. Epub 2019 Apr 12.	Mishra J	Gene	2019	2019-04-16			10.1016/j.gene.2019.04.036
Irrelevant	32143025	Identification of environmental chemicals targeting miscarriage genes and pathways using the comparative toxicogenomics database	Harris SM, Jin Y, Loch-Caruso R, Padilla IY, Meeker JD, Bakulski KM.	Environ Res. 2020 May;184:109259. doi: 10.1016/j.envres.2020.109259. Epub 2020 Feb 19.	Harris SM	Environ Res	2020	2020-03-07	PMC7103533	NIHMS1571392	10.1016/j.envres.2020.109259
Review	31351035	Does ulipristal acetate emergency contraception (ella®) interfere with implantation?	Li HWR, Resche-Rigon M, Bagchi IC, Gemzell-Danielsson K, Glasier A.	Contraception. 2019 Nov;100(5):386-390. doi: 10.1016/j.contraception.2019.07.140. Epub 2019 Jul 24.	Li HWR	Contraception	2019	2019-07-28			10.1016/j.contraception.2019.07.140
Association study	24032723	Interleukin-6 level and gene polymorphism in spontaneous miscarriage	Drozdzik M, Szlarb N, Kurzawski M.	Tissue Antigens. 2013 Sep;82(3):171-6. doi: 10.1111/tan.12179.	Drozdzik M	Tissue Antigens	2013	2013-09-17			10.1111/tan.12179
Irrelevant	32107606	H19 regulates angiogenic capacity of extravillous trophoblasts by H19/miR-106a-5p/VEGFA axis	Zeng H, He D, Xie H, Zhao Y, Peng Z, Deng H, Hu J, Jiang B, Liu N.	Arch Gynecol Obstet. 2020 Mar;301(3):671-679. doi: 10.1007/s00404-020-05469-7. Epub 2020 Feb 27.	Zeng H	Arch Gynecol Obstet	2020	2020-02-29			10.1007/s00404-020-05469-7
Irrelevant	30985884	Impaired decidualization caused by downregulation of circadian clock gene BMAL1 contributes to human recurrent miscarriage†	Lv S, Wang N, Ma J, Li WP, Chen ZJ, Zhang C.	Biol Reprod. 2019 Jul 1;101(1):138-147. doi: 10.1093/biolre/ioz063.	Lv S	Biol Reprod	2019	2019-04-16			10.1093/biolre/ioz063
Review	21335956	Predisposition to aneuploidy in the oocyte	Vialard F, Boitrelle F, Molina-Gomes D, Selva J.	Cytogenet Genome Res. 2011;133(2-4):127-35. doi: 10.1159/000324231. Epub 2011 Feb 17.	Vialard F	Cytogenet Genome Res	2011	2011-02-22			10.1159/000324231
Association study	31124188	Association between the rs2288947 polymorphism of the lncRNA TINCR gene and the risk of recurrent miscarriage in a Southern Chinese population	Huang W, Zhou H, Pi L, Xu Y, Fu L, Yang Y, Che D, Gu X.	J Clin Lab Anal. 2019 Jul;33(6):e22919. doi: 10.1002/jcla.22919. Epub 2019 May 23.	Huang W	J Clin Lab Anal	2019	2019-05-25	PMC6642304		10.1002/jcla.22919
Review	27401590	Association of interleukin-10 gene promoter polymorphisms with recurrent miscarriage: a meta-analysis	Su D, Zhang Y, Wang Q, Wang J, Jiao B, Wang G, Wu X.	Am J Reprod Immunol. 2016 Aug;76(2):172-80. doi: 10.1111/aji.12531.	Su D	Am J Reprod Immunol	2016	2016-07-13			10.1111/aji.12531
Irrelevant	32665066	Familial Dysalbuminemic Hyperthyroxinemia (FDH), Albumin Gene Variant (R218S), and Risk of Miscarriages in Offspring	Lai S, Gopalakrishnan G, Li J, Liu X, Chen Y, Wen Y, Zhang S, Huang B, Phornphutkul C, Liu S, Kuang J.	Am J Med Sci. 2020 Nov;360(5):566-574. doi: 10.1016/j.amjms.2020.05.035. Epub 2020 May 28.	Lai S	Am J Med Sci	2020	2020-07-16			10.1016/j.amjms.2020.05.035
Irrelevant	32447180	Spliceosome protein EFTUD2 is upregulated in the trophoblast of spontaneous miscarriage and hydatidiform mole	Löb S, Vattai A, Kuhn C, Schmoeckel E, Mahner S, Wöckel A, Kolben T, Szekeres-Bartho J, Jeschke U, Vilsmaier T.	J Reprod Immunol. 2020 Aug;140:103149. doi: 10.1016/j.jri.2020.103149. Epub 2020 May 18.	Löb S	J Reprod Immunol	2020	2020-05-25			10.1016/j.jri.2020.103149
Review	11255553	Pre-implantation genetic diagnosis	Findlay I.	Br Med Bull. 2000;56(3):672-90. doi: 10.1258/0007142001903463.	Findlay I	Br Med Bull	2000	2001-03-20			10.1258/0007142001903463
Review	23850180	Significant association between angiotensin-converting enzyme gene insertion/deletion polymorphism and risk of recurrent miscarriage: a systematic review and meta-analysis	Wang Z, Wang P, Wang X, He X, Wang Z, Xu D, Hu J, Wang B.	Metabolism. 2013 Sep;62(9):1227-38. doi: 10.1016/j.metabol.2013.03.003. Epub 2013 Jul 11.	Wang Z	Metabolism	2013	2013-07-16			10.1016/j.metabol.2013.03.003
Association study	31172624	Investigation of the association between C677T polymorphism of the MTHFR gene and plasma homocysteine level in recurrent fetal miscarriage	Zarfeshan Fard Y, Kooshkaki O, Kordi Tammandani D, Anani Sarab G.	J Obstet Gynaecol Res. 2019 Aug;45(8):1442-1447. doi: 10.1111/jog.13989. Epub 2019 Jun 7.	Zarfeshan Fard Y	J Obstet Gynaecol Res	2019	2019-06-08			10.1111/jog.13989
Irrelevant	23717564	Global gene expression profiling of individual human oocytes and embryos demonstrates heterogeneity in early development	Shaw L, Sneddon SF, Zeef L, Kimber SJ, Brison DR.	PLoS One. 2013 May 22;8(5):e64192. doi: 10.1371/journal.pone.0064192. Print 2013.	Shaw L	PLoS One	2013	2013-05-30	PMC3661520		10.1371/journal.pone.0064192
Association study	30982978	The lncRNA CCAT2 rs6983267 G allele is associated with decreased susceptibility to recurrent miscarriage	Che D, Huang W, Fang Z, Li L, Wu H, Pi L, Zhou H, Xu Y, Fu L, Tan Y, Lu Z, Li Q, Gu X.	J Cell Physiol. 2019 Nov;234(11):20577-20583. doi: 10.1002/jcp.28661. Epub 2019 Apr 14.	Che D	J Cell Physiol	2019	2019-04-16			10.1002/jcp.28661
Review	22161466	Testing for inherited thrombophilia in recurrent miscarriage	de Jong PG, Goddijn M, Middeldorp S.	Semin Reprod Med. 2011 Nov;29(6):540-7. doi: 10.1055/s-0031-1293207. Epub 2011 Dec 8.	de Jong PG	Semin Reprod Med	2011	2011-12-14			10.1055/s-0031-1293207
Irrelevant	28898115	Mannose-binding lectin deficiency and miscarriages in rheumatoid arthritis	Cieslinski JZ, Goeldner I, Skare TL, Nisihara R, Andrade FA, Velavan TP, Messias-Reason I, Utiyama SRR.	Autoimmunity. 2017 Nov;50(7):409-413. doi: 10.1080/08916934.2017.1373765. Epub 2017 Sep 12.	Cieslinski JZ	Autoimmunity	2017	2017-09-13			10.1080/08916934.2017.1373765
Review	27918163	[The role of trefoil factor family in gynecological disease]	Neubert D, Pilka R, Stejskal D, Krejčí G.	Ceska Gynekol. 2016 Winter;81(6):444-450.	Neubert D	Ceska Gynekol	2016	2016-12-06
Irrelevant	31953017	Cannabidiol (CBD) but not tetrahydrocannabinol (THC) dysregulate in vitro decidualization of human endometrial stromal cells by disruption of estrogen signaling	Almada M, Amaral C, Oliveira A, Fernandes PA, Ramos MJ, Fonseca BM, Correia-da-Silva G, Teixeira N.	Reprod Toxicol. 2020 Apr;93:75-82. doi: 10.1016/j.reprotox.2020.01.003. Epub 2020 Jan 14.	Almada M	Reprod Toxicol	2020	2020-01-19			10.1016/j.reprotox.2020.01.003
Association study	18509163	HLA-G gene polymorphism in human placentas: possible association of G*0106 allele with preeclampsia and miscarriage	Moreau P, Contu L, Alba F, Lai S, Simoes R, Orrù S, Carcassi C, Roger M, Rabreau M, Carosella ED.	Biol Reprod. 2008 Sep;79(3):459-67. doi: 10.1095/biolreprod.108.068874. Epub 2008 May 28.	Moreau P	Biol Reprod	2008	2008-05-30			10.1095/biolreprod.108.068874
Association study	31454102	Association between the TOX3 rs3803662 C>T polymorphism and recurrent miscarriage in a southern Chinese population	Huang W, Zhou H, Li Q, Pi L, Xu Y, Fu L, Yang Y, Lu Z, Che D, Gu X.	J Clin Lab Anal. 2019 Nov;33(9):e22992. doi: 10.1002/jcla.22992. Epub 2019 Aug 27.	Huang W	J Clin Lab Anal	2019	2019-08-28	PMC6868414		10.1002/jcla.22992
Association study	31827385	The lncRNA SOX2OT rs9839776 C>T Polymorphism Indicates Recurrent Miscarriage Susceptibility in a Southern Chinese Population	Fang Z, Che D, Qing S, Li Q, Men H, Yuan L, Li L, Gu X.	Mediators Inflamm. 2019 Nov 16;2019:9684703. doi: 10.1155/2019/9684703. eCollection 2019.	Fang Z	Mediators Inflamm	2019	2019-12-13	PMC6885167		10.1155/2019/9684703
Irrelevant	29908636	Recombinant human soluble thrombomodulin as an anticoagulation therapy improves recurrent miscarriage and fetal growth restriction due to placental insufficiency - The leading cause of preeclampsia	Sano T, Terai Y, Daimon A, Nunode M, Nagayasu Y, Okamoto A, Fujita D, Hayashi M, Ohmichi M.	Placenta. 2018 May;65:1-6. doi: 10.1016/j.placenta.2018.03.006. Epub 2018 Mar 26.	Sano T	Placenta	2018	2018-06-18			10.1016/j.placenta.2018.03.006
Irrelevant	32196809	SPRY4 regulates trophoblast proliferation and apoptosis via regulating IFN-γ-induced STAT1 expression and activation in recurrent miscarriage	Qin S, Zhang Y, Zhang J, Tian F, Sun L, He X, Ma X, Zhang J, Liu XR, Zeng W, Lin Y.	Am J Reprod Immunol. 2020 Jun;83(6):e13234. doi: 10.1111/aji.13234. Epub 2020 Apr 6.	Qin S	Am J Reprod Immunol	2020	2020-03-21			10.1111/aji.13234
Irrelevant	30061528	Effects of Bisphenol A and 4-tert-Octylphenol on Embryo Implantation Failure in Mouse	Tran DN, Jung EM, Ahn C, Lee JH, Yoo YM, Jeung EB.	Int J Environ Res Public Health. 2018 Jul 30;15(8):1614. doi: 10.3390/ijerph15081614.	Tran DN	Int J Environ Res Public Health	2018	2018-08-01	PMC6121468		10.3390/ijerph15081614
Review	11023805	Genetic aspects of miscarriage	Goddijn M, Leschot NJ.	Baillieres Best Pract Res Clin Obstet Gynaecol. 2000 Oct;14(5):855-65. doi: 10.1053/beog.2000.0124.	Goddijn M	Baillieres Best Pract Res Clin Obstet Gynaecol	2000	2000-10-12			10.1053/beog.2000.0124
Association study	25064403	Gene-gene interactions and risk of recurrent miscarriages in carriers of endocrine gland-derived vascular endothelial growth factor and prokineticin receptor polymorphisms	Su MT, Lin SH, Chen YC, Kuo PL.	Fertil Steril. 2014 Oct;102(4):1071-1077.e3. doi: 10.1016/j.fertnstert.2014.06.042. Epub 2014 Jul 23.	Su MT	Fertil Steril	2014	2014-07-28			10.1016/j.fertnstert.2014.06.042
Review	26693479	Oxidative Stress in Placenta: Health and Diseases	Wu F, Tian FJ, Lin Y.	Biomed Res Int. 2015;2015:293271. doi: 10.1155/2015/293271. Epub 2015 Nov 29.	Wu F	Biomed Res Int	2015	2015-12-23	PMC4676991		10.1155/2015/293271
Association study	31321883	Soluble HLA-G levels in seminal plasma are associated with HLA-G 3'UTR genotypes and haplotypes	Craenmehr MHC, Haasnoot GW, Drabbels JJM, Spruyt-Gerritse MJ, Cao M, van der Keur C, Kapsenberg JM, Uyar-Mercankaya M, van Beelen E, Meuleman T, van der Hoorn MP, Heidt S, Claas FHJ, Eikmans M.	HLA. 2019 Oct;94(4):339-346. doi: 10.1111/tan.13628. Epub 2019 Aug 8.	Craenmehr MHC	HLA	2019	2019-07-20	PMC6772099		10.1111/tan.13628
Review	16052406	Genetic factors in fetal growth restriction and miscarriage	Yamada H, Sata F, Saijo Y, Kishi R, Minakami H.	Semin Thromb Hemost. 2005 Jun;31(3):334-45. doi: 10.1055/s-2005-872441.	Yamada H	Semin Thromb Hemost	2005	2005-07-30			10.1055/s-2005-872441
Association study	27882148	Toll-like receptor 4 gene is associated with recurrent spontaneous miscarriage in Uygur and Han women in Xinjiang	Jiao Y, Zhao J, Hu B, La X, Gong X, Huang Y, Cai X, Zhang Y.	Exp Ther Med. 2016 Nov;12(5):3268-3274. doi: 10.3892/etm.2016.3796. Epub 2016 Oct 11.	Jiao Y	Exp Ther Med	2016	2016-11-25	PMC5103775		10.3892/etm.2016.3796
Review	24055529	Tissue and circulating microRNA influence reproductive function in endometrial disease	Hull ML, Nisenblat V.	Reprod Biomed Online. 2013 Nov;27(5):515-29. doi: 10.1016/j.rbmo.2013.07.012. Epub 2013 Aug 27.	Hull ML	Reprod Biomed Online	2013	2013-09-24			10.1016/j.rbmo.2013.07.012
Association study	27655299	Genotyping analysis of the factor V Nara mutation, Hong Kong mutation, and 16 single-nucleotide polymorphisms, including the R2 haplotype, and the involvement of factor V activity in patients with recurrent miscarriage	Izuhara M, Shinozawa K, Kitaori T, Katano K, Ozaki Y, Fukutake K, Sugiura-Ogasawara M.	Blood Coagul Fibrinolysis. 2017 Jun;28(4):323-328. doi: 10.1097/MBC.0000000000000598.	Izuhara M	Blood Coagul Fibrinolysis	2017	2016-09-23			10.1097/MBC.0000000000000598
Association study	24975966	IL-6, IL-10 and IL-17 gene polymorphisms in Iranian women with recurrent miscarriage	Bahadori M, Zarei S, Zarnani AH, Zarei O, Idali F, Hadavi R, Jeddi-Tehrani M.	Iran J Immunol. 2014 Jun;11(2):97-104.	Bahadori M	Iran J Immunol	2014	2014-07-01
Irrelevant	29264983	Genetic and hemostasiological predictors of IVF pregnancy	Dankova IV, Aleksandrovna MO, Borisovna TT, Anatolyevna PL, Olegovich MD, Valeryevna CO, Evgenyevich RN.	Gynecol Endocrinol. 2017;33(sup1):32-35. doi: 10.1080/09513590.2017.1404237.	Dankova IV	Gynecol Endocrinol	2017	2017-12-22			10.1080/09513590.2017.1404237
Review	31530576	Metabolism of cholesterol and progesterone is differentially regulated in primary trophoblastic subtypes and might be disturbed in recurrent miscarriages	Vondra S, Kunihs V, Eberhart T, Eigner K, Bauer R, Haslinger P, Haider S, Windsperger K, Klambauer G, Schütz B, Mikula M, Zhu X, Urban AE, Hannibal RL, Baker J, Knöfler M, Stangl H, Pollheimer J, Röhrl C.	J Lipid Res. 2019 Nov;60(11):1922-1934. doi: 10.1194/jlr.P093427. Epub 2019 Sep 17.	Vondra S	J Lipid Res	2019	2019-09-19	PMC6824492		10.1194/jlr.P093427
Association study	25219139	The -323P0/P10 factor VII gene polymorphism and the risk of recurrent miscarriage	Barlik M, Seremak-Mrozikiewicz A, Wolski H, Bogacz A, Mrozikiewicz PM, Czerny B, Drews K.	Ginekol Pol. 2014 Aug;85(8):594-9. doi: 10.17772/gp/1777.	Barlik M	Ginekol Pol	2014	2014-09-16			10.17772/gp/1777
Association study	30143058	Hyaluronan-binding protein 2 (HABP2) gene variation in women with recurrent miscarriage	Husseini-Akram F, Haroun S, Altmäe S, Skjöldebrand-Sparre L, Åkerud H, Poromaa IS, Landgren BM, Stavreus-Evers A.	BMC Womens Health. 2018 Aug 24;18(1):143. doi: 10.1186/s12905-018-0618-9.	Husseini-Akram F	BMC Womens Health	2018	2018-08-26	PMC6108148		10.1186/s12905-018-0618-9
Irrelevant	30614112	Early changes of the heat-shock protein 60 to 70 ratio as prediction of miscarriage in pregnancy	Makri A, Siristatidis C, Chrelias C, Christodoulaki C, Evangelinakis N, Kassanos D, Giamarellos-Bourboulis EJ, Pistiki A.	Am J Reprod Immunol. 2019 Mar;81(3):e13087. doi: 10.1111/aji.13087. Epub 2019 Feb 14.	Makri A	Am J Reprod Immunol	2019	2019-01-08			10.1111/aji.13087
Review	22237588	Genomic imprinting and its relevance to congenital disease, infertility, molar pregnancy and induced pluripotent stem cell	Tomizawa S, Sasaki H.	J Hum Genet. 2012 Feb;57(2):84-91. doi: 10.1038/jhg.2011.151. Epub 2012 Jan 12.	Tomizawa S	J Hum Genet	2012	2012-01-13			10.1038/jhg.2011.151
Association study	26973020	Possible Role of HLA-G, LILRB1 and KIR2DL4 Gene Polymorphisms in Spontaneous Miscarriage	Nowak I, Malinowski A, Barcz E, Wilczyński JR, Wagner M, Majorczyk E, Motak-Pochrzęst H, Banasik M, Kuśnierczyk P.	Arch Immunol Ther Exp (Warsz). 2016 Dec;64(6):505-514. doi: 10.1007/s00005-016-0389-7. Epub 2016 Mar 14.	Nowak I	Arch Immunol Ther Exp (Warsz)	2016	2016-03-15	PMC5085992		10.1007/s00005-016-0389-7
Review	29908377	A perinatal approach to genetic disorders in Irish Travellers: A review	Mone F, McAuliffe FM, Lynch SA.	Eur J Obstet Gynecol Reprod Biol. 2018 Sep;228:43-47. doi: 10.1016/j.ejogrb.2018.06.013. Epub 2018 Jun 9.	Mone F	Eur J Obstet Gynecol Reprod Biol	2018	2018-06-17			10.1016/j.ejogrb.2018.06.013
Association study	23095199	Plasma homocysteine and vitamin B12 serum levels, red blood cell folate concentrations, C677T methylenetetrahydrofolate reductase gene mutation and risk of recurrent miscarriage: a case-control study in Spain	Creus M, Deulofeu R, Peñarrubia J, Carmona F, Balasch J.	Clin Chem Lab Med. 2013 Mar 1;51(3):693-9. doi: 10.1515/cclm-2012-0452.	Creus M	Clin Chem Lab Med	2013	2012-10-26			10.1515/cclm-2012-0452
Association study	25845303	The obesity-related FTO gene variant associates with the risk of recurrent miscarriage	Andraweera PH, Dekker GA, Jayasekara RW, Dissanayake VHW, Roberts CT.	Acta Obstet Gynecol Scand. 2015 Jul;94(7):722-726. doi: 10.1111/aogs.12640. Epub 2015 Apr 28.	Andraweera PH	Acta Obstet Gynecol Scand	2015	2015-04-08			10.1111/aogs.12640
Irrelevant	33075721	Role of heme oxygenase-1 in human placenta on iron supply to fetus	Inoue R, Irie Y, Akagi R.	Placenta. 2020 Sep 29;103:53-58. doi: 10.1016/j.placenta.2020.09.065. Online ahead of print.	Inoue R	Placenta	2020	2020-10-19			10.1016/j.placenta.2020.09.065
Irrelevant	18830932	Leptin and peroxisome proliferator-activated receptors: impact on normal and disturbed first trimester human pregnancy	Toth B, Bastug M, Scholz C, Arck P, Schulze S, Kunze S, Friese K, Jeschke U.	Histol Histopathol. 2008 Dec;23(12):1465-75. doi: 10.14670/HH-23.1465.	Toth B	Histol Histopathol	2008	2008-10-03			10.14670/HH-23.1465
Irrelevant	26821085	Superoxide dismutase activity and gene expression levels in Saudi women with recurrent miscarriage	Ghneim HK, Al-Sheikh YA, Alshebly MM, Aboul-Soud MA.	Mol Med Rep. 2016 Mar;13(3):2606-12. doi: 10.3892/mmr.2016.4807. Epub 2016 Jan 26.	Ghneim HK	Mol Med Rep	2016	2016-01-29	PMC4768979		10.3892/mmr.2016.4807
Irrelevant	28256208	Mu opioid receptor in the human endometrium: dynamics of its expression and localization during the menstrual cycle	Totorikaguena L, Olabarrieta E, Matorras R, Alonso E, Agirregoitia E, Agirregoitia N.	Fertil Steril. 2017 Apr;107(4):1070-1077.e1. doi: 10.1016/j.fertnstert.2017.01.020. Epub 2017 Feb 28.	Totorikaguena L	Fertil Steril	2017	2017-03-04			10.1016/j.fertnstert.2017.01.020
Association study	25760625	Metabolism and gene polymorphisms of the folate pathway in Brazilian women with history of recurrent abortion	Boas WV, Gonçalves RO, Costa OL, Goncalves MS.	Rev Bras Ginecol Obstet. 2015 Feb;37(2):71-6. doi: 10.1590/SO100-720320140005223. Epub 2015 Feb 1.	Boas WV	Rev Bras Ginecol Obstet	2015	2015-03-12			10.1590/SO100-720320140005223
Association study	11737072	Recurrent miscarriage and variant alleles of mannose binding lectin, tumour necrosis factor and lymphotoxin alpha genes	Baxter N, Sumiya M, Cheng S, Erlich H, Regan L, Simons A, Summerfield JA.	Clin Exp Immunol. 2001 Dec;126(3):529-34. doi: 10.1046/j.1365-2249.2001.01663.x.	Baxter N	Clin Exp Immunol	2001	2001-12-12	PMC1906238		10.1046/j.1365-2249.2001.01663.x
Association study	21768062	Genetic variations in the interleukin-21 gene and the risk of recurrent idiopathic spontaneous miscarriage	Messaoudi S, Al-Khateeb GM, Dendana M, Sater MS, Jazia KB, Nouira M, Almawi WY, Mahjoub T.	Eur Cytokine Netw. 2011 Jun;22(2):123-6. doi: 10.1684/ecn.2011.0287.	Messaoudi S	Eur Cytokine Netw	2011	2011-07-20			10.1684/ecn.2011.0287
Review	19647472	Leukemia inhibitory factor and interleukin-11: critical regulators in the establishment of pregnancy	Paiva P, Menkhorst E, Salamonsen L, Dimitriadis E.	Cytokine Growth Factor Rev. 2009 Aug;20(4):319-28. doi: 10.1016/j.cytogfr.2009.07.001. Epub 2009 Jul 31.	Paiva P	Cytokine Growth Factor Rev	2009	2009-08-04			10.1016/j.cytogfr.2009.07.001
Irrelevant	31175784	Multiplex pcr assay for chlamydia-like bacteria detection	Zezekalo VK, Pochernyaev KF, Voloshchuk VM, Zasukha LV, Shcherbakova NS, Kulynych SM.	Wiad Lek. 2019;72(5 cz 1):851-855.	Zezekalo VK	Wiad Lek	2019	2019-06-09
Review	17642353	Preimplantation genetic diagnosis: technology and clinical applications	Swanson A, Strawn E, Lau E, Bick D.	WMJ. 2007 May;106(3):145-51.	Swanson A	WMJ	2007	2007-07-24
Association study	24189965	Association between plasminogen activator inhibitor 1 gene mutation and different subgroups of recurrent miscarriage and implantation failure	Khosravi F, Zarei S, Ahmadvand N, Akbarzadeh-Pasha Z, Savadi E, Zarnani AH, Sadeghi MR, Jeddi-Tehrani M.	J Assist Reprod Genet. 2014 Jan;31(1):121-4. doi: 10.1007/s10815-013-0125-8. Epub 2013 Nov 6.	Khosravi F	J Assist Reprod Genet	2014	2013-11-06	PMC3909138		10.1007/s10815-013-0125-8
Irrelevant	28485101	Alterted SLIT2/ROBO1 signalling is linked to impaired placentation of missed and threatened miscarriage in early pregnancy	Li P, Shi Y, Shuai H, Cai Y, Lu W, Wang G, Gao L, Wang L, Fan X, Yang X.	Histopathology. 2017 Oct;71(4):543-552. doi: 10.1111/his.13250. Epub 2017 Jul 11.	Li P	Histopathology	2017	2017-05-10			10.1111/his.13250
Review	25820246	Cystic fibrosis: a look into the future of prenatal screening and therapy	Nishida K, Smith Z, Rana D, Palmer J, Gallicano GI.	Birth Defects Res C Embryo Today. 2015 Mar;105(1):73-80. doi: 10.1002/bdrc.21091.	Nishida K	Birth Defects Res C Embryo Today	2015	2015-03-31			10.1002/bdrc.21091
Association study	28057877	Previous miscarriages and GLI2 are associated with anorectal malformations in offspring	van de Putte R, Wijers CH, de Blaauw I, Marcelis CL, Sloots CE, Brooks AS, Broens PM, Roeleveld N, van der Zanden LF, van Rooij IA.	Hum Reprod. 2017 Feb;32(2):299-306. doi: 10.1093/humrep/dew327. Epub 2017 Jan 5.	van de Putte R	Hum Reprod	2017	2017-01-07			10.1093/humrep/dew327
Review	9551309	Inherited thrombophilia and pregnancy	Girling J, de Swiet M.	Curr Opin Obstet Gynecol. 1998 Apr;10(2):135-44. doi: 10.1097/00001703-199804000-00010.	Girling J	Curr Opin Obstet Gynecol	1998	1998-04-29			10.1097/00001703-199804000-00010
Review	28920512	Rhythmic Three-Part Harmony: The Complex Interaction of Maternal, Placental and Fetal Circadian Systems	Mark PJ, Crew RC, Wharfe MD, Waddell BJ.	J Biol Rhythms. 2017 Dec;32(6):534-549. doi: 10.1177/0748730417728671. Epub 2017 Sep 17.	Mark PJ	J Biol Rhythms	2017	2017-09-19			10.1177/0748730417728671
Irrelevant	26390085	Circadian clock gene plays a key role on ovarian cycle and spontaneous abortion	Li R, Cheng S, Wang Z.	Cell Physiol Biochem. 2015;37(3):911-20. doi: 10.1159/000430218. Epub 2015 Sep 18.	Li R	Cell Physiol Biochem	2015	2015-09-22			10.1159/000430218
Review	24192219	Noninvasive prenatal diagnosis using next-generation sequencing	Xu L, Shi R.	Gynecol Obstet Invest. 2014;77(2):73-7. doi: 10.1159/000355693. Epub 2013 Oct 26.	Xu L	Gynecol Obstet Invest	2014	2013-11-07			10.1159/000355693
Irrelevant	29545200	Alterations in Placental Gene Expression of Pregnant Women with Chronic Chagas Disease	Juiz NA, Torrejón I, Burgos M, Torres AMF, Duffy T, Cayo NM, Tabasco A, Salvo M, Longhi SA, Schijman AG.	Am J Pathol. 2018 Jun;188(6):1345-1353. doi: 10.1016/j.ajpath.2018.02.011. Epub 2018 Mar 12.	Juiz NA	Am J Pathol	2018	2018-03-17			10.1016/j.ajpath.2018.02.011
Association study	27501527	Complex effects of dyslexia risk factors account for ADHD traits: evidence from two independent samples	Mascheretti S, Trezzi V, Giorda R, Boivin M, Plourde V, Vitaro F, Brendgen M, Dionne G, Marino C.	J Child Psychol Psychiatry. 2017 Jan;58(1):75-82. doi: 10.1111/jcpp.12612. Epub 2016 Aug 8.	Mascheretti S	J Child Psychol Psychiatry	2017	2016-08-09			10.1111/jcpp.12612
Association study	11756575	Polymorphisms of the angiotensinogen gene, the endothelial nitric oxide synthase gene, and the interleukin-1beta gene promoter in women with idiopathic recurrent miscarriage	Hefler LA, Tempfer CB, Bashford MT, Unfried G, Zeillinger R, Schneeberger C, Koelbl H, Nagele F, Huber JC.	Mol Hum Reprod. 2002 Jan;8(1):95-100. doi: 10.1093/molehr/8.1.95.	Hefler LA	Mol Hum Reprod	2002	2002-01-05			10.1093/molehr/8.1.95
Irrelevant	30222162	Isolation of Human Endometrial Stromal Cells for In Vitro Decidualization	Michalski SA, Chadchan SB, Jungheim ES, Kommagani R.	J Vis Exp. 2018 Sep 1;(139):57684. doi: 10.3791/57684.	Michalski SA	J Vis Exp	2018	2018-09-18	PMC6235076		10.3791/57684
Review	16114578	Inherited thrombophilias and adverse pregnancy outcome: screening and management	Paidas MJ, Ku DH, Langhoff-Roos J, Arkel YS.	Semin Perinatol. 2005 Jun;29(3):150-63. doi: 10.1053/j.semperi.2005.05.008.	Paidas MJ	Semin Perinatol	2005	2005-08-24			10.1053/j.semperi.2005.05.008
Association study	23237535	Phosphodiesterase 8B gene polymorphism in women with recurrent miscarriage: a retrospective case control study	Granfors M, Karypidis H, Hosseini F, Skjöldebrand-Sparre L, Stavreus-Evers A, Bremme K, Landgren BM, Sundström-Poromaa I, Wikström AK, Åkerud H.	BMC Med Genet. 2012 Dec 13;13:121. doi: 10.1186/1471-2350-13-121.	Granfors M	BMC Med Genet	2012	2012-12-15	PMC3556309		10.1186/1471-2350-13-121
Association study	19298746	Study of p53 gene mutations and placental expression in recurrent miscarriage cases	Kaare M, Bützow R, Ulander VM, Kaaja R, Aittomäki K, Painter JN.	Reprod Biomed Online. 2009 Mar;18(3):430-5. doi: 10.1016/s1472-6483(10)60105-8.	Kaare M	Reprod Biomed Online	2009	2009-03-21			10.1016/s1472-6483(10)60105-8
Association study	23672470	Histidine-rich glycoprotein gene polymorphism in patients with recurrent miscarriage	Lindgren KE, Kårehed K, Karypidis H, Hosseini F, Bremme K, Landgren BM, Skjöldebrand-Sparre L, Stavreus-Evers A, Sundström-Poromaa I, Akerud H.	Acta Obstet Gynecol Scand. 2013 Aug;92(8):974-7. doi: 10.1111/aogs.12155. Epub 2013 May 15.	Lindgren KE	Acta Obstet Gynecol Scand	2013	2013-05-16			10.1111/aogs.12155
Irrelevant	28810880	NLRP7 contributes to in vitro decidualization of endometrial stromal cells	Huang JY, Yu PH, Li YC, Kuo PL.	Reprod Biol Endocrinol. 2017 Aug 15;15(1):66. doi: 10.1186/s12958-017-0286-x.	Huang JY	Reprod Biol Endocrinol	2017	2017-08-17	PMC5558772		10.1186/s12958-017-0286-x
Association study	22995745	Genetic association of adipokine and UCP2 polymorphism with recurrent miscarriage among non-obese women	Verma PK, Prakash S, Parveen F, Faridi RM, Agrawal S.	Reprod Biomed Online. 2012 Nov;25(5):527-35. doi: 10.1016/j.rbmo.2012.07.006. Epub 2012 Jul 20.	Verma PK	Reprod Biomed Online	2012	2012-09-22			10.1016/j.rbmo.2012.07.006
Irrelevant	23231796	Protein kinase profiling in miscarriage: implications for the pathogenesis of trisomic pregnancy	Yong PJ, McFadden DE, Robinson WP.	J Obstet Gynaecol Can. 2012 Dec;34(12):1141-1148. doi: 10.1016/S1701-2163(16)35461-5.	Yong PJ	J Obstet Gynaecol Can	2012	2012-12-13			10.1016/S1701-2163(16)35461-5
Review	26308704	Genetic variations of the GP6 regulatory region in patients with sticky platelet syndrome and miscarriage	Sokol J, Skerenova M, Biringer K, Lasabova Z, Stasko J, Kubisz P.	Expert Rev Hematol. 2015 Dec;8(6):863-8. doi: 10.1586/17474086.2015.1083417. Epub 2015 Aug 25.	Sokol J	Expert Rev Hematol	2015	2015-08-27			10.1586/17474086.2015.1083417
Association study	22039093	Association of the R67X and W303X non-sense polymorphisms in the protein Z-dependent protease inhibitor gene with idiopathic recurrent miscarriage	AlShaikh FS, Finan RR, Almawi AW, Mustafa FE, Almawi WY.	Mol Hum Reprod. 2012 Mar;18(3):156-60. doi: 10.1093/molehr/gar069. Epub 2011 Oct 27.	AlShaikh FS	Mol Hum Reprod	2012	2011-11-01	PMC3292391		10.1093/molehr/gar069
Cytogenetic study	27813606	Chromosome 7 translocation breakpoints in male carriers: clinical features and implications for genetic counseling	Wang RX, Zhang HG, Pan Y, Zhu JH, Yue FG, Xue LT, Liu RZ.	Genet Mol Res. 2016 Oct 17;15(4). doi: 10.4238/gmr15048948.	Wang RX	Genet Mol Res	2016	2016-11-05			10.4238/gmr15048948
Irrelevant	20149831	Study of the structure and impact of human leukocyte antigen (HLA)-G-A, HLA-G-B, and HLA-G-DRB1 haplotypes in families with recurrent miscarriage	Kolte AM, Steffensen R, Nielsen HS, Hviid TV, Christiansen OB.	Hum Immunol. 2010 May;71(5):482-8. doi: 10.1016/j.humimm.2010.02.001. Epub 2010 Feb 19.	Kolte AM	Hum Immunol	2010	2010-02-13			10.1016/j.humimm.2010.02.001
Cytogenetic study	30926177	Analysis of chromosome microstructures in products of conception associated with recurrent miscarriage	Sato T, Migita O, Hata H, Okamoto A, Hata K.	Reprod Biomed Online. 2019 May;38(5):787-795. doi: 10.1016/j.rbmo.2018.12.010. Epub 2018 Dec 21.	Sato T	Reprod Biomed Online	2019	2019-03-31			10.1016/j.rbmo.2018.12.010
Association study	30611552	Association between estrogen receptor 1 (ESR1) and leukemia inhibitory factor (LIF) polymorphisms can help in the prediction of recurrent implantation failure	Vagnini LD, Renzi A, Petersen B, Canas MDCT, Petersen CG, Mauri AL, Mattila MC, Ricci J, Dieamant F, Oliveira JBA, Baruffi RLR, Franco JG Jr.	Fertil Steril. 2019 Mar;111(3):527-534. doi: 10.1016/j.fertnstert.2018.11.016. Epub 2019 Jan 2.	Vagnini LD	Fertil Steril	2019	2019-01-07			10.1016/j.fertnstert.2018.11.016
Review	16250887	The use of gene therapy tools in reproductive immunology research	Zenclussen AC, Zenclussen ML, Ritter T, Volk HD.	Curr Gene Ther. 2005 Oct;5(5):459-66. doi: 10.2174/156652305774329276.	Zenclussen AC	Curr Gene Ther	2005	2005-10-28			10.2174/156652305774329276
Association study	17640947	Genetic polymorphisms on the factor V gene in women with recurrent miscarriage and acquired APCR	Dawood F, Mountford R, Farquharson R, Quenby S.	Hum Reprod. 2007 Sep;22(9):2546-53. doi: 10.1093/humrep/dem210. Epub 2007 Jul 19.	Dawood F	Hum Reprod	2007	2007-07-21			10.1093/humrep/dem210
Association study	29785531	Prevalent genotypes of methylenetetrahydrofolate reductase (MTHFR) in recurrent miscarriage and recurrent implantation failure	Zhu Y, Wu T, Ye L, Li G, Zeng Y, Zhang Y.	J Assist Reprod Genet. 2018 Aug;35(8):1437-1442. doi: 10.1007/s10815-018-1205-6. Epub 2018 May 21.	Zhu Y	J Assist Reprod Genet	2018	2018-05-23	PMC6086799		10.1007/s10815-018-1205-6
Review	17981685	Role of progesterone and progestin therapy in threatened abortion and preterm labour	Szekeres-Bartho J, Wilczynski JR, Basta P, Kalinka J.	Front Biosci. 2008 Jan 1;13:1981-90. doi: 10.2741/2817.	Szekeres-Bartho J	Front Biosci	2008	2007-11-06			10.2741/2817
Association study	12571160	A polymorphism of the interleukin-6 gene promoter and idiopathic recurrent miscarriage	Unfried G, Böcskör S, Endler G, Nagele F, Huber JC, Tempfer CB.	Hum Reprod. 2003 Feb;18(2):267-70. doi: 10.1093/humrep/deg094.	Unfried G	Hum Reprod	2003	2003-02-07			10.1093/humrep/deg094
Cytogenetic study	23583422	DNA methylation profiling of placental villi from karyotypically normal miscarriage and recurrent miscarriage	Hanna CW, McFadden DE, Robinson WP.	Am J Pathol. 2013 Jun;182(6):2276-84. doi: 10.1016/j.ajpath.2013.02.021. Epub 2013 Apr 9.	Hanna CW	Am J Pathol	2013	2013-04-16			10.1016/j.ajpath.2013.02.021
Association study	19152063	Polymorphisms in estrogen metabolism and estrogen pathway genes and the risk of miscarriage	Cupisti S, Fasching PA, Ekici AB, Strissel PL, Loehberg CR, Strick R, Engel J, Dittrich R, Beckmann MW, Goecke TW.	Arch Gynecol Obstet. 2009 Sep;280(3):395-400. doi: 10.1007/s00404-009-0927-1. Epub 2009 Jan 18.	Cupisti S	Arch Gynecol Obstet	2009	2009-01-20			10.1007/s00404-009-0927-1
Association study	25203601	Polymorphisms in genes coding for the NK-cell receptor NKG2D and its ligand MICA in recurrent miscarriage	Hizem S, Mtiraoui N, Massaoudi S, Fortier C, Boukouaci W, Kahina A, Charron D, Mahjoub T, Tamouza R.	Am J Reprod Immunol. 2014 Dec;72(6):577-85. doi: 10.1111/aji.12314. Epub 2014 Sep 9.	Hizem S	Am J Reprod Immunol	2014	2014-09-10			10.1111/aji.12314
Irrelevant	28912064	Cell cycle and histone modification genes were decreased in placenta tissue from unexplained early miscarriage	Zhu Y, Li B, Wu T, Ye L, Zeng Y, Zhang Y.	Gene. 2017 Dec 15;636:17-22. doi: 10.1016/j.gene.2017.09.011. Epub 2017 Sep 12.	Zhu Y	Gene	2017	2017-09-16			10.1016/j.gene.2017.09.011
Irrelevant	21163855	Characterization of invasive trophoblasts generated from human embryonic stem cells	Udayashankar R, Baker D, Tuckerman E, Laird S, Li TC, Moore HD.	Hum Reprod. 2011 Feb;26(2):398-406. doi: 10.1093/humrep/deq350. Epub 2010 Dec 16.	Udayashankar R	Hum Reprod	2011	2010-12-18			10.1093/humrep/deq350
Irrelevant	28358424	Exome sequencing reveals novel IRXI mutation in congenital heart disease	Guo C, Wang Q, Wang Y, Yang L, Luo H, Cao XF, An L, Qiu Y, Du M, Ma X, Li H, Lu C.	Mol Med Rep. 2017 May;15(5):3193-3197. doi: 10.3892/mmr.2017.6410. Epub 2017 Mar 30.	Guo C	Mol Med Rep	2017	2017-03-31			10.3892/mmr.2017.6410
Irrelevant	29602452	Male pattern hair loss: Taking one for the team: The selfless gene	Uzoigwe CE, Sanchez Franco LC, Gascon Conde I, Sanchez Campoy A.	Med Hypotheses. 2018 May;114:1-4. doi: 10.1016/j.mehy.2018.02.016. Epub 2018 Feb 19.	Uzoigwe CE	Med Hypotheses	2018	2018-04-01			10.1016/j.mehy.2018.02.016
Review	23294443	Genome constraint through sexual reproduction: application of 4D-Genomics in reproductive biology	Horne SD, Abdallah BY, Stevens JB, Liu G, Ye KJ, Bremer SW, Heng HH.	Syst Biol Reprod Med. 2013 Jun;59(3):124-30. doi: 10.3109/19396368.2012.754969. Epub 2013 Jan 8.	Horne SD	Syst Biol Reprod Med	2013	2013-01-09			10.3109/19396368.2012.754969
Association study	16167952	The C46T polymorphism of the coagulation factor XII gene and idiopathic recurrent miscarriage	Walch K, Riener EK, Tempfer CB, Endler G, Huber JC, Unfried G.	BJOG. 2005 Oct;112(10):1434-6. doi: 10.1111/j.1471-0528.2005.00686.x.	Walch K	BJOG	2005	2005-09-20			10.1111/j.1471-0528.2005.00686.x
Association study	21126911	Vascular endothelial growth factor gene polymorphisms in North Indian patients with recurrent miscarriages	Aggarwal S, Parveen F, Faridi RM, Phadke S, Borkar M, Agrawal S.	Reprod Biomed Online. 2011 Jan;22(1):59-64. doi: 10.1016/j.rbmo.2010.08.005. Epub 2010 Aug 31.	Aggarwal S	Reprod Biomed Online	2011	2010-12-04			10.1016/j.rbmo.2010.08.005
Association study	20707730	Thrombophilic gene mutations in women with repeated spontaneous miscarriage	Mohamed MA, El Moaty MA, El Kholy AF, Mohamed SA, Ali AI.	Genet Test Mol Biomarkers. 2010 Oct;14(5):593-7. doi: 10.1089/gtmb.2010.0052. Epub 2010 Aug 14.	Mohamed MA	Genet Test Mol Biomarkers	2010	2010-08-17			10.1089/gtmb.2010.0052
Association study	23900206	Relationship between VEGFA polymorphisms and serum VEGF protein levels and recurrent spontaneous miscarriage	Almawi WY, Saldanha FL, Mahmood NA, Al-Zaman I, Sater MS, Mustafa FE.	Hum Reprod. 2013 Oct;28(10):2628-35. doi: 10.1093/humrep/det308. Epub 2013 Jul 30.	Almawi WY	Hum Reprod	2013	2013-08-01			10.1093/humrep/det308
Irrelevant	32046397	MiR-93 Inhibits Trophoblast Cell Proliferation and Promotes Cell Apoptosis by Targeting BCL2L2 in Recurrent Spontaneous Abortion	Liu HN, Tang XM, Wang XQ, Gao J, Li N, Wang YY, Xia HF.	Reprod Sci. 2020 Jan;27(1):152-162. doi: 10.1007/s43032-019-00003-w. Epub 2020 Jan 1.	Liu HN	Reprod Sci	2020	2020-02-13			10.1007/s43032-019-00003-w
Irrelevant	23715104	Pregnancy in Upshaw-Schulman syndrome	Kentouche K, Voigt A, Schleussner E, Schneppenheim R, Budde U, Beck JF, Stefańska-Windyga E, Windyga J.	Hamostaseologie. 2013 May 29;33(2):144-8. doi: 10.5482/HAMO-13-04-0025.	Kentouche K	Hamostaseologie	2013	2013-05-30			10.5482/HAMO-13-04-0025
Association study	20716560	Genetic variation within the hypothalamus-pituitary-ovarian axis in women with recurrent miscarriage	Hanna CW, Bretherick KL, Liu CC, Stephenson MD, Robinson WP.	Hum Reprod. 2010 Oct;25(10):2664-71. doi: 10.1093/humrep/deq211. Epub 2010 Aug 17.	Hanna CW	Hum Reprod	2010	2010-08-19			10.1093/humrep/deq211
Review	12781406	Familial Mediterranean fever and its implications for fertility and pregnancy	Mijatovic V, Hompes PG, Wouters MG.	Eur J Obstet Gynecol Reprod Biol. 2003 Jun 10;108(2):171-6. doi: 10.1016/s0301-2115(02)00417-7.	Mijatovic V	Eur J Obstet Gynecol Reprod Biol	2003	2003-06-05			10.1016/s0301-2115(02)00417-7
Association study	21565555	Genetic analysis of eNOS gene polymorphisms in association with recurrent miscarriage among North Indian women	Parveen F, Faridi RM, Alam S, Agrawal S.	Reprod Biomed Online. 2011 Jul;23(1):124-31. doi: 10.1016/j.rbmo.2011.03.022. Epub 2011 Apr 1.	Parveen F	Reprod Biomed Online	2011	2011-05-14			10.1016/j.rbmo.2011.03.022
Irrelevant	7531592	Immunohistochemical localization of neuromarkers and neuropeptides in human fetal and neonatal urinary bladder	Jen PY, Dixon JS, Gosling JA.	Br J Urol. 1995 Feb;75(2):230-5. doi: 10.1111/j.1464-410x.1995.tb07317.x.	Jen PY	Br J Urol	1995	1995-02-01			10.1111/j.1464-410x.1995.tb07317.x
Irrelevant	22537754	Maternal homozygocity for a 14 base pair insertion in exon 8 of the HLA-G gene and carriage of HLA class II alleles restricting HY immunity predispose to unexplained secondary recurrent miscarriage and low birth weight in children born to these patients	Christiansen OB, Kolte AM, Dahl M, Larsen EC, Steffensen R, Nielsen HS, Hviid TV.	Hum Immunol. 2012 Jul;73(7):699-705. doi: 10.1016/j.humimm.2012.04.014. Epub 2012 Apr 23.	Christiansen OB	Hum Immunol	2012	2012-04-28			10.1016/j.humimm.2012.04.014
Association study	20884142	Evaluation of PvuII and XbaI polymorphisms in the estrogen receptor alpha gene (ESR1) in relation to menstrual cycle timing and reproductive parameters in post-menopausal women	Silva IV, Rezende LC, Lanes SP, Souza LS, Madeira KP, Cerri MF, Paes MF, Daltoé RD, Chambô-Filho A, Guimarães MC, Graceli JB, Rangel LB.	Maturitas. 2010 Dec;67(4):363-7. doi: 10.1016/j.maturitas.2010.08.006. Epub 2010 Sep 29.	Silva IV	Maturitas	2010	2010-10-02			10.1016/j.maturitas.2010.08.006
Association study	16483878	Plasminogen activator inhibitor activity, 4G5G polymorphism of the plasminogen activator inhibitor 1 gene, and first-trimester miscarriage in women with polycystic ovary syndrome	Glueck CJ, Sieve L, Zhu B, Wang P.	Metabolism. 2006 Mar;55(3):345-52. doi: 10.1016/j.metabol.2005.09.008.	Glueck CJ	Metabolism	2006	2006-02-18			10.1016/j.metabol.2005.09.008
Association study	28238495	Maternal common variant rs2305957 spanning PLK4 is associated with blastocyst formation and early recurrent miscarriage	Zhang Q, Li G, Zhang L, Sun X, Zhang D, Lu J, Ma J, Yan J, Chen ZJ.	Fertil Steril. 2017 Apr;107(4):1034-1040.e5. doi: 10.1016/j.fertnstert.2017.01.006. Epub 2017 Feb 24.	Zhang Q	Fertil Steril	2017	2017-02-28			10.1016/j.fertnstert.2017.01.006
Association study	24047197	Endothelial nitric oxide synthase gene variants and haplotypes associated with an increased risk of idiopathic recurrent miscarriage	Almawi WY, Guarino BD, Al-Sulaiti MA, Al-Busaidi AS, Racoubian E, Finan RR.	Hum Fertil (Camb). 2013 Sep;16(3):200-6. doi: 10.3109/14647273.2013.806824.	Almawi WY	Hum Fertil (Camb)	2013	2013-09-20			10.3109/14647273.2013.806824
Review	27292272	Immunomodulatory activities of alpha lipoic acid with a special focus on its efficacy in preventing miscarriage	Monastra G, De Grazia S, Cilaker Micili S, Goker A, Unfer V.	Expert Opin Drug Deliv. 2016 Dec;13(12):1695-1708. doi: 10.1080/17425247.2016.1200556. Epub 2016 Jun 24.	Monastra G	Expert Opin Drug Deliv	2016	2016-06-14			10.1080/17425247.2016.1200556
Irrelevant	28819944	Contribution of inherited thrombophilia to recurrent miscarriage in the Polish population	Wolski H, Barlik M, Drews K, Klejewski A, Kurzawińska G, Ożarowski M, Łowicki Z, Seremak-Mrozikiewicz A.	Ginekol Pol. 2017;88(7):385-392. doi: 10.5603/GP.a2017.0072.	Wolski H	Ginekol Pol	2017	2017-08-19			10.5603/GP.a2017.0072
Association study	18299433	Associations between tumor necrosis factor-alpha and lymphotoxin-alpha polymorphisms and idiopathic recurrent miscarriage	Zammiti W, Mtiraoui N, Khairi H, Gris JC, Almawi WY, Mahjoub T.	Reproduction. 2008 Mar;135(3):397-403. doi: 10.1530/REP-07-0322.	Zammiti W	Reproduction	2008	2008-02-27			10.1530/REP-07-0322
Association study	25140979	Spontaneous abortion and functional polymorphism (Val16Ala) in the manganese SOD gene	Eskafi Sabet E, Salehi Z, Khodayari S, Sabouhi Zarafshan S, Zahiri Z.	J Obstet Gynaecol. 2015 Feb;35(2):159-62. doi: 10.3109/01443615.2014.937330. Epub 2014 Aug 20.	Eskafi Sabet E	J Obstet Gynaecol	2015	2014-08-21			10.3109/01443615.2014.937330
Irrelevant	26613217	Mannose-binding lectin may affect pregnancy outcome	Çalkavur Ş, Erdemir G, Onay H, Altun Köroğlu Ö, Yalaz M, Zekioğlu O, Aksu G, Özkınay F, Akercan F, Kültürsay N.	Turk J Pediatr. 2015 Jan-Feb;57(1):26-33.	Çalkavur Ş	Turk J Pediatr	2015	2015-11-28
Association study	17537304	[Relationship between three thrombophilic gene mutations and unexplained recurrent early spontaneous abortion]	Xu L, Liu XM, Zhang HY, Zhao J, Qi QW, Chang YF.	Zhonghua Fu Chan Ke Za Zhi. 2007 Mar;42(3):180-3.	Xu L	Zhonghua Fu Chan Ke Za Zhi	2007	2007-06-01
Association study	24702949	Prevalence of coagulation factor XIII and plasminogen activator inhibitor-1 gene polymorphisms among Egyptian women suffering from unexplained primary recurrent miscarriage	Elmahgoub IR, Afify RA, Abdel Aal AA, El-Sherbiny WS.	J Reprod Immunol. 2014 Jun;103:18-22. doi: 10.1016/j.jri.2014.02.007. Epub 2014 Mar 19.	Elmahgoub IR	J Reprod Immunol	2014	2014-04-08			10.1016/j.jri.2014.02.007
Irrelevant	28393453	Novel mechanism of miRNA-365-regulated trophoblast apoptosis in recurrent miscarriage	Zhao W, Shen WW, Cao XM, Ding WY, Yan LP, Gao LJ, Li XL, Zhong TY.	J Cell Mol Med. 2017 Oct;21(10):2412-2425. doi: 10.1111/jcmm.13163. Epub 2017 Apr 10.	Zhao W	J Cell Mol Med	2017	2017-04-11	PMC5618703		10.1111/jcmm.13163
Review	1975901	Recurrent miscarriage. II: Clinical associations, causes, and management	Stirrat GM.	Lancet. 1990 Sep 22;336(8717):728-33. doi: 10.1016/0140-6736(90)92215-4.	Stirrat GM	Lancet	1990	1990-09-22			10.1016/0140-6736(90)92215-4
Association study	27106102	Characterization of macrozoospermia-associated AURKC mutations in a mammalian meiotic system	Fellmeth JE, Ghanaim EM, Schindler K.	Hum Mol Genet. 2016 Jul 1;25(13):2698-2711. doi: 10.1093/hmg/ddw128. Epub 2016 Apr 22.	Fellmeth JE	Hum Mol Genet	2016	2016-04-24			10.1093/hmg/ddw128
Irrelevant	31287223	Study of carrier frequency of Warsaw breakage syndrome in the Ashkenazi Jewish population and presentation of two cases	Rabin R, Hirsch Y, Johansson MM, Ekstein J, Zeevi DA, Keena B, Zackai EH, Pappas J.	Am J Med Genet A. 2019 Oct;179(10):2144-2151. doi: 10.1002/ajmg.a.61284. Epub 2019 Jul 9.	Rabin R	Am J Med Genet A	2019	2019-07-10			10.1002/ajmg.a.61284
Irrelevant	27773758	Chlamydia related bacteria (Chlamydiales) in early pregnancy: community-based cohort study	Reid F, Oakeshott P, Kerry SR, Hay PE, Jensen JS.	Clin Microbiol Infect. 2017 Feb;23(2):119.e9-119.e14. doi: 10.1016/j.cmi.2016.10.011. Epub 2016 Oct 20.	Reid F	Clin Microbiol Infect	2017	2016-10-25	PMC5317141		10.1016/j.cmi.2016.10.011
Irrelevant	26526131	Expression profile of micro-RNAs and functional annotation analysis of their targets in human chorionic villi from early recurrent miscarriage	Tang L, Gao C, Gao L, Cui Y, Liu J.	Gene. 2016 Jan 15;576(1 Pt 2):366-71. doi: 10.1016/j.gene.2015.10.047. Epub 2015 Oct 23.	Tang L	Gene	2016	2015-11-04			10.1016/j.gene.2015.10.047
Association study	15191524	Association between human leukocyte antigen-G genotype and success of in vitro fertilization and pregnancy outcome	Hviid TV, Hylenius S, Lindhard A, Christiansen OB.	Tissue Antigens. 2004 Jul;64(1):66-9. doi: 10.1111/j.1399-0039.2004.00239.x.	Hviid TV	Tissue Antigens	2004	2004-06-12			10.1111/j.1399-0039.2004.00239.x
Irrelevant	23390560	Multiplex real-time PCR diagnostic of relapsing fevers in Africa	Elbir H, Henry M, Diatta G, Mediannikov O, Sokhna C, Tall A, Socolovschi C, Cutler SJ, Bilcha KD, Ali J, Campelo D, Barker SC, Raoult D, Drancourt M.	PLoS Negl Trop Dis. 2013;7(1):e2042. doi: 10.1371/journal.pntd.0002042. Epub 2013 Jan 31.	Elbir H	PLoS Negl Trop Dis	2013	2013-02-08	PMC3561136		10.1371/journal.pntd.0002042
Irrelevant	29270752	Expression of E2A in mid-secretory endometrium of women suffering from recurrent miscarriage	Yin ZN, Ding JL, Zhang Y, Li SJ, Zhang Y, Yang J.	J Huazhong Univ Sci Technolog Med Sci. 2017 Dec;37(6):910-914. doi: 10.1007/s11596-017-1826-5. Epub 2017 Dec 21.	Yin ZN	J Huazhong Univ Sci Technolog Med Sci	2017	2017-12-23			10.1007/s11596-017-1826-5
Review	22457663	Genetics of recurrent miscarriage: challenges, current knowledge, future directions	Rull K, Nagirnaja L, Laan M.	Front Genet. 2012 Mar 19;3:34. doi: 10.3389/fgene.2012.00034. eCollection 2012.	Rull K	Front Genet	2012	2012-03-30	PMC3306920		10.3389/fgene.2012.00034
Association study	15866604	Interleukin-1 receptor antagonist and interleukin-1 beta polymorphisms in women with recurrent miscarriage	Linjawi S, Li TC, Laird S, Blakemore A.	Fertil Steril. 2005 May;83(5):1549-52. doi: 10.1016/j.fertnstert.2004.10.052.	Linjawi S	Fertil Steril	2005	2005-05-04			10.1016/j.fertnstert.2004.10.052
Irrelevant	23266290	Transcriptional profiling with a pathway-oriented analysis in the placental villi of unexplained miscarriage	Lyu SW, Song H, Yoon JA, Chin MU, Sung SR, Kim YS, Lee WS, Yoon TK, Cha DH, Shim SH.	Placenta. 2013 Feb;34(2):133-40. doi: 10.1016/j.placenta.2012.12.003. Epub 2012 Dec 23.	Lyu SW	Placenta	2013	2012-12-26			10.1016/j.placenta.2012.12.003
Association study	20059466	STAT3 polymorphisms linked with idiopathic recurrent miscarriages	Finan RR, Mustafa FE, Al-Zaman I, Madan S, Issa AA, Almawi WY.	Am J Reprod Immunol. 2010 Jan;63(1):22-7. doi: 10.1111/j.1600-0897.2009.00765.x.	Finan RR	Am J Reprod Immunol	2010	2010-01-12			10.1111/j.1600-0897.2009.00765.x
Association study	26828479	A Common Variant of PROK1 (V67I) Acts as a Genetic Modifier in Early Human Pregnancy through Down-Regulation of Gene Expression	Su MT, Huang JY, Tsai HL, Chen YC, Kuo PL.	Int J Mol Sci. 2016 Jan 27;17(2):162. doi: 10.3390/ijms17020162.	Su MT	Int J Mol Sci	2016	2016-02-02	PMC4783896		10.3390/ijms17020162
Irrelevant	15361555	Inhibin, activin, follistatin, activin receptors and beta-glycan gene expression in the villous tissue of miscarriage patients	Muttukrishna S, Bearfield C, Johns J, Jauniaux E.	Mol Hum Reprod. 2004 Nov;10(11):793-8. doi: 10.1093/molehr/gah110. Epub 2004 Sep 10.	Muttukrishna S	Mol Hum Reprod	2004	2004-09-14			10.1093/molehr/gah110
Review	25428544	Defects of genes encoding inhibitors of coagulation and their application in early miscarriage aetiology	Simonidesova M, Simko J, Holoman K.	Bratisl Lek Listy. 2014;115(11):730-5. doi: 10.4149/bll_2014_141.	Simonidesova M	Bratisl Lek Listy	2014	2014-11-28			10.4149/bll_2014_141
Association study	22633257	Glutathione S-transferase genes and the risk of recurrent miscarriage in Italian women	Polimanti R, Piacentini S, Lazzarin N, Vaquero E, Re MA, Manfellotto D, Fuciarelli M.	Fertil Steril. 2012 Aug;98(2):396-400. doi: 10.1016/j.fertnstert.2012.05.003. Epub 2012 May 24.	Polimanti R	Fertil Steril	2012	2012-05-29			10.1016/j.fertnstert.2012.05.003
Case	29054962	Expanded alleles of the FMR1 gene are related to unexplained recurrent miscarriages	Wang XH, Song XH, Wang YL, Diao XH, Li T, Li QC, Zhang XH, Deng XH.	Biosci Rep. 2017 Nov 23;37(6):BSR20170856. doi: 10.1042/BSR20170856. Print 2017 Dec 22.	Wang XH	Biosci Rep	2017	2017-10-22	PMC5700269		10.1042/BSR20170856
Association study	24085449	Polymorphisms in the endothelial nitric oxide synthase gene associated with recurrent miscarriage	Luo L, Li DH, Wei SG, Zhang HB, Li SB, Zhao J.	Genet Mol Res. 2013 Sep 23;12(3):3879-86. doi: 10.4238/2013.September.23.6.	Luo L	Genet Mol Res	2013	2013-10-03			10.4238/2013.September.23.6
Association study	8333417	Risk of miscarriage and a common variant of the estrogen receptor gene	Taylor JA, Wilcox AJ, Bowes WA, Li Y, Liu ET, You M.	Am J Epidemiol. 1993 Jun 15;137(12):1361-4. doi: 10.1093/oxfordjournals.aje.a116645.	Taylor JA	Am J Epidemiol	1993	1993-06-15			10.1093/oxfordjournals.aje.a116645
Review	20636029	Progesterone-mediated immunomodulation in pregnancy: its relevance to leukocyte immunotherapy of recurrent miscarriage	Szekeres-Bartho J.	Immunotherapy. 2009 Sep;1(5):873-82. doi: 10.2217/imt.09.54.	Szekeres-Bartho J	Immunotherapy	2009	2010-07-20			10.2217/imt.09.54
Association study	22727980	Association of CTLA-4 and TNF-α polymorphism with recurrent miscarriage among North Indian women	Gupta R, Prakash S, Parveen F, Agrawal S.	Cytokine. 2012 Nov;60(2):456-62. doi: 10.1016/j.cyto.2012.05.018. Epub 2012 Jun 22.	Gupta R	Cytokine	2012	2012-06-26			10.1016/j.cyto.2012.05.018
Irrelevant	20228379	Comprehensive analysis of HLA-G: implications for recurrent spontaneous abortion	Berger DS, Hogge WA, Barmada MM, Ferrell RE.	Reprod Sci. 2010 Apr;17(4):331-8. doi: 10.1177/1933719109356802.	Berger DS	Reprod Sci	2010	2010-03-16			10.1177/1933719109356802
Cytogenetic study	20641042	Human embryonic stem cells as models for aneuploid chromosomal syndromes	Biancotti JC, Narwani K, Buehler N, Mandefro B, Golan-Lev T, Yanuka O, Clark A, Hill D, Benvenisty N, Lavon N.	Stem Cells. 2010 Sep;28(9):1530-40. doi: 10.1002/stem.483.	Biancotti JC	Stem Cells	2010	2010-07-20			10.1002/stem.483
Association study	25444508	Association between trefoil factor 3 gene variants and idiopathic recurrent spontaneous abortion	Haroun S, Altmäe S, Karypidis H, Kuningas M, Landgren BM, Akerud H, Skjöldebrand-Sparre L, Hosseini F, Bremme K, Sundström-Poromaa I, Stavreus-Evers A.	Reprod Biomed Online. 2014 Dec;29(6):737-44. doi: 10.1016/j.rbmo.2014.08.007. Epub 2014 Sep 3.	Haroun S	Reprod Biomed Online	2014	2014-12-03			10.1016/j.rbmo.2014.08.007
Irrelevant	29387191	Maternal natural killer cell immunoglobulin receptor genes and human leukocyte antigen-C ligands influence recurrent spontaneous abortion in the Han Chinese population	Su N, Wang H, Zhang B, Kang Y, Guo Q, Xiao H, Yang H, Liao S.	Exp Ther Med. 2018 Jan;15(1):327-337. doi: 10.3892/etm.2017.5406. Epub 2017 Oct 31.	Su N	Exp Ther Med	2018	2018-02-02	PMC5769230		10.3892/etm.2017.5406
Association study	20134171	Polymorphisms in NOS3, ACE and PAI-1 genes and risk of spontaneous recurrent miscarriage in the Gaza Strip	Al Sallout RJ, Sharif FA.	Med Princ Pract. 2010;19(2):99-104. doi: 10.1159/000273067. Epub 2010 Feb 4.	Al Sallout RJ	Med Princ Pract	2010	2010-02-06			10.1159/000273067
Association study	23360675	A genetic association study of NLRP2 and NLRP7 genes in idiopathic recurrent miscarriage	Huang JY, Su M, Lin SH, Kuo PL.	Hum Reprod. 2013 Apr;28(4):1127-34. doi: 10.1093/humrep/det001. Epub 2013 Jan 29.	Huang JY	Hum Reprod	2013	2013-01-31			10.1093/humrep/det001
Irrelevant	25063728	Methylation status of human chorionic gonadotropin beta subunit promoter and TFAP2A expression as factors regulating CGB gene expression in placenta	Głodek A, Kubiczak MJ, Walkowiak GP, Nowak-Markwitz E, Jankowska A.	Fertil Steril. 2014 Oct;102(4):1175-1182.e8. doi: 10.1016/j.fertnstert.2014.06.016. Epub 2014 Jul 22.	Głodek A	Fertil Steril	2014	2014-07-27			10.1016/j.fertnstert.2014.06.016
Review	10913952	The critical and expanding role of genetics in assisted reproduction	Kent-First M.	Prenat Diagn. 2000 Jul;20(7):536-51. doi: 10.1002/1097-0223(200007)20:7<536::aid-pd878>3.0.co;2-x.	Kent-First M	Prenat Diagn	2000	2000-07-29			10.1002/1097-0223(200007)20:7<536::aid-pd878>3.0.co;2-x
Association study	26061487	Association of 14-bp insertion/deletion polymorphism of HLA-G gene with idiopathic recurrent miscarriages in infertility center patients in Yazd, Iran	Arjmand F, Samadi M.	J Immunotoxicol. 2016;13(2):249-54. doi: 10.3109/1547691X.2015.1052159. Epub 2015 Jun 10.	Arjmand F	J Immunotoxicol	2016	2015-06-11			10.3109/1547691X.2015.1052159
Association study	22809231	Role of Foxp3 gene in maternal susceptibility to pre-eclampsia - a study from South India	Jahan P, Sreenivasagari R, Goudi D, Komaravalli PL, Ishaq M.	Scand J Immunol. 2013 Feb;77(2):104-8. doi: 10.1111/j.1365-3083.2012.02760.x.	Jahan P	Scand J Immunol	2013	2012-07-20			10.1111/j.1365-3083.2012.02760.x
Irrelevant	26879955	Deep-sequencing identification of differentially expressed miRNAs in decidua and villus of recurrent miscarriage patients	Wang JM, Gu Y, Zhang Y, Yang Q, Zhang X, Yin L, Wang J.	Arch Gynecol Obstet. 2016 May;293(5):1125-35. doi: 10.1007/s00404-016-4038-5. Epub 2016 Feb 15.	Wang JM	Arch Gynecol Obstet	2016	2016-02-17	PMC4829624		10.1007/s00404-016-4038-5
Cytogenetic study	26060483	Evaluation of chromosomal abnormalities and common trombophilic mutations in cases with recurrent miscarriage	Karatas A, Eroz R, Albayrak M, Ozlu T, Cakmak B, Keskin F.	Afr Health Sci. 2014 Mar;14(1):216-22. doi: 10.4314/ahs.v14i1.34.	Karatas A	Afr Health Sci	2014	2015-06-11	PMC4449075		10.4314/ahs.v14i1.34
Association study	21410502	Association between HLA-E *0101 homozygosity and recurrent miscarriage in Egyptian women	Mosaad YM, Abdel-Dayem Y, El-Deek BS, El-Sherbini SM.	Scand J Immunol. 2011 Aug;74(2):205-9. doi: 10.1111/j.1365-3083.2011.02559.x.	Mosaad YM	Scand J Immunol	2011	2011-03-18			10.1111/j.1365-3083.2011.02559.x
Irrelevant	27936167	The Slavic NBN Founder Mutation: A Role for Reproductive Fitness?	Seemanova E, Varon R, Vejvalka J, Jarolim P, Seeman P, Chrzanowska KH, Digweed M, Resnick I, Kremensky I, Saar K, Hoffmann K, Dutrannoy V, Karbasiyan M, Ghani M, Barić I, Tekin M, Kovacs P, Krawczak M, Reis A, Sperling K, Nothnagel M.	PLoS One. 2016 Dec 9;11(12):e0167984. doi: 10.1371/journal.pone.0167984. eCollection 2016.	Seemanova E	PLoS One	2016	2016-12-10	PMC5148078		10.1371/journal.pone.0167984
Association study	16154434	The factor V Leiden mutation, high factor VIII, and high plasminogen activator inhibitor activity: etiologies for sporadic miscarriage	Glueck CJ, Pranikoff J, Aregawi D, Haque M, Zhu B, Tracy T, Wang P.	Metabolism. 2005 Oct;54(10):1345-9. doi: 10.1016/j.metabol.2005.04.024.	Glueck CJ	Metabolism	2005	2005-09-13			10.1016/j.metabol.2005.04.024
Association study	12064834	Gene polymorphisms of tissue plasminogen activator and plasminogen activator inhibitor-1 in patients with antiphospholipid antibodies	Yasuda S, Tsutsumi A, Atsumi T, Bertolaccini ML, Ichikawa K, Khamashta MA, Hughes GR, Koike T.	J Rheumatol. 2002 Jun;29(6):1192-7.	Yasuda S	J Rheumatol	2002	2002-06-18
Association study	24322345	The association of arylendosulfatase 1 (SULF1) gene polymorphism with recurrent miscarriage	Zahraei M, Sheikhha MH, Kalantar SM, Ghasemi N, Jahaninejad T, Rajabi S, Mohammadpour H.	J Assist Reprod Genet. 2014 Feb;31(2):157-61. doi: 10.1007/s10815-013-0150-7. Epub 2013 Dec 10.	Zahraei M	J Assist Reprod Genet	2014	2013-12-11	PMC3933597		10.1007/s10815-013-0150-7
Irrelevant	22850470	Microarray profiling of secretory-phase endometrium from patients with recurrent miscarriage	Othman R, Omar MH, Shan LP, Shafiee MN, Jamal R, Mokhtar NM.	Reprod Biol. 2012 Jul;12(2):183-99. doi: 10.1016/s1642-431x(12)60085-0.	Othman R	Reprod Biol	2012	2012-08-02			10.1016/s1642-431x(12)60085-0
Association study	23211130	Polymorphisms in the vascular endothelial growth factor gene associated with recurrent spontaneous miscarriage	Li L, Donghong L, Shuguang W, Hongbo Z, Jing Z, Shengbin L.	J Matern Fetal Neonatal Med. 2013 May;26(7):686-90. doi: 10.3109/14767058.2012.746305. Epub 2012 Dec 14.	Li L	J Matern Fetal Neonatal Med	2013	2012-12-06			10.3109/14767058.2012.746305
Association study	23038710	Risk factors and pregnancy outcomes in women with syphilis diagnosed using a molecular approach	Casal C, Araújo Eda C, Corvelo TC.	Sex Transm Infect. 2013 May;89(3):257-61. doi: 10.1136/sextrans-2012-050552. Epub 2012 Oct 4.	Casal C	Sex Transm Infect	2013	2012-10-06			10.1136/sextrans-2012-050552
Irrelevant	23290504	Increased placental expression and maternal serum levels of apoptosis-inducing TRAIL in recurrent miscarriage	Rull K, Tomberg K, Kõks S, Männik J, Möls M, Sirotkina M, Värv S, Laan M.	Placenta. 2013 Feb;34(2):141-8. doi: 10.1016/j.placenta.2012.11.032. Epub 2013 Jan 3.	Rull K	Placenta	2013	2013-01-08	PMC3562443		10.1016/j.placenta.2012.11.032
Association study	16449315	Annexin A5 polymorphism (-1C-->T) and the presence of anti-annexin A5 antibodies in the antiphospholipid syndrome	de Laat B, Derksen RH, Mackie IJ, Roest M, Schoormans S, Woodhams BJ, de Groot PG, van Heerde WL.	Ann Rheum Dis. 2006 Nov;65(11):1468-72. doi: 10.1136/ard.2005.045237. Epub 2006 Jan 31.	de Laat B	Ann Rheum Dis	2006	2006-02-02	PMC1798354		10.1136/ard.2005.045237
Review	15851056	Transcriptional consequences of autosomal trisomy: primary gene dosage with complex downstream effects	FitzPatrick DR.	Trends Genet. 2005 May;21(5):249-53. doi: 10.1016/j.tig.2005.02.012.	FitzPatrick DR	Trends Genet	2005	2005-04-27			10.1016/j.tig.2005.02.012
Association study	24499375	Association of oxidative stress-related genes with idiopathic recurrent miscarriage	Khadzhieva MB, Lutcenko NN, Volodin IV, Morozova KV, Salnikova LE.	Free Radic Res. 2014 May;48(5):534-41. doi: 10.3109/10715762.2014.891735. Epub 2014 Mar 5.	Khadzhieva MB	Free Radic Res	2014	2014-02-07			10.3109/10715762.2014.891735
Association study	22990475	Should factor V Leiden mutation and prothrombin gene polymorphism testing be done in women with recurrent miscarriage from North India?	Parveen F, Shukla A, Agrawal S.	Arch Gynecol Obstet. 2013 Feb;287(2):375-81. doi: 10.1007/s00404-012-2557-2. Epub 2012 Sep 19.	Parveen F	Arch Gynecol Obstet	2013	2012-09-20			10.1007/s00404-012-2557-2
Irrelevant	21807602	Cross-comparison of the genome sequences from human, chimpanzee, Neanderthal and a Denisovan hominin identifies novel potentially compensated mutations	Zhang G, Pei Z, Ball EV, Mort M, Kehrer-Sawatzki H, Cooper DN.	Hum Genomics. 2011 Jul;5(5):453-84. doi: 10.1186/1479-7364-5-5-453.	Zhang G	Hum Genomics	2011	2011-08-03	PMC3525967		10.1186/1479-7364-5-5-453
Association study	26260058	Two novel genetic variants in the mineralocorticoid receptor gene associated with spontaneous preterm birth	Christiaens I, Ang QW, Gordon LN, Fang X, Williams SM, Pennell CE, Olson DM.	BMC Med Genet. 2015 Aug 11;16:59. doi: 10.1186/s12881-015-0205-y.	Christiaens I	BMC Med Genet	2015	2015-08-12	PMC4593185		10.1186/s12881-015-0205-y
Association study	19200973	Alleles and haplotypes of the estrogen receptor alpha gene are associated with an increased risk of spontaneous abortion	Pineda B, Hermenegildo C, Tarín JJ, Laporta P, Cano A, García-Pérez MA.	Fertil Steril. 2010 Apr;93(6):1809-15. doi: 10.1016/j.fertnstert.2008.12.086. Epub 2009 Feb 6.	Pineda B	Fertil Steril	2010	2009-02-10			10.1016/j.fertnstert.2008.12.086
Irrelevant	23696422	Views and preferences for the implementation of non-invasive prenatal diagnosis for single gene disorders from health professionals in the United Kingdom	Hill M, Karunaratna M, Lewis C, Forya F, Chitty L.	Am J Med Genet A. 2013 Jul;161A(7):1612-8. doi: 10.1002/ajmg.a.35972. Epub 2013 May 21.	Hill M	Am J Med Genet A	2013	2013-05-23			10.1002/ajmg.a.35972
Irrelevant	20145075	NME1 at the human maternal-fetal interface downregulates titin expression and invasiveness of trophoblast cells via MAPK pathway in early pregnancy	Xie KM, Hou XF, Li MQ, Li DJ.	Reproduction. 2010 Apr;139(4):799-808. doi: 10.1530/REP-09-0490. Epub 2010 Feb 9.	Xie KM	Reproduction	2010	2010-02-11			10.1530/REP-09-0490
Association study	28580572	The impact of low molecular weight heparin on obstetric outcomes among unexplained recurrent miscarriages complicated with methylenetetrahydrofolate reductase gene polymorphism	Cetin O, Karaman E, Cim N, Dirik D, Sahin HG, Kara E, Esen R.	Ginekol Pol. 2017;88(5):260-265. doi: 10.5603/GP.a2017.0049.	Cetin O	Ginekol Pol	2017	2017-06-06			10.5603/GP.a2017.0049
Case	30115739	hCALCRL mutation causes autosomal recessive nonimmune hydrops fetalis with lymphatic dysplasia	Mackie DI, Al Mutairi F, Davis RB, Kechele DO, Nielsen NR, Snyder JC, Caron MG, Kliman HJ, Berg JS, Simms J, Poyner DR, Caron KM.	J Exp Med. 2018 Sep 3;215(9):2339-2353. doi: 10.1084/jem.20180528. Epub 2018 Aug 16.	Mackie DI	J Exp Med	2018	2018-08-18	PMC6122977		10.1084/jem.20180528
Irrelevant	29203382	Thirteen years' experience of 893 PGD cycles for monogenic disorders in a publicly funded, nationally regulated regional hospital service	Girardet A, Ishmukhametova A, Viart V, Plaza S, Saguet F, Verriere G, Hamamah S, Coupier I, Haquet E, Anahory T, Willems M, Claustres M.	Reprod Biomed Online. 2018 Feb;36(2):154-163. doi: 10.1016/j.rbmo.2017.10.113. Epub 2017 Nov 22.	Girardet A	Reprod Biomed Online	2018	2017-12-06			10.1016/j.rbmo.2017.10.113
Association study	27068821	Polymorphisms in the MTHFR gene influence embryo viability and the incidence of aneuploidy	Enciso M, Sarasa J, Xanthopoulou L, Bristow S, Bowles M, Fragouli E, Delhanty J, Wells D.	Hum Genet. 2016 May;135(5):555-568. doi: 10.1007/s00439-016-1652-z. Epub 2016 Apr 11.	Enciso M	Hum Genet	2016	2016-04-13			10.1007/s00439-016-1652-z
Association study	23499152	A modest but significant effect of CGB5 gene promoter polymorphisms in modulating the risk of recurrent miscarriage	Rull K, Christiansen OB, Nagirnaja L, Steffensen R, Margus T, Laan M.	Fertil Steril. 2013 Jun;99(7):1930-6.e6. doi: 10.1016/j.fertnstert.2013.02.019. Epub 2013 Mar 15.	Rull K	Fertil Steril	2013	2013-03-19	PMC3698440		10.1016/j.fertnstert.2013.02.019
Irrelevant	18931510	A likelihood model that accounts for censoring due to fetal loss can accurately test the effects of maternal and fetal genotype on the probability of miscarriage	O'Donnell CI, Glueck CJ, Fingerlin TE, Glueck DH.	Hum Hered. 2009;67(1):57-65. doi: 10.1159/000164399. Epub 2008 Oct 17.	O'Donnell CI	Hum Hered	2009	2008-10-22	PMC2755496	NIHMS124951	10.1159/000164399
Association study	18765015	Microarray evaluation of endometrial receptivity in Chinese women with polycystic ovary syndrome	Qiao J, Wang L, Li R, Zhang X.	Reprod Biomed Online. 2008 Sep;17(3):425-35. doi: 10.1016/s1472-6483(10)60228-3.	Qiao J	Reprod Biomed Online	2008	2008-09-04			10.1016/s1472-6483(10)60228-3
Association study	26088544	Polymorphisms in Genes Coding for Cytokines, Mannose-Binding Lectin, Collagen Metabolism and Thrombophilia in Women with Cervical Insufficiency	Sundtoft I, Uldbjerg N, Steffensen R, Sommer S, Christiansen OB.	Gynecol Obstet Invest. 2016;81(1):15-22. doi: 10.1159/000381620. Epub 2015 Jun 17.	Sundtoft I	Gynecol Obstet Invest	2016	2015-06-20			10.1159/000381620
Irrelevant	18539642	Gene expression in cultured endometrium from women with different outcomes following IVF	Bersinger NA, Wunder DM, Birkhäuser MH, Mueller MD.	Mol Hum Reprod. 2008 Aug;14(8):475-84. doi: 10.1093/molehr/gan036. Epub 2008 Jun 6.	Bersinger NA	Mol Hum Reprod	2008	2008-06-10			10.1093/molehr/gan036
Cytogenetic study	22384431	An update of preimplantation genetic diagnosis in gene diseases, chromosomal translocation, and aneuploidy screening	Chang LJ, Chen SU, Tsai YY, Hung CC, Fang MY, Su YN, Yang YS.	Clin Exp Reprod Med. 2011 Sep;38(3):126-34. doi: 10.5653/cerm.2011.38.3.126. Epub 2011 Sep 30.	Chang LJ	Clin Exp Reprod Med	2011	2012-03-03	PMC3283069		10.5653/cerm.2011.38.3.126
Case	25750203	Novel missense mutation in WNT6 in 100 couples with unexplained recurrent miscarriage	Zhang Y, Li G, Fan Y, Cui Y, Huang S, Ma J, Yan J, Chen ZJ.	Hum Reprod. 2015 Apr;30(4):994-9. doi: 10.1093/humrep/dev028. Epub 2015 Mar 6.	Zhang Y	Hum Reprod	2015	2015-03-10			10.1093/humrep/dev028
Association study	25127195	Reduced levels of plasma kisspeptin during the antenatal booking visit are associated with increased risk of miscarriage	Jayasena CN, Abbara A, Izzi-Engbeaya C, Comninos AN, Harvey RA, Gonzalez Maffe J, Sarang Z, Ganiyu-Dada Z, Padilha AI, Dhanjal M, Williamson C, Regan L, Ghatei MA, Bloom SR, Dhillo WS.	J Clin Endocrinol Metab. 2014 Dec;99(12):E2652-60. doi: 10.1210/jc.2014-1953.	Jayasena CN	J Clin Endocrinol Metab	2014	2014-08-16	PMC4255122		10.1210/jc.2014-1953
Association study	30027725	Low Expression of LEFTY1 in Placental Villi Is Associated with Early Unexplained Miscarriage	Xue H, Ma L, Xue J, Sun X, Li M, Lu H, Zhou Y, Guo Y, Zhang Y, Bai J.	J Reprod Med. 2017 May-Jun;62(5-6):305-10.	Xue H	J Reprod Med	2017	2018-07-21
Irrelevant	25154016	Th17 cells and related cytokines in unexplained recurrent spontaneous miscarriage at the implantation window	Saifi B, Rezaee SA, Tajik N, Ahmadpour ME, Ashrafi M, Vakili R, SoleimaniAsl S, Aflatoonian R, Mehdizadeh M.	Reprod Biomed Online. 2014 Oct;29(4):481-9. doi: 10.1016/j.rbmo.2014.06.008. Epub 2014 Jul 10.	Saifi B	Reprod Biomed Online	2014	2014-08-26			10.1016/j.rbmo.2014.06.008
Association study	19778488	Association between genetic polymorphisms in cytokine genes and recurrent miscarriage--a meta-analysis	Medica I, Ostojic S, Pereza N, Kastrin A, Peterlin B.	Reprod Biomed Online. 2009 Sep;19(3):406-14. doi: 10.1016/s1472-6483(10)60176-9.	Medica I	Reprod Biomed Online	2009	2009-09-26			10.1016/s1472-6483(10)60176-9
Irrelevant	27957444	A Novel Mutation in the OFD1 Gene in a Family with Oral-Facial-Digital Syndrome Type 1: A Case Report	Dehghan Tezerjani M, Maroofian R, Vahidi Mehrjardi MY, Chioza BA, Zamaninejad S, Kalantar SM, Nori-Shadkam M, Ghadimi H, Baple EL, Crosby AH, Dehghani M.	Iran J Public Health. 2016 Oct;45(10):1359-1366.	Dehghan Tezerjani M	Iran J Public Health	2016	2016-12-14	PMC5149501
Irrelevant	23273756	Sperm macrocephaly syndrome in a patient without AURKC mutations and with a history of recurrent miscarriage	Molinari E, Mirabelli M, Raimondo S, Brussino A, Gennarelli G, Bongioanni F, Revelli A.	Reprod Biomed Online. 2013 Feb;26(2):148-56. doi: 10.1016/j.rbmo.2012.11.004. Epub 2012 Nov 20.	Molinari E	Reprod Biomed Online	2013	2013-01-01			10.1016/j.rbmo.2012.11.004
Association study	18263639	Association of maternal killer-cell immunoglobulin-like receptors and parental HLA-C genotypes with recurrent miscarriage	Hiby SE, Regan L, Lo W, Farrell L, Carrington M, Moffett A.	Hum Reprod. 2008 Apr;23(4):972-6. doi: 10.1093/humrep/den011. Epub 2008 Feb 8.	Hiby SE	Hum Reprod	2008	2008-02-12			10.1093/humrep/den011
Irrelevant	22243719	Placental villous expression of TNFα and IL-10 and effect of oxygen tension in euploid early pregnancy failure	Calleja-Agius J, Jauniaux E, Muttukrishna S.	Am J Reprod Immunol. 2012 Jun;67(6):515-25. doi: 10.1111/j.1600-0897.2012.01104.x. Epub 2012 Jan 16.	Calleja-Agius J	Am J Reprod Immunol	2012	2012-01-17			10.1111/j.1600-0897.2012.01104.x
Irrelevant	28826362	miR-3074-5p Promotes the Apoptosis but Inhibits the Invasiveness of Human Extravillous Trophoblast-Derived HTR8/SVneo Cells In Vitro	Gu Y, Shi Y, Yang Q, Gu WW, He YP, Zheng HJ, Zhang X, Wang JM, Wang J.	Reprod Sci. 2018 May;25(5):690-699. doi: 10.1177/1933719117725823. Epub 2017 Aug 22.	Gu Y	Reprod Sci	2018	2017-08-23			10.1177/1933719117725823
Irrelevant	19603539	Gpx5 protects the family jewels	Aitken RJ.	J Clin Invest. 2009 Jul;119(7):1849-51. doi: 10.1172/jci39688.	Aitken RJ	J Clin Invest	2009	2009-07-16	PMC2701887		10.1172/jci39688
Irrelevant	28703660	Comparison of two preventive treatments for patients with recurrent miscarriages carrying a C677T methylenetetrahydrofolate reductase mutation: 5-year experience	Merviel P, Cabry R, Lourdel E, Lanta S, Amant C, Copin H, Benkhalifa M.	J Int Med Res. 2017 Dec;45(6):1720-1730. doi: 10.1177/0300060516675111. Epub 2017 Jan 12.	Merviel P	J Int Med Res	2017	2017-07-14	PMC5805189		10.1177/0300060516675111
Association study	25517908	Activity of coagulation factor XI in patients with spontaneous miscarriage: the presence of risk alleles	Sokol J, Biringer K, Skerenova M, Stasko J, Kubisz P.	J Obstet Gynaecol. 2015;35(6):621-4. doi: 10.3109/01443615.2014.991284. Epub 2014 Dec 17.	Sokol J	J Obstet Gynaecol	2015	2014-12-18			10.3109/01443615.2014.991284
Irrelevant	16472380	A novel expression system of domain I of human beta2 glycoprotein I in Escherichia coli	Ioannou Y, Giles I, Lambrianides A, Richardson C, Pearl LH, Latchman DS, Isenberg DA, Rahman A.	BMC Biotechnol. 2006 Feb 10;6:8. doi: 10.1186/1472-6750-6-8.	Ioannou Y	BMC Biotechnol	2006	2006-02-14	PMC1402286		10.1186/1472-6750-6-8
Association study	21821247	Adenomyosis does not affect implantation, but is associated with miscarriage in patients undergoing oocyte donation	Martínez-Conejero JA, Morgan M, Montesinos M, Fortuño S, Meseguer M, Simón C, Horcajadas JA, Pellicer A.	Fertil Steril. 2011 Oct;96(4):943-50. doi: 10.1016/j.fertnstert.2011.07.1088. Epub 2011 Aug 6.	Martínez-Conejero JA	Fertil Steril	2011	2011-08-09			10.1016/j.fertnstert.2011.07.1088
Association study	21085752	[Progesterone receptor gene polymorphism and recurrent spontaneous abortion]	Traina E, Daher S, Franchim CS, Fuziy JA, Moron AF, Banzato PC, Mattar R.	Rev Bras Ginecol Obstet. 2010 May;32(5):229-33.	Traina E	Rev Bras Ginecol Obstet	2010	2010-11-19
Association study	23628391	Incidence and risk factors of anti-HLA immunization after pregnancy	Masson E, Vidal C, Deschamps M, Bongain S, Thevenin C, Dupont I, Rietmulher D, Pouthier F, Mongaillard G, Chabod J, Ferrand C, Tiberghien P, Rebibou JM.	Hum Immunol. 2013 Aug;74(8):946-51. doi: 10.1016/j.humimm.2013.04.025. Epub 2013 Apr 27.	Masson E	Hum Immunol	2013	2013-05-01			10.1016/j.humimm.2013.04.025
Association study	26084897	A functional polymorphism in the promoter region of interleukin-10 gene increases the risk for spontaneous abortions--a triad study	Vidyadhari M, Sujatha M, Krupa P, Jyothy A, Nallari P, Venkateshwari A.	J Assist Reprod Genet. 2015 Jul;32(7):1129-34. doi: 10.1007/s10815-015-0504-4. Epub 2015 Jun 18.	Vidyadhari M	J Assist Reprod Genet	2015	2015-06-19	PMC4531861		10.1007/s10815-015-0504-4
Case	16545901	Leukemia inhibitory factor gene mutations in the population of infertile women are not restricted to nulligravid patients	Kralickova M, Sima R, Vanecek T, Sima P, Rokyta Z, Ulcova-Gallova Z, Sucha R, Uher P, Hes O.	Eur J Obstet Gynecol Reprod Biol. 2006 Aug;127(2):231-5. doi: 10.1016/j.ejogrb.2006.02.008. Epub 2006 Mar 20.	Kralickova M	Eur J Obstet Gynecol Reprod Biol	2006	2006-03-21			10.1016/j.ejogrb.2006.02.008
Association study	26750928	Role of Collagen Gene Polymorphisms in the Structure of Early Gestation Loss	Alegina EV, Tetruashvili NK, Agadzhanova AA, Trofimov DY, Donnikov AE.	Bull Exp Biol Med. 2016 Jan;160(3):360-3. doi: 10.1007/s10517-016-3171-2. Epub 2016 Jan 11.	Alegina EV	Bull Exp Biol Med	2016	2016-01-12			10.1007/s10517-016-3171-2
Irrelevant	25165809	Effects of maternal smoking on the placental expression of genes related to angiogenesis and apoptosis during the first trimester	Kawashima A, Koide K, Ventura W, Hori K, Takenaka S, Maruyama D, Matsuoka R, Ichizuka K, Sekizawa A.	PLoS One. 2014 Aug 28;9(8):e106140. doi: 10.1371/journal.pone.0106140. eCollection 2014.	Kawashima A	PLoS One	2014	2014-08-29	PMC4148425		10.1371/journal.pone.0106140
Association study	28940947	A Single Nucleotide Polymorphism of DNA methyltransferase 3B gene is a risk factor for recurrent spontaneous abortion	Barišić A, Pereza N, Hodžić A, Ostojić S, Peterlin B.	Am J Reprod Immunol. 2017 Dec;78(6). doi: 10.1111/aji.12765. Epub 2017 Sep 20.	Barišić A	Am J Reprod Immunol	2017	2017-09-24			10.1111/aji.12765
Irrelevant	22266274	The involvement of inflammatory cytokines in the pathogenesis of recurrent miscarriage	Giannubilo SR, Landi B, Pozzi V, Sartini D, Cecati M, Stortoni P, Corradetti A, Saccucci F, Tranquilli AL, Emanuelli M.	Cytokine. 2012 Apr;58(1):50-6. doi: 10.1016/j.cyto.2011.12.019. Epub 2012 Jan 21.	Giannubilo SR	Cytokine	2012	2012-01-24			10.1016/j.cyto.2011.12.019
Association study	20106534	Tumor necrosis factor-alpha polymorphisms in women with idiopathic recurrent miscarriage	Finan RR, Al-Irhayim Z, Mustafa FE, Al-Zaman I, Mohammed FA, Al-Khateeb GM, Madan S, Issa AA, Almawi WY.	J Reprod Immunol. 2010 Mar;84(2):186-92. doi: 10.1016/j.jri.2009.12.005. Epub 2010 Jan 27.	Finan RR	J Reprod Immunol	2010	2010-01-29			10.1016/j.jri.2009.12.005
Association study	11473956	Endothelial nitric oxide synthase gene polymorphism in women with idiopathic recurrent miscarriage	Tempfer C, Unfried G, Zeillinger R, Hefler L, Nagele F, Huber JC.	Hum Reprod. 2001 Aug;16(8):1644-7. doi: 10.1093/humrep/16.8.1644.	Tempfer C	Hum Reprod	2001	2001-07-28			10.1093/humrep/16.8.1644
Association study	21354454	Association of HLA-G alleles and 3' UTR 14 bp haplotypes with recurrent miscarriage in Brazilian couples	Vargas RG, Sarturi PR, Mattar SB, Bompeixe EP, Silva Jdos S, Pirri A, Bicalho Mda G.	Hum Immunol. 2011 Jun;72(6):479-85. doi: 10.1016/j.humimm.2011.02.011. Epub 2011 Feb 25.	Vargas RG	Hum Immunol	2011	2011-03-01			10.1016/j.humimm.2011.02.011
Irrelevant	27748453	MicroRNA-16 inhibits feto-maternal angiogenesis and causes recurrent spontaneous abortion by targeting vascular endothelial growth factor	Zhu Y, Lu H, Huo Z, Ma Z, Dang J, Dang W, Pan L, Chen J, Zhong H.	Sci Rep. 2016 Oct 17;6:35536. doi: 10.1038/srep35536.	Zhu Y	Sci Rep	2016	2016-10-18	PMC5066269		10.1038/srep35536
Association study	21795738	Strong association between angiotensin I-converting enzyme I/D polymorphism and unexplained recurrent miscarriage of Chinese women--a case-control study	Zhang S, Wang J, Wang B, Ping Y, Ma X.	Reprod Sci. 2011 Aug;18(8):743-6. doi: 10.1177/1933719111415865.	Zhang S	Reprod Sci	2011	2011-07-29			10.1177/1933719111415865
Irrelevant	12116320	Preimplantation genetic diagnosis for single gene disorders: experience with five single gene disorders	Harper JC, Wells D, Piyamongkol W, Abou-Sleiman P, Apessos A, Ioulianos A, Davis M, Doshi A, Serhal P, Ranieri M, Rodeck C, Delhanty JD.	Prenat Diagn. 2002 Jun;22(6):525-33. doi: 10.1002/pd.394.	Harper JC	Prenat Diagn	2002	2002-07-13			10.1002/pd.394
Association study	14981149	The size of a microsatellite polymorphism of the haem oxygenase 1 gene is associated with idiopathic recurrent miscarriage	Denschlag D, Marculescu R, Unfried G, Hefler LA, Exner M, Hashemi A, Riener EK, Keck C, Tempfer CB, Wagner O.	Mol Hum Reprod. 2004 Mar;10(3):211-4. doi: 10.1093/molehr/gah024.	Denschlag D	Mol Hum Reprod	2004	2004-02-26			10.1093/molehr/gah024
Case	22197129	Absence of SYCP3 mutations in women with recurrent miscarriage with at least one trisomic miscarriage	Hanna CW, Blair JD, Stephenson MD, Robinson WP.	Reprod Biomed Online. 2012 Feb;24(2):251-3. doi: 10.1016/j.rbmo.2011.10.013. Epub 2011 Nov 3.	Hanna CW	Reprod Biomed Online	2012	2011-12-27			10.1016/j.rbmo.2011.10.013
Association study	25690033	Genetic variant in interleukin-18 is associated with idiopathic recurrent miscarriage in Chinese Han population	Yue J, Tong Y, Zhou J, Liu Q, Yang J.	Int J Mol Sci. 2015 Feb 16;16(2):4180-9. doi: 10.3390/ijms16024180.	Yue J	Int J Mol Sci	2015	2015-02-19	PMC4346951		10.3390/ijms16024180
Irrelevant	15588472	Clinical aspects of preimplantation genetic diagnosis for single gene disorders combined with HLA typing	Kahraman S, Karlikaya G, Sertyel S, Karadayi H, Findikli N.	Reprod Biomed Online. 2004 Nov;9(5):529-32. doi: 10.1016/s1472-6483(10)61637-9.	Kahraman S	Reprod Biomed Online	2004	2004-12-14			10.1016/s1472-6483(10)61637-9
Irrelevant	16123088	Expression of beta-subunit of HCG genes during normal and failed pregnancy	Rull K, Laan M.	Hum Reprod. 2005 Dec;20(12):3360-8. doi: 10.1093/humrep/dei261. Epub 2005 Aug 25.	Rull K	Hum Reprod	2005	2005-08-27	PMC1403819	UKMS8891	10.1093/humrep/dei261
Review	7782590	[Steinert's disease and pregnancy. A case report and recent literature]	Delest A, Elhage A, Cosson M, Leclercq G, Gremillet C, Pasquier F, Manouvrier-Hanu S, Decocq J, Delahousse G.	J Gynecol Obstet Biol Reprod (Paris). 1995;24(2):177-80.	Delest A	J Gynecol Obstet Biol Reprod (Paris)	1995	1995-01-01
Association study	18299866	Endothelial nitric oxide synthase gene polymorphisms in recurrent spontaneous abortions	Karvela M, Papadopoulou S, Tsaliki E, Konstantakou E, Hatzaki A, Florentin-Arar L, Lamnissou K.	Arch Gynecol Obstet. 2008 Oct;278(4):349-52. doi: 10.1007/s00404-008-0577-8. Epub 2008 Feb 26.	Karvela M	Arch Gynecol Obstet	2008	2008-02-27			10.1007/s00404-008-0577-8
Association study	10599993	Plasminogen activator inhibitor activity: an independent risk factor for the high miscarriage rate during pregnancy in women with polycystic ovary syndrome	Glueck CJ, Wang P, Fontaine RN, Sieve-Smith L, Tracy T, Moore SK.	Metabolism. 1999 Dec;48(12):1589-95. doi: 10.1016/s0026-0495(99)90250-0.	Glueck CJ	Metabolism	1999	1999-12-22			10.1016/s0026-0495(99)90250-0
Association study	19875891	Frequencies of killer immunoglobulin-like receptor genotypes influence susceptibility to spontaneous abortion	Nowak I, Malinowski A, Tchorzewski H, Barcz E, Wilczynski JR, Grybos M, Kurpisz M, Luszczek W, Banasik M, Reszczynska-Slezak D, Majorczyk E, Wisniewski A, Senitzer D, Yao Sun J, Kusnierczyk P.	J Appl Genet. 2009;50(4):391-8. doi: 10.1007/BF03195699.	Nowak I	J Appl Genet	2009	2009-10-31			10.1007/BF03195699
Association study	23902348	A study of forty-seven single nucleotide polymorphisms among recurrent miscarriage using classification and regression tree analysis	Parveen F, Agrawal S.	Am J Reprod Immunol. 2013 Dec;70(6):529-37. doi: 10.1111/aji.12152. Epub 2013 Jul 31.	Parveen F	Am J Reprod Immunol	2013	2013-08-02			10.1111/aji.12152
Irrelevant	16834744	Identification of fetal gender in maternal blood is a helpful tool in the prenatal diagnosis of haemophilia	Santacroce R, Vecchione G, Tomaiyolo M, Sessa F, Sarno M, Colaizzo D, Grandone E, Margaglione M.	Haemophilia. 2006 Jul;12(4):417-22. doi: 10.1111/j.1365-2516.2006.01298.x.	Santacroce R	Haemophilia	2006	2006-07-13			10.1111/j.1365-2516.2006.01298.x
Irrelevant	27525330	Frequency of null allele of Human Leukocyte Antigen-G (HLA-G) locus in subjects to recurrent miscarriage	Alizadeh N, Mosaferi E, Farzadi L, Majidi J, Monfaredan A, Yousefi B, Baradaran B.	Int J Reprod Biomed. 2016 Jul;14(7):459-64.	Alizadeh N	Int J Reprod Biomed	2016	2016-08-16	PMC4971563
Irrelevant	21303301	Non-invasive prenatal diagnosis of trisomy 21 by reverse transcriptase multiplex ligation-dependent probe amplification	Deng YH, Yin AH, He Q, Chen JC, He YS, Wang HQ, Li M, Chen HY.	Clin Chem Lab Med. 2011 Apr;49(4):641-6. doi: 10.1515/CCLM.2011.099. Epub 2011 Feb 9.	Deng YH	Clin Chem Lab Med	2011	2011-02-10			10.1515/CCLM.2011.099
Association study	15304465	Fetal loss associated with excess thyroid hormone exposure	Anselmo J, Cao D, Karrison T, Weiss RE, Refetoff S.	JAMA. 2004 Aug 11;292(6):691-5. doi: 10.1001/jama.292.6.691.	Anselmo J	JAMA	2004	2004-08-12			10.1001/jama.292.6.691
Association study	11190900	G20210A prothrombin gene mutation: prevalence in a recurrent miscarriage population	Pickering W, Marriott K, Regan L.	Clin Appl Thromb Hemost. 2001 Jan;7(1):25-8. doi: 10.1177/107602960100700106.	Pickering W	Clin Appl Thromb Hemost	2001	2001-02-24			10.1177/107602960100700106
Irrelevant	19093002	CB1 expression is attenuated in Fallopian tube and decidua of women with ectopic pregnancy	Horne AW, Phillips JA 3rd, Kane N, Lourenco PC, McDonald SE, Williams AR, Simon C, Dey SK, Critchley HO.	PLoS One. 2008;3(12):e3969. doi: 10.1371/journal.pone.0003969. Epub 2008 Dec 18.	Horne AW	PLoS One	2008	2008-12-19	PMC2601032		10.1371/journal.pone.0003969
Review	10874575	The impact of the factor V Leiden mutation on pregnancy	Spina V, Aleandri V, Morini F.	Hum Reprod Update. 2000 May-Jun;6(3):301-6. doi: 10.1093/humupd/6.3.301.	Spina V	Hum Reprod Update	2000	2000-06-30			10.1093/humupd/6.3.301
Irrelevant	9881742	Transmission disequilibrium of maternally-inherited CTLA-4 microsatellite alleles in idiopathic recurrent miscarriage	Tsai AF, Kaufman KA, Walker MA, Karrison TG, Odem RR, Barnes RB, Scott JR, Schreiber JR, Stephenson MD, Ober C.	J Reprod Immunol. 1998 Nov;40(2):147-57. doi: 10.1016/s0165-0378(98)00073-4.	Tsai AF	J Reprod Immunol	1998	1999-01-09			10.1016/s0165-0378(98)00073-4
Association study	16202290	[Correlation between 4G and 5G genetypes distribution of plasminogen activator inhibitor-1 gene polymorphism in its promoter region with polycystic ovarian syndrome]	Zhao JL, Chen ZJ, Zhao YR, Zhao LX, Wang LC, Tang R, Ma ZX.	Zhonghua Fu Chan Ke Za Zhi. 2005 Aug;40(8):528-31.	Zhao JL	Zhonghua Fu Chan Ke Za Zhi	2005	2005-10-06
Irrelevant	22999790	Proinflammatory cytokines induced altered expression of cyclooxygenase-2 gene results in unreceptive endometrium in women with idiopathic recurrent spontaneous miscarriage	Banerjee P, Jana SK, Pasricha P, Ghosh S, Chakravarty B, Chaudhury K.	Fertil Steril. 2013 Jan;99(1):179-187.e2. doi: 10.1016/j.fertnstert.2012.08.034. Epub 2012 Sep 19.	Banerjee P	Fertil Steril	2013	2012-09-25			10.1016/j.fertnstert.2012.08.034
Irrelevant	12721954	Variation in the HLA-G promoter region influences miscarriage rates	Ober C, Aldrich CL, Chervoneva I, Billstrand C, Rahimov F, Gray HL, Hyslop T.	Am J Hum Genet. 2003 Jun;72(6):1425-35. doi: 10.1086/375501. Epub 2003 Apr 29.	Ober C	Am J Hum Genet	2003	2003-05-02	PMC1180303		10.1086/375501
Irrelevant	30134789	Non-invasive fetal sex diagnosis in plasma of early weeks pregnants using droplet digital PCR	D'Aversa E, Breveglieri G, Pellegatti P, Guerra G, Gambari R, Borgatti M.	Mol Med. 2018 Apr 5;24(1):14. doi: 10.1186/s10020-018-0016-7.	D'Aversa E	Mol Med	2018	2018-08-24	PMC6016869		10.1186/s10020-018-0016-7
Irrelevant	7754797	Development and characterization of a conditionally immortalized human fetal osteoblastic cell line	Harris SA, Enger RJ, Riggs BL, Spelsberg TC.	J Bone Miner Res. 1995 Feb;10(2):178-86. doi: 10.1002/jbmr.5650100203.	Harris SA	J Bone Miner Res	1995	1995-02-01			10.1002/jbmr.5650100203
Irrelevant	25233815	'Hope for safe prenatal gene tests'. A content analysis of how the UK press media are reporting advances in non-invasive prenatal testing	Lewis C, Choudhury M, Chitty LS.	Prenat Diagn. 2015 May;35(5):420-7. doi: 10.1002/pd.4488. Epub 2014 Sep 22.	Lewis C	Prenat Diagn	2015	2014-09-20			10.1002/pd.4488
Cytogenetic study	16364012	The aryl hydrocarbon receptor nuclear translocator gene polymorphism in patients with recurrent miscarriage	Sullivan AE, Nelson L, Frias AE, Porter TF, Branch DW, Silver RM.	Am J Reprod Immunol. 2006 Jan;55(1):51-3. doi: 10.1111/j.1600-0897.2005.00323.x.	Sullivan AE	Am J Reprod Immunol	2006	2005-12-21			10.1111/j.1600-0897.2005.00323.x
Association study	3415930	Genetic control of susceptibility to eclampsia and miscarriage	Cooper DW, Hill JA, Chesley LC, Bryans CI.	Br J Obstet Gynaecol. 1988 Jul;95(7):644-53. doi: 10.1111/j.1471-0528.1988.tb06524.x.	Cooper DW	Br J Obstet Gynaecol	1988	1988-07-01			10.1111/j.1471-0528.1988.tb06524.x
Irrelevant	14511255	Refining the diagnosis of hydatidiform mole: image ploidy analysis and p57KIP2 immunohistochemistry	Crisp H, Burton JL, Stewart R, Wells M.	Histopathology. 2003 Oct;43(4):363-73. doi: 10.1046/j.1365-2559.2003.01716.x.	Crisp H	Histopathology	2003	2003-09-27			10.1046/j.1365-2559.2003.01716.x
Irrelevant	21207007	[The influence of diabetes mellitus on male reproductive function: a poorly investigated aspect of male infertility]	Mallidis C, Agbaje I, McClure N, Kliesch S.	Urologe A. 2011 Jan;50(1):33-7. doi: 10.1007/s00120-010-2440-3.	Mallidis C	Urologe A	2011	2011-01-06			10.1007/s00120-010-2440-3
Irrelevant	22524136	[Our experience with management of inherited thrombophilia during pregnancy: preliminary report]	Marinov B, Pramatarova T, Andreeva A, Iarukova N, Slavov A.	Akush Ginekol (Sofiia). 2011;50 Suppl 2:28-31.	Marinov B	Akush Ginekol (Sofiia)	2011	2012-04-25
Irrelevant	22452061	[Our experience with management of inherited thrombophilia during pregnancy. Preliminary report]	Marinov B, Pramatarova T, Andreeva A, Iarukova N, Slavov A.	Akush Ginekol (Sofiia). 2011;50(6):15-7.	Marinov B	Akush Ginekol (Sofiia)	2011	2012-03-29
Association study	10469715	Mannan binding lectin concentration and risk of miscarriage	Kilpatrick DC, Starrs L, Moore S, Souter V, Liston WA.	Hum Reprod. 1999 Sep;14(9):2379-80. doi: 10.1093/humrep/14.9.2379.	Kilpatrick DC	Hum Reprod	1999	1999-09-02			10.1093/humrep/14.9.2379
Irrelevant	8981154	Rapid genetic diagnosis at 7-9 weeks gestation: diagnosis of sex, single gene defects and DNA fingerprint from coelomic samples	Findlay I, Atkinson G, Chambers M, Quirke P, Campbell J, Rutherford A.	Hum Reprod. 1996 Nov;11(11):2548-53. doi: 10.1093/oxfordjournals.humrep.a019158.	Findlay I	Hum Reprod	1996	1996-11-01			10.1093/oxfordjournals.humrep.a019158
Association study	25489661	Glycogen Storage Disease Type IV and Early Implantation Defect: Early Trophoblastic Involvement Associated with a New GBE1 Mutation	Dainese L, Adam N, Boudjemaa S, Hadid K, Rosenblatt J, Jouannic JM, Heron D, Froissart R, Coulomb A.	Pediatr Dev Pathol. 2016 Nov/Dec;19(6):512-515. doi: 10.2350/14-09-1557-CR.1. Epub 2014 Dec 9.	Dainese L	Pediatr Dev Pathol	2016	2014-12-10			10.2350/14-09-1557-CR.1
Case	25504873	Recurrent triploidy due to a failure to complete maternal meiosis II: whole-exome sequencing reveals candidate variants	Filges I, Manokhina I, Peñaherrera MS, McFadden DE, Louie K, Nosova E, Friedman JM, Robinson WP.	Mol Hum Reprod. 2015 Apr;21(4):339-46. doi: 10.1093/molehr/gau112. Epub 2014 Dec 11.	Filges I	Mol Hum Reprod	2015	2014-12-16	PMC4381034		10.1093/molehr/gau112
Cytogenetic study	9001224	A unique downregulation of h2-calponin gene expression in Down syndrome: a possible attenuation mechanism for fetal survival by methylation at the CpG island in the trisomic chromosome 21	Kuromitsu J, Yamashita H, Kataoka H, Takahara T, Muramatsu M, Sekine T, Okamoto N, Furuichi Y, Hayashizaki Y.	Mol Cell Biol. 1997 Feb;17(2):707-12. doi: 10.1128/mcb.17.2.707.	Kuromitsu J	Mol Cell Biol	1997	1997-02-01	PMC231796		10.1128/mcb.17.2.707
Irrelevant	21126912	Mutation analysis of three genes in patients with maturation arrest of spermatogenesis and couples with recurrent miscarriages	Stouffs K, Vandermaelen D, Tournaye H, Liebaers I, Lissens W.	Reprod Biomed Online. 2011 Jan;22(1):65-71. doi: 10.1016/j.rbmo.2010.08.004. Epub 2010 Aug 31.	Stouffs K	Reprod Biomed Online	2011	2010-12-04			10.1016/j.rbmo.2010.08.004
Irrelevant	12709894	Effects of baicalin on the gene expression of surfactant protein A (SP-A) in lung adenocarcinoma cell line H441	Cheng KT, Huang YC, Lin YS, Su B, Chen CM.	Planta Med. 2003 Apr;69(4):300-4. doi: 10.1055/s-2003-38887.	Cheng KT	Planta Med	2003	2003-04-24			10.1055/s-2003-38887
Irrelevant	27147549	When it rains, it pours: Peripartum cardiomyopathy with features of left-ventricular noncompaction in a hemodialysis patient	Antlanger M, Kammerlander AA, Ullrich R, Haidinger M, Bonderman D, Mascherbauer J, Säemann MD.	Hemodial Int. 2016 Oct;20(4):E14-E17. doi: 10.1111/hdi.12427. Epub 2016 May 5.	Antlanger M	Hemodial Int	2016	2016-05-06			10.1111/hdi.12427
Association study	18754836	Paternal thrombophilic gene mutations are not associated with recurrent miscarriage	Toth B, Vocke F, Rogenhofer N, Friese K, Thaler CJ, Lohse P.	Am J Reprod Immunol. 2008 Oct;60(4):325-32. doi: 10.1111/j.1600-0897.2008.00630.x.	Toth B	Am J Reprod Immunol	2008	2008-08-30			10.1111/j.1600-0897.2008.00630.x
Irrelevant	26166723	Glycogen Storage Disease Type IV: A Case With Histopathologic Findings in First-Trimester Placental Tissue	Bendroth-Asmussen L, Aksglaede L, Gernow AB, Lund AM.	Int J Gynecol Pathol. 2016 Jan;35(1):38-40. doi: 10.1097/PGP.0000000000000214.	Bendroth-Asmussen L	Int J Gynecol Pathol	2016	2015-07-14			10.1097/PGP.0000000000000214
Irrelevant	24768736	Haplotype-based approach for noninvasive prenatal diagnosis of congenital adrenal hyperplasia by maternal plasma DNA sequencing	Ma D, Ge H, Li X, Jiang T, Chen F, Zhang Y, Hu P, Chen S, Zhang J, Ji X, Xu X, Jiang H, Chen M, Wang W, Xu Z.	Gene. 2014 Jul 10;544(2):252-8. doi: 10.1016/j.gene.2014.04.055. Epub 2014 Apr 24.	Ma D	Gene	2014	2014-04-29			10.1016/j.gene.2014.04.055
Irrelevant	19727868	Development of a real-time PCR for the specific detection of Waddlia chondrophila in clinical samples	Goy G, Croxatto A, Posfay-Barbe KM, Gervaix A, Greub G.	Eur J Clin Microbiol Infect Dis. 2009 Dec;28(12):1483-6. doi: 10.1007/s10096-009-0804-7. Epub 2009 Sep 2.	Goy G	Eur J Clin Microbiol Infect Dis	2009	2009-09-04			10.1007/s10096-009-0804-7
Association study	15210538	Association of mutations in SCO2, a cytochrome c oxidase assembly gene, with early fetal lethality	Tay SK, Shanske S, Kaplan P, DiMauro S.	Arch Neurol. 2004 Jun;61(6):950-2. doi: 10.1001/archneur.61.6.950.	Tay SK	Arch Neurol	2004	2004-06-24			10.1001/archneur.61.6.950
Review	10674255	Obstetric implications of activated protein C resistance and factor V Leiden mutation	Gherman RB, Goodwin TM.	Obstet Gynecol Surv. 2000 Feb;55(2):117-22. doi: 10.1097/00006254-200002000-00026.	Gherman RB	Obstet Gynecol Surv	2000	2000-02-16			10.1097/00006254-200002000-00026
Irrelevant	23441445	Aspirin desensitization in a woman with inherited thrombophilia and recurrent miscarriage	Santos N, Gaspar A, Livramento S, Sampaio G, Morais-Almeida M.	Eur Ann Allergy Clin Immunol. 2012 Dec;44(6):256-7.	Santos N	Eur Ann Allergy Clin Immunol	2012	2013-02-28
Irrelevant	8401680	HLA frequency, HLA sharing and immunotherapy in the management of recurrent miscarriage	Purandare AS, Smith DS, Wilson PJ.	Int J Fertil Menopausal Stud. 1993 Jul-Aug;38(4):219-24.	Purandare AS	Int J Fertil Menopausal Stud	1993	1993-07-01
Association study	20017810	Case-control study of a HLA-G 14-bp insertion-deletion polymorphism in women with recurrent miscarriages	Zhu Y, Huo Z, Lai J, Li S, Jiao H, Dang J, Jin C.	Scand J Immunol. 2010 Jan;71(1):52-4. doi: 10.1111/j.1365-3083.2009.02348.x.	Zhu Y	Scand J Immunol	2010	2009-12-19			10.1111/j.1365-3083.2009.02348.x
Association study	26966050	Annexin A5 haplotype M2 is not a risk factor for recurrent spontaneous abortion in Northern Europe: is there sufficient evidence?	Markoff A, Kurahashi H, Grandone E, Bogdanova N.	Reprod Biomed Online. 2016 May;32(5):469-73. doi: 10.1016/j.rbmo.2016.02.004. Epub 2016 Feb 27.	Markoff A	Reprod Biomed Online	2016	2016-03-12			10.1016/j.rbmo.2016.02.004
Association study	21182747	IL-1 receptor antagonist gene polymorphism in idiopathic recurrent spontaneous abortion in a Chinese Han population	Dai MZ, Pan YQ, Xu DP, Chen XJ, Qian RJ, Chen DH, Cui TW, Lin A, Yan WH.	Int J Immunogenet. 2010 Oct;37(5):393-6. doi: 10.1111/j.1744-313X.2010.00939.x. Epub 2010 Jun 21.	Dai MZ	Int J Immunogenet	2010	2010-12-25			10.1111/j.1744-313X.2010.00939.x
Association study	1190737	Phenylketonuria as a balanced polymorphism: the nature of the heterozygote advantage	Woolf LI, McBean MS, Woolf FM, Cahalane SF.	Ann Hum Genet. 1975 May;38(4):461-9. doi: 10.1111/j.1469-1809.1975.tb00635.x.	Woolf LI	Ann Hum Genet	1975	1975-05-01			10.1111/j.1469-1809.1975.tb00635.x
Association study	9350638	The factor V Leiden mutation is not a common cause of recurrent miscarriage	Dizon-Townson DS, Kinney S, Branch DW, Ward K.	J Reprod Immunol. 1997 Oct;34(3):217-23. doi: 10.1016/s0165-0378(97)00039-9.	Dizon-Townson DS	J Reprod Immunol	1997	1997-11-14			10.1016/s0165-0378(97)00039-9
Irrelevant	7503591	Prenatal diagnosis by transabdominal chorionic villus sampling in the second and third trimesters	Ko TM, Tseng LH, Hwa HL, Lee TY, Chuang SM.	Arch Gynecol Obstet. 1995;256(4):193-7. doi: 10.1007/BF00634491.	Ko TM	Arch Gynecol Obstet	1995	1995-01-01			10.1007/BF00634491
Association study	7998597	Re: "Risk of miscarriage and a common variant of the estrogen receptor gene"	Schachter BS, Lehrer S.	Am J Epidemiol. 1994 Dec 15;140(12):1144-5. doi: 10.1093/oxfordjournals.aje.a117216.	Schachter BS	Am J Epidemiol	1994	1994-12-15			10.1093/oxfordjournals.aje.a117216
Irrelevant	23460545	Recurrence of CCHS associated PHOX2B poly-alanine expansion mutation due to maternal mosaicism	Bachetti T, Di Duca M, Della Monica M, Grappone L, Scarano G, Ceccherini I.	Pediatr Pulmonol. 2014 Mar;49(3):E45-7. doi: 10.1002/ppul.22790. Epub 2013 Mar 4.	Bachetti T	Pediatr Pulmonol	2014	2013-03-06			10.1002/ppul.22790
Association study	25193288	Association of rs7260002 of chorionic gonadotrophin β5 with idiopathic recurrent spontaneous abortion in Chinese population	Sun Y, Ji X.	J Assist Reprod Genet. 2014 Nov;31(11):1497-500. doi: 10.1007/s10815-014-0321-1. Epub 2014 Sep 6.	Sun Y	J Assist Reprod Genet	2014	2014-09-07	PMC4389937		10.1007/s10815-014-0321-1
Irrelevant	23444770	Defect of methylenetetrahydrofolate reductase in a patient with ten habitual misscarriages: a case report	Soldo V, Cutura N, Zamurovic M.	Clin Exp Obstet Gynecol. 2012;39(4):556-8.	Soldo V	Clin Exp Obstet Gynecol	2012	2013-03-01
Association study	17686637	Tumour necrosis factor-alpha receptor 1 polymorphisms and serum soluble TNFR1 in early spontaneous miscarriage	Yu XW, Li X, Ren YH, Li XC.	Cell Biol Int. 2007 Nov;31(11):1396-9. doi: 10.1016/j.cellbi.2007.06.005. Epub 2007 Jun 29.	Yu XW	Cell Biol Int	2007	2007-08-10			10.1016/j.cellbi.2007.06.005
Association study	23448928	[Distribution of HLA-G 14 bp insertion/deletion polymorphism and their associations with HLA-A alleles in four Chinese ethnic groups]	Zhang H, Tao YF, Shi L, Yao YF, Xiang H, Lin KQ, Huang XQ, Chu JY, Shi L.	Yi Chuan. 2013 Feb;35(2):161-7. doi: 10.3724/sp.j.1005.2013.00161.	Zhang H	Yi Chuan	2013	2013-03-02			10.3724/sp.j.1005.2013.00161
Association study	9333005	HLA-G polymorphism in Finnish couples with recurrent spontaneous miscarriage	Karhukorpi J, Laitinen T, Tiilikainen AS.	Br J Obstet Gynaecol. 1997 Oct;104(10):1212-4. doi: 10.1111/j.1471-0528.1997.tb10951.x.	Karhukorpi J	Br J Obstet Gynaecol	1997	1997-10-23			10.1111/j.1471-0528.1997.tb10951.x
Irrelevant	7398118	The use of genetic linkage in counselling families with dystrophia myotonica	Gibson SL, Ferguson-Smith MA.	Clin Genet. 1980 Jun;17(6):443-8. doi: 10.1111/j.1399-0004.1980.tb00178.x.	Gibson SL	Clin Genet	1980	1980-06-01			10.1111/j.1399-0004.1980.tb00178.x
Irrelevant	24945252	The epidermal growth factor receptor critically regulates endometrial function during early pregnancy	Large MJ, Wetendorf M, Lanz RB, Hartig SM, Creighton CJ, Mancini MA, Kovanci E, Lee KF, Threadgill DW, Lydon JP, Jeong JW, DeMayo FJ.	PLoS Genet. 2014 Jun 19;10(6):e1004451. doi: 10.1371/journal.pgen.1004451. eCollection 2014 Jun.	Large MJ	PLoS Genet	2014	2014-06-20	PMC4063709		10.1371/journal.pgen.1004451
Irrelevant	18412775	Comparison of cell cycle regulatory gene mRNA in three different types of human trophoblasts and effect of transforming growth factor	Richard CA, Jones JM, DeLoia JA.	J Obstet Gynaecol Res. 2008 Apr;34(2):152-61. doi: 10.1111/j.1447-0756.2008.00753.x.	Richard CA	J Obstet Gynaecol Res	2008	2008-04-17			10.1111/j.1447-0756.2008.00753.x
Association study	31786857	Association of rs2234693 and rs9340799 polymorphisms of ESR1 gene in breast cancer of Mexican population	Carrillo-Moreno DI, Eduardo Figuera L, Zuniga González GM, Puebla Perez AM, Jesus Moran Mendoza A, Gallegos Arreola MP.	J BUON. 2019 Sep-Oct;24(5):1927-1933.	Carrillo-Moreno DI	J BUON	2019	2019-12-02
Irrelevant	22157911	Intermediate and normal sized CGG repeat on the FMR1 gene does not negatively affect donor ovarian response	Lledo B, Guerrero J, Ortiz JA, Morales R, Ten J, Llacer J, Gimenez J, Bernabeu R.	Hum Reprod. 2012 Feb;27(2):609-14. doi: 10.1093/humrep/der415. Epub 2011 Dec 7.	Lledo B	Hum Reprod	2012	2011-12-14			10.1093/humrep/der415
Association study	16753154	Maternal IVS1-401 T allele of the estrogen receptor alpha is an independent predictor of late fetal loss	Gerhardt A, Scharf RE, Mikat-Drozdzynski B, Krüssel JS, Bender HG, Zotz RB.	Fertil Steril. 2006 Aug;86(2):448-53. doi: 10.1016/j.fertnstert.2005.12.051. Epub 2006 Jun 6.	Gerhardt A	Fertil Steril	2006	2006-06-07			10.1016/j.fertnstert.2005.12.051
Review	24046920	P1PK: the blood group system that changed its name and expanded	Hellberg A, Westman JS, Thuresson B, Olsson ML.	Immunohematology. 2013;29(1):25-33.	Hellberg A	Immunohematology	2013	2013-09-20
Association study	25187460	[Relationship between IL-18 gene polymorphism and unexplained recurrent spontaneous abortion]	Wang D, Wang C, Zheng LZ, Zhu M, Zhu YM.	Zhejiang Da Xue Xue Bao Yi Xue Ban. 2014 Jul;43(4):448-52.	Wang D	Zhejiang Da Xue Xue Bao Yi Xue Ban	2014	2014-09-05
Irrelevant	16236759	Evidence of balancing selection at the HLA-G promoter region	Tan Z, Shon AM, Ober C.	Hum Mol Genet. 2005 Dec 1;14(23):3619-28. doi: 10.1093/hmg/ddi389. Epub 2005 Oct 19.	Tan Z	Hum Mol Genet	2005	2005-10-21			10.1093/hmg/ddi389
Irrelevant	28283674	A comparison of transcriptomic profiles in endometrium during window of implantation between women with unexplained recurrent implantation failure and recurrent miscarriage	Huang J, Qin H, Yang Y, Chen X, Zhang J, Laird S, Wang CC, Chan TF, Li TC.	Reproduction. 2017 Jun;153(6):749-758. doi: 10.1530/REP-16-0574. Epub 2017 Mar 10.	Huang J	Reproduction	2017	2017-03-12			10.1530/REP-16-0574
Review	16026274	Congenital blood coagulation factor XIII deficiency and perinatal management	Ichinose A, Asahina T, Kobayashi T.	Curr Drug Targets. 2005 Aug;6(5):541-9. doi: 10.2174/1389450054545953.	Ichinose A	Curr Drug Targets	2005	2005-07-20			10.2174/1389450054545953
Irrelevant	26278328	Aberrant Placental Villus Expression of miR-486-3p and miR-3074-5p in Recurrent Miscarriage Patients and Uterine Expression of These MicroRNAs during Early Pregnancy in Mice	Gu Y, Zhang X, Yang Q, Wang J, He Y, Sun Z, Zhang H, Wang J.	Gynecol Obstet Invest. 2015 Aug 5. doi: 10.1159/000435879. Online ahead of print.	Gu Y	Gynecol Obstet Invest	2015	2015-08-18			10.1159/000435879
Irrelevant	29280134	A retrospective pilot study to determine whether the reproductive tract microbiota differs between women with a history of infertility and fertile women	Wee BA, Thomas M, Sweeney EL, Frentiu FD, Samios M, Ravel J, Gajer P, Myers G, Timms P, Allan JA, Huston WM.	Aust N Z J Obstet Gynaecol. 2018 Jun;58(3):341-348. doi: 10.1111/ajo.12754. Epub 2017 Dec 26.	Wee BA	Aust N Z J Obstet Gynaecol	2018	2017-12-28			10.1111/ajo.12754
Cytogenetic study	16952512	Tail stump syndrome associated with chromosomal translocation in two brothers attempting intracytoplasmic sperm injection	Ravel C, Chantot-Bastaraud S, Siffroi JP, Escalier D, Antoine JM, Mandelbaum J.	Fertil Steril. 2006 Sep;86(3):719.e1-7. doi: 10.1016/j.fertnstert.2005.12.078.	Ravel C	Fertil Steril	2006	2006-09-06			10.1016/j.fertnstert.2005.12.078
Irrelevant	21673049	Retinoid X receptor α and retinoids are key regulators in apoptosis of trophoblasts of patients with recurrent miscarriages	Pestka A, Toth B, Kuhn C, Hofmann S, Wiest I, Wypior G, Friese K, Jeschke U.	J Mol Endocrinol. 2011 Aug 30;47(2):145-56. doi: 10.1530/JME-11-0002. Print 2011 Oct.	Pestka A	J Mol Endocrinol	2011	2011-06-16			10.1530/JME-11-0002
Association study	22036807	Endothelial protein C receptor 1651C/G polymorphism and soluble endothelial protein C receptor levels in women with idiopathic recurrent miscarriage	Dendana M, Messaoudi S, Hizem S, Jazia KB, Almawi WY, Gris JC, Mahjoub T.	Blood Coagul Fibrinolysis. 2012 Jan;23(1):30-4. doi: 10.1097/MBC.0b013e328349cae5.	Dendana M	Blood Coagul Fibrinolysis	2012	2011-11-01			10.1097/MBC.0b013e328349cae5
Review	27645814	Cell-Free Fetal DNA Testing for Prenatal Diagnosis	Drury S, Hill M, Chitty LS.	Adv Clin Chem. 2016;76:1-35. doi: 10.1016/bs.acc.2016.05.004. Epub 2016 Jun 28.	Drury S	Adv Clin Chem	2016	2016-09-21			10.1016/bs.acc.2016.05.004
Cytogenetic study	22261468	Early non-invasive detection of fetal Y chromosome sequences in maternal plasma using multiplex PCR	Kolialexi A, Tounta G, Apostolou P, Vrettou C, Papantoniou N, Kanavakis E, Antsaklis A, Mavrou A.	Eur J Obstet Gynecol Reprod Biol. 2012 Mar;161(1):34-7. doi: 10.1016/j.ejogrb.2011.12.025. Epub 2012 Jan 17.	Kolialexi A	Eur J Obstet Gynecol Reprod Biol	2012	2012-01-21			10.1016/j.ejogrb.2011.12.025
Irrelevant	27035670	The Promyelocytic Leukemia Zinc Finger Transcription Factor Is Critical for Human Endometrial Stromal Cell Decidualization	Kommagani R, Szwarc MM, Vasquez YM, Peavey MC, Mazur EC, Gibbons WE, Lanz RB, DeMayo FJ, Lydon JP.	PLoS Genet. 2016 Apr 1;12(4):e1005937. doi: 10.1371/journal.pgen.1005937. eCollection 2016 Apr.	Kommagani R	PLoS Genet	2016	2016-04-02	PMC4817989		10.1371/journal.pgen.1005937
Review	29566979	Beyond genes: A systematic review of environmental risk factors in specific reading disorder	Mascheretti S, Andreola C, Scaini S, Sulpizio S.	Res Dev Disabil. 2018 Nov;82:147-152. doi: 10.1016/j.ridd.2018.03.005. Epub 2018 Mar 19.	Mascheretti S	Res Dev Disabil	2018	2018-03-24			10.1016/j.ridd.2018.03.005
Review	14680460	Safety of GnRH agonists and antagonists	Tarlatzis BC, Bili H.	Expert Opin Drug Saf. 2004 Jan;3(1):39-46. doi: 10.1517/14740338.3.1.39.	Tarlatzis BC	Expert Opin Drug Saf	2004	2003-12-19			10.1517/14740338.3.1.39
Irrelevant	19282327	Endometrial cysteine-rich secretory protein 3 is inhibited by human chorionic gonadotrophin, and is increased in the decidua of tubal ectopic pregnancy	Horne AW, Duncan WC, King AE, Burgess S, Lourenco PC, Cornes P, Ghazal P, Williams AR, Udby L, Critchley HO.	Mol Hum Reprod. 2009 May;15(5):287-94. doi: 10.1093/molehr/gap019. Epub 2009 Mar 12.	Horne AW	Mol Hum Reprod	2009	2009-03-14	PMC2666224		10.1093/molehr/gap019
Review	25713339	A critical update on endothelial nitric oxide synthase gene variations in women with idiopathic recurrent spontaneous abortion: genetic association study, systematic review and meta-analyses	Pereza N, Peterlin B, Volk M, Kapović M, Ostojić S.	Mol Hum Reprod. 2015 May;21(5):466-78. doi: 10.1093/molehr/gav008. Epub 2015 Feb 23.	Pereza N	Mol Hum Reprod	2015	2015-02-26			10.1093/molehr/gav008
Irrelevant	1973632	[Strategies in prenatal diagnosis of cystic fibrosis after the introduction of DNA analysis. Initial experience]	Sedlácek Z, Macek M, Hronková J, Tomásová H, Chudoba D, Vávrová V.	Cas Lek Cesk. 1990 Jun 1;129(22):683-8.	Sedlácek Z	Cas Lek Cesk	1990	1990-06-01
Irrelevant	11057855	Factor XIII deficiency causing mutation, Ser295Arg, in exon 7 of the factor XIIIA gene	Anwar R, Gallivan L, Miloszewski KJ, Markham AF.	Thromb Haemost. 2000 Oct;84(4):591-4.	Anwar R	Thromb Haemost	2000	2000-11-01
Review	23690629	Protein Z, an anticoagulant protein with expanding role in reproductive biology	Almawi WY, Al-Shaikh FS, Melemedjian OK, Almawi AW.	Reproduction. 2013 Jun 27;146(2):R73-80. doi: 10.1530/REP-13-0072. Print 2013 Aug.	Almawi WY	Reproduction	2013	2013-05-22			10.1530/REP-13-0072
Review	12583603	Possible role of placental leptin in pregnancy: a review	Sagawa N, Yura S, Itoh H, Kakui K, Takemura M, Nuamah MA, Ogawa Y, Masuzaki H, Nakao K, Fujii S.	Endocrine. 2002 Oct;19(1):65-71. doi: 10.1385/ENDO:19:1:65.	Sagawa N	Endocrine	2002	2003-02-14			10.1385/ENDO:19:1:65
Irrelevant	20027043	Reliability of fetal sex determination using maternal plasma	Scheffer PG, van der Schoot CE, Page-Christiaens GCML, Bossers B, van Erp F, de Haas M.	Obstet Gynecol. 2010 Jan;115(1):117-126. doi: 10.1097/AOG.0b013e3181c3c938.	Scheffer PG	Obstet Gynecol	2010	2009-12-23			10.1097/AOG.0b013e3181c3c938
Review	16321383	The effect of genetic diversity on angiogenesis	Rogers MS, D'Amato RJ.	Exp Cell Res. 2006 Mar 10;312(5):561-74. doi: 10.1016/j.yexcr.2005.10.021.	Rogers MS	Exp Cell Res	2006	2005-12-03			10.1016/j.yexcr.2005.10.021
Irrelevant	24974211	Cerebral ultrasound abnormalities in offsprings of women with C677T homozygous mutation in the MTHFR gene: a prospective study	Pogliani L, Cerini C, Penagini F, Duca P, Mameli C, Zuccotti GV.	World J Pediatr. 2015 May;11(2):134-40. doi: 10.1007/s12519-014-0490-0. Epub 2014 Jun 28.	Pogliani L	World J Pediatr	2015	2014-06-30			10.1007/s12519-014-0490-0
Irrelevant	30717132	Increased HLA-G Expression in Term Placenta of Women with a History of Recurrent Miscarriage Despite Their Genetic Predisposition to Decreased HLA-G Levels	Craenmehr MHC, Nederlof I, Cao M, Drabbels JJM, Spruyt-Gerritse MJ, Anholts JDH, Kapsenberg HM, Stegehuis JA, van der Keur C, Fasse E, Haasnoot GW, van der Hoorn MP, Claas FHJ, Heidt S, Eikmans M.	Int J Mol Sci. 2019 Feb 1;20(3):625. doi: 10.3390/ijms20030625.	Craenmehr MHC	Int J Mol Sci	2019	2019-02-06	PMC6387365		10.3390/ijms20030625
Irrelevant	19852426	The frequency of consanguineous marriage in eastern Turkey	Akbayram S, Sari N, Akgün C, Doğan M, Tuncer O, Caksen H, Oner AF.	Genet Couns. 2009;20(3):207-14.	Akbayram S	Genet Couns	2009	2009-10-27
Association study	10909993	The 4G/4G polymorphism of the hypofibrinolytic plasminogen activator inhibitor type 1 gene: an independent risk factor for serious pregnancy complications	Glueck CJ, Phillips H, Cameron D, Wang P, Fontaine RN, Moore SK, Sieve-Smith L, Tracy T.	Metabolism. 2000 Jul;49(7):845-52. doi: 10.1053/meta.2000.6749.	Glueck CJ	Metabolism	2000	2000-07-26			10.1053/meta.2000.6749
Review	12061293	Thrombophilia in pregnancy	Tan JY.	Ann Acad Med Singap. 2002 May;31(3):328-34.	Tan JY	Ann Acad Med Singap	2002	2002-06-14
Association study	21173738	The significance of 1793G>A polymorphism in MTHFR gene in women with first trimester recurrent miscarriages	Seremak-Mrozikiewicz A, Drews K, Kurzawinska G, Bogacz A, Grzeskowiak E, Mrozikiewicz PM.	Neuro Endocrinol Lett. 2010;31(5):717-23.	Seremak-Mrozikiewicz A	Neuro Endocrinol Lett	2010	2010-12-22
Unavaliable	18654872	HbE genotypes and fertility: a study on a Tibeto-Burmese population in Upper Assam, India	Das B, Sengupta S.	Ann Hum Biol. 2008 Jul-Aug;35(4):422-31. doi: 10.1080/03014460802221121.	Das B	Ann Hum Biol	2008	2008-07-26			10.1080/03014460802221121
Review	29524155	Reproductive genetics and the aging male	Yatsenko AN, Turek PJ.	J Assist Reprod Genet. 2018 Jun;35(6):933-941. doi: 10.1007/s10815-018-1148-y. Epub 2018 Mar 9.	Yatsenko AN	J Assist Reprod Genet	2018	2018-03-11	PMC6030011		10.1007/s10815-018-1148-y
Association study	29280596	The HLA-G 14 bp insertion/deletion polymorphism and its association with soluble HLA-G levels in women with recurrent miscarriages	Kalotra V, Lall M, Verma IC, Kaur A, Kaur A.	HLA. 2018 Mar;91(3):167-174. doi: 10.1111/tan.13198.	Kalotra V	HLA	2018	2017-12-28			10.1111/tan.13198
Association study	26754761	The balance of the immune system between HLA-G and NK cells in unexplained recurrent spontaneous abortion and polymorphisms analysis	Arjmand F, Ghasemi N, Mirghanizadeh SA, Samadi M.	Immunol Res. 2016 Jun;64(3):785-90. doi: 10.1007/s12026-015-8771-9.	Arjmand F	Immunol Res	2016	2016-01-13			10.1007/s12026-015-8771-9
Association study	9920838	Genotype/phenotype correlations for coagulation factor XIII: specific normal polymorphisms are associated with high or low factor XIII specific activity	Anwar R, Gallivan L, Edmonds SD, Markham AF.	Blood. 1999 Feb 1;93(3):897-905.	Anwar R	Blood	1999	1999-01-28
Case	11019970	Hypofibrinogenaemia with compound heterozygosity for two gamma chain mutations - gamma 82 Ala-->Gly and an intron two GT-->AT splice site mutation	Wyatt J, Brennan SO, May S, George PM.	Thromb Haemost. 2000 Sep;84(3):449-52.	Wyatt J	Thromb Haemost	2000	2000-10-06
Association study	25444509	Polymorphisms in the fibrinolytic pathway genes and the risk of recurrent spontaneous abortion	Andraweera PH, Dekker GA, Thompson SD, Nowak RC, Jayasekara RW, Dissanayake VH, Roberts CT.	Reprod Biomed Online. 2014 Dec;29(6):745-51. doi: 10.1016/j.rbmo.2014.08.014. Epub 2014 Sep 16.	Andraweera PH	Reprod Biomed Online	2014	2014-12-03			10.1016/j.rbmo.2014.08.014
Irrelevant	31758512	Karyomapping in preimplantation genetic testing for β-thalassemia combined with HLA matching: a systematic summary	Wang J, Lu BM, Li R, Guo J, Xu Y, Pan JF, Zeng YH, Zhou CQ, Xu YW.	J Assist Reprod Genet. 2019 Dec;36(12):2515-2523. doi: 10.1007/s10815-019-01595-7. Epub 2019 Nov 22.	Wang J	J Assist Reprod Genet	2019	2019-11-24	PMC6911139		10.1007/s10815-019-01595-7
Irrelevant	24690487	Syndromic obesity: clinical implications of a correct diagnosis	Milani D, Cerutti M, Pezzani L, Maffei P, Milan G, Esposito S.	Ital J Pediatr. 2014 Apr 2;40(1):33. doi: 10.1186/1824-7288-40-33.	Milani D	Ital J Pediatr	2014	2014-04-03	PMC4230022		10.1186/1824-7288-40-33
Irrelevant	29845071	Designing and Validation of One-Step T-ARMS-PCR for Genotyping the eNOS rs1799983 SNP	Heidar MM, Khatami M.	Iran J Biotechnol. 2017 Sep 27;15(3):208-212. doi: 10.15171/ijb.1307. eCollection 2017.	Heidar MM	Iran J Biotechnol	2017	2018-05-31	PMC5811069		10.15171/ijb.1307
Irrelevant	31966668	Role of kisspeptin/GPR54 in the first trimester trophoblast of women with a history of recurrent spontaneous abortion	Li L, Tian J, Zhou L, Wu S, Zhang S, Qi L, Zhang H.	Int J Clin Exp Pathol. 2017 Aug 1;10(8):8161-8173. eCollection 2017.	Li L	Int J Clin Exp Pathol	2017	2020-01-23	PMC6965400
Association study	27351445	Association of functional genetic variants of CTLA4 with reduced serum CTLA4 protein levels and increased risk of idiopathic recurrent miscarriages	Misra MK, Mishra A, Phadke SR, Agrawal S.	Fertil Steril. 2016 Oct;106(5):1115-1123.e6. doi: 10.1016/j.fertnstert.2016.06.011. Epub 2016 Jun 25.	Misra MK	Fertil Steril	2016	2016-06-29			10.1016/j.fertnstert.2016.06.011
Irrelevant	23256575	Validation of the minisequencing method for detection of G1691A (Leiden) factor V mutation	Łaczmański Ł, Ślęzak R, Karpiński P, Kolačkov K, Lebioda A, Milewicz A.	Gynecol Endocrinol. 2013 Apr;29(4):319-22. doi: 10.3109/09513590.2012.743003. Epub 2012 Dec 21.	Łaczmański Ł	Gynecol Endocrinol	2013	2012-12-22			10.3109/09513590.2012.743003
Irrelevant	25230816	Clinical manifestations and management of life-threatening bleeding in the largest group of patients with severe factor XIII deficiency	Naderi M, Dorgalaleh A, Alizadeh S, Tabibian S, Hosseini S, Shamsizadeh M, Bamedi T.	Int J Hematol. 2014 Nov;100(5):443-9. doi: 10.1007/s12185-014-1664-1. Epub 2014 Sep 18.	Naderi M	Int J Hematol	2014	2014-09-19			10.1007/s12185-014-1664-1
Irrelevant	27919438	Does an increased body mass index affect endometrial gene expression patterns in infertile patients? A functional genomics analysis	Comstock IA, Diaz-Gimeno P, Cabanillas S, Bellver J, Sebastian-Leon P, Shah M, Schutt A, Valdes CT, Ruiz-Alonso M, Valbuena D, Simon C, Lathi RB.	Fertil Steril. 2017 Mar;107(3):740-748.e2. doi: 10.1016/j.fertnstert.2016.11.009. Epub 2016 Dec 2.	Comstock IA	Fertil Steril	2017	2016-12-07			10.1016/j.fertnstert.2016.11.009
Irrelevant	26575494	Mild factor XIII deficiency and concurrent hypofibrinogenemia: effect of pregnancy	Kaveney AD, Philipp CS.	Blood Coagul Fibrinolysis. 2016 Jun;27(4):457-60. doi: 10.1097/MBC.0000000000000448.	Kaveney AD	Blood Coagul Fibrinolysis	2016	2015-11-18			10.1097/MBC.0000000000000448
Association study	22860127	Genomic characterization of Listeria monocytogenes strains involved in a multistate listeriosis outbreak associated with cantaloupe in US	Laksanalamai P, Joseph LA, Silk BJ, Burall LS, L Tarr C, Gerner-Smidt P, Datta AR.	PLoS One. 2012;7(7):e42448. doi: 10.1371/journal.pone.0042448. Epub 2012 Jul 31.	Laksanalamai P	PLoS One	2012	2012-08-04	PMC3409164		10.1371/journal.pone.0042448
Association study	21820915	Analysis of CCR5 and CX3CR1 gene polymorphisms in association with unexplained recurrent miscarriages among north Indian women	Parveen F, Faridi RM, Singh B, Agrawal S.	Cytokine. 2011 Nov;56(2):239-44. doi: 10.1016/j.cyto.2011.07.009. Epub 2011 Aug 5.	Parveen F	Cytokine	2011	2011-08-09			10.1016/j.cyto.2011.07.009
Association study	18927129	Mannose-binding lectin-2 genotypes and recurrent late pregnancy losses	Christiansen OB, Nielsen HS, Lund M, Steffensen R, Varming K.	Hum Reprod. 2009 Feb;24(2):291-9. doi: 10.1093/humrep/den377. Epub 2008 Oct 16.	Christiansen OB	Hum Reprod	2009	2008-10-18			10.1093/humrep/den377
Association study	10927066	Polycystic ovary syndrome, infertility, familial thrombophilia, familial hypofibrinolysis, recurrent loss of in vitro fertilized embryos, and miscarriage	Glueck CJ, Awadalla SG, Phillips H, Cameron D, Wang P, Fontaine RN.	Fertil Steril. 2000 Aug;74(2):394-7. doi: 10.1016/s0015-0282(00)00630-0.	Glueck CJ	Fertil Steril	2000	2000-08-06			10.1016/s0015-0282(00)00630-0
Irrelevant	28511050	Maternal distress in late pregnancy alters obstetric outcomes and the expression of genes important for placental glucocorticoid signalling	Togher KL, Treacy E, O'Keeffe GW, Kenny LC.	Psychiatry Res. 2017 Sep;255:17-26. doi: 10.1016/j.psychres.2017.05.013. Epub 2017 May 8.	Togher KL	Psychiatry Res	2017	2017-05-17			10.1016/j.psychres.2017.05.013
Review	29956287	Historical and Clinical Perspectives on Chromosomal Translocations	Wilch ES, Morton CC.	Adv Exp Med Biol. 2018;1044:1-14. doi: 10.1007/978-981-13-0593-1_1.	Wilch ES	Adv Exp Med Biol	2018	2018-06-30			10.1007/978-981-13-0593-1_1
Irrelevant	30123896	Frequency-enhanced transferrin receptor antibody-labelled microfluidic chip (FETAL-Chip) enables efficient enrichment of circulating nucleated red blood cells for non-invasive prenatal diagnosis	Zhang H, Yang Y, Li X, Shi Y, Hu B, An Y, Zhu Z, Hong G, Yang CJ.	Lab Chip. 2018 Sep 11;18(18):2749-2756. doi: 10.1039/c8lc00650d.	Zhang H	Lab Chip	2018	2018-08-21			10.1039/c8lc00650d
Review	9704469	Antenatal genotyping of the blood groups of the fetus	Avent ND.	Vox Sang. 1998;74 Suppl 2:365-74. doi: 10.1111/j.1423-0410.1998.tb05444.x.	Avent ND	Vox Sang	1998	1998-08-15			10.1111/j.1423-0410.1998.tb05444.x
Association study	25033027	Polymorphisms of glutathione peroxidase 1 (GPX1 Pro198Leu) and catalase (CAT C-262T) in women with spontaneous abortion	Sabet EE, Salehi Z, Khodayari S, Zarafshan SS, Zahiri Z.	Syst Biol Reprod Med. 2014 Oct;60(5):304-7. doi: 10.3109/19396368.2014.892651. Epub 2014 Jul 17.	Sabet EE	Syst Biol Reprod Med	2014	2014-07-18			10.3109/19396368.2014.892651
Case	29873420	Multiple miscarriages in two sisters of Thai origin with the rare P(k) phenotype caused by a novel nonsense mutation at the B3GALNT1 locus	Ricci Hagman J, Hult AK, Westman JS, Hosseini-Maaf B, Jongruamklang P, Saipin J, Bejrachandra S, Olsson ML.	Transfus Med. 2019 Jun;29(3):202-208. doi: 10.1111/tme.12544. Epub 2018 Jun 6.	Ricci Hagman J	Transfus Med	2019	2018-06-07			10.1111/tme.12544
Review	23350208	[Does 5-methyltetrahydrofolate offer any advantage over folic acid?]	Leemans L.	J Pharm Belg. 2012 Dec;(4):16-22.	Leemans L	J Pharm Belg	2012	2013-01-29
Association study	18480096	Association between novel HLA-G genotypes and risk of recurrent miscarriages: a case-control study in a South Indian population	Suryanarayana V, Rao L, Kanakavalli M, Padmalatha V, Raseswari T, Deenadayal M, Singh L.	Reprod Sci. 2008 Oct;15(8):817-24. doi: 10.1177/1933719107314061. Epub 2008 May 14.	Suryanarayana V	Reprod Sci	2008	2008-05-16			10.1177/1933719107314061
Association study	15630502	The polymorphism of platelet membrane integrin alpha2beta1 (alpha2807TT) is associated with premature onset of fetal loss	Gerhardt A, Scharf RE, Mikat-Drozdzynski B, Krüssel JS, Bender HG, Zotz RB.	Thromb Haemost. 2005 Jan;93(1):124-9. doi: 10.1160/TH04-07-0411.	Gerhardt A	Thromb Haemost	2005	2005-01-05			10.1160/TH04-07-0411
Association study	23470615	Effect of follicle-stimulating hormone receptor N680S polymorphism on the efficacy of follicle-stimulating hormone stimulation on donor ovarian response	Lledo B, Guerrero J, Turienzo A, Ortiz JA, Morales R, Ten J, Llacer J, Bernabeu R.	Pharmacogenet Genomics. 2013 May;23(5):262-8. doi: 10.1097/FPC.0b013e32835fe813.	Lledo B	Pharmacogenet Genomics	2013	2013-03-09			10.1097/FPC.0b013e32835fe813
Cytogenetic study	19215247	Genetic analysis of first-trimester miscarriages with a combination of cytogenetic karyotyping, microsatellite genotyping and arrayCGH	Zhang YX, Zhang YP, Gu Y, Guan FJ, Li SL, Xie JS, Shen Y, Wu BL, Ju W, Jenkins EC, Brown WT, Zhong N.	Clin Genet. 2009 Feb;75(2):133-40. doi: 10.1111/j.1399-0004.2008.01131.x.	Zhang YX	Clin Genet	2009	2009-02-14			10.1111/j.1399-0004.2008.01131.x
Irrelevant	30822356	First report of the genomic characterization of rubella viruses circulating in Cameroon	Obam Mekanda FM, Monamele CG, Simo Nemg FB, Sado Yousseu FB, Ndjonka D, Kfutwah AKW, Abernathy E, Demanou M.	J Med Virol. 2019 Jun;91(6):928-934. doi: 10.1002/jmv.25445. Epub 2019 Mar 12.	Obam Mekanda FM	J Med Virol	2019	2019-03-02			10.1002/jmv.25445
[truncated: 7,686 more rows]
