# Supplementary material for: A systematic review and standardized clinical validity assessment of genes involved in female reproductive failure
Source: Reproduction. 2022 Mar 29;163(6):351–63. doi: 10.1530/REP-21-0486 (PMC9066658; doi:10.1530/REP-21-0486)
Supplement: Supplementary Table S2. Gene extraction. [file supplementary_table_2.xlsx]

## Sheet: S2_Publication_Analysis
Supplementary Table S2. Gene extraction.
Case/Found additionally	PMID	Gene	Verdict	Reason for rejection	Countif	Methodology	Year
Case	33538981	FMR1	Classified	NA	145	Targeted NGS	2021
Case	18384784	FMR1	Unable to classify	Inconsistencies in patient phenotypes	145	Specific approach to triplet analysis	2009
Case	29054962	FMR1	Unable to classify	Association study	145	Specific approach to triplet analysis	2017
Case	33118925	FMR1	Classified	NA	145	Specific approach to triplet analysis	2020
Case	29188551	FMR1	Unable to classify	The frequency of premutation carriers did not differ between cases and controls	145	Specific approach to triplet analysis	2018
Case	26593861	FMR1	Classified	NA	145	Specific approach to triplet analysis	2015
Case	27876427	FMR1	Classified	NA	145	Specific approach to triplet analysis	2017
Case	24912415	FMR1	Classified	NA	145	Specific approach to triplet analysis	2014
Case	27350105	FMR1	Unable to classify	FRAXA patients	145	Specific approach to triplet analysis	2016
Case	30030199	FMR1	Not classified because enough data was collected	NA	145	Specific approach to triplet analysis	2018
Case	29071876	FMR1	Classified	NA	145	Specific approach to triplet analysis	2016
Case	29275276	FMR1	Not classified because enough data was collected	NA	145	Specific approach to triplet analysis	2018
Case	19712568	FMR1	Not classified because enough data was collected	NA	145	Specific approach to triplet analysis	2009
Case	16078053	FMR1	Not classified because enough data was collected	NA	145	Specific approach to triplet analysis	2005
Case	19778484	FMR1	Not classified because enough data was collected	NA	145	Specific approach to triplet analysis	2009
Case	20575655	FMR1	Not classified because enough data was collected	NA	145	Specific approach to triplet analysis	2011
Case	10331612	FMR1	Not classified because enough data was collected	NA	145	Specific approach to triplet analysis	1999
Case	25346430	FMR1	Not classified because enough data was collected	NA	145	Specific approach to triplet analysis	2014
Case	16639106	FMR1	Not classified because enough data was collected	NA	145	Specific approach to triplet analysis	2005
Case	16275254	FMR1	Not classified because enough data was collected	NA	145	Specific approach to triplet analysis	2005
Case	26209748	FMR1	Not classified because enough data was collected	NA	145	Specific approach to triplet analysis	2015
Case	20425835	FMR1	Not classified because enough data was collected	NA	145	Specific approach to triplet analysis	2010
Case	20859177	FMR1	Not classified because enough data was collected	NA	145	Specific approach to triplet analysis	2010
Case	17804960	FMR1	Not classified because enough data was collected	NA	145	Specific approach to triplet analysis	2007
Case	25147555	FMR1	Not classified because enough data was collected	NA	145	Specific approach to triplet analysis	2014
Case	25966634	FMR1	Not classified because enough data was collected	NA	145	Specific approach to triplet analysis	2016
Case	17497108	FMR1	Not classified because enough data was collected	NA	145	Specific approach to triplet analysis	2007
Case	17588953	FMR1	Not classified because enough data was collected	NA	145	Specific approach to triplet analysis	2007
Case	14758538	FMR1	Not classified because enough data was collected	NA	145	Specific approach to triplet analysis	2004
Case	12119565	FMR1	Not classified because enough data was collected	NA	145	Specific approach to triplet analysis	2002
Case	15876779	FMR1	Not classified because enough data was collected	NA	145	Specific approach to triplet analysis	2005
Case	19041959	FMR1	Not classified because enough data was collected	NA	145	Specific approach to triplet analysis	2009
Case	12548733	FMR1	Not classified because enough data was collected	NA	145	Specific approach to triplet analysis	2003
Case	10208170	FMR1	Not classified because enough data was collected	NA	145	Specific approach to triplet analysis	1999
Case	12612802	FMR1	Not classified because enough data was collected	NA	145	Specific approach to triplet analysis	2003
Case	25027833	FMR1	Not classified because enough data was collected	NA	145	Specific approach to triplet analysis	2014
Case	21595002	FMR1	Not classified because enough data was collected	NA	145	Specific approach to triplet analysis	2011
Case	17674408	FMR1	Not classified because enough data was collected	NA	145	Specific approach to triplet analysis	2007
Case	12476450	FMR1	Not classified because enough data was collected	NA	145	Specific approach to triplet analysis	2003
Case	15054835	FMR1	Not classified because enough data was collected	NA	145	Specific approach to triplet analysis	2004
Case	18165971	FMR1	Not classified because enough data was collected	NA	145	Specific approach to triplet analysis	2008
Case	20101683	FMR1	Not classified because enough data was collected	NA	145	Specific approach to triplet analysis	2010
Case	17295053	FMR1	Not classified because enough data was collected	NA	145	Specific approach to triplet analysis	2007
Case	20494258	FMR1	Not classified because enough data was collected	NA	145	Specific approach to triplet analysis	2010
Case	19410248	FMR1	Not classified because enough data was collected	NA	145	Specific approach to triplet analysis	2009
Case	11256870	FMR1	Not classified because enough data was collected	NA	145	Specific approach to triplet analysis	2001
Case	21300345	FMR1	Not classified because enough data was collected	NA	145	Specific approach to triplet analysis	2011
Case	19806593	FMR1	Not classified because enough data was collected	NA	145	Specific approach to triplet analysis	2009
Case	24510684	FMR1	Not classified because enough data was collected	NA	145	Specific approach to triplet analysis	2014
Case	15326620	FMR1	Not classified because enough data was collected	NA	145	Specific approach to triplet analysis	2004
Case	29308622	FMR1	Not classified because enough data was collected	NA	145	Specific approach to triplet analysis	2018
Case	22914733	FMR1	Not classified because enough data was collected	NA	145	Specific approach to triplet analysis	2012
Case	22507827	FMR1	Not classified because enough data was collected	NA	145	Specific approach to triplet analysis	2012
Case	28005950	FMR1	Not classified because enough data was collected	NA	145	Specific approach to triplet analysis	2016
Case	17428316	FMR1	Not classified because enough data was collected	NA	145	Specific approach to triplet analysis	2007
Case	18845054	FMR1	Not classified because enough data was collected	NA	145	Specific approach to triplet analysis	2008
Case	23537988	FMR1	Not classified because enough data was collected	NA	145	Specific approach to triplet analysis	2013
Case	22903700	FMR1	Not classified because enough data was collected	NA	145	Specific approach to triplet analysis	2012
Case	11992571	FMR1	Not classified because enough data was collected	NA	145	Specific approach to triplet analysis	2002
Case	12407031	FMR1	Not classified because enough data was collected	NA	145	Specific approach to triplet analysis	2002
Case	29170104	FMR1	Not classified because enough data was collected	NA	145	Specific approach to triplet analysis	2018
Case	29981579	FMR1	Not classified because enough data was collected	NA	145	Specific approach to triplet analysis	2018
Case	24936518	FMR1	Not classified because enough data was collected	NA	145	Specific approach to triplet analysis	2014
Case	18628675	FMR1	Not classified because enough data was collected	NA	145	Specific approach to triplet analysis	2008
Case	15479157	FMR1	Not classified because enough data was collected	NA	145	Specific approach to triplet analysis	2005
Case	16907702	FMR1	Not classified because enough data was collected	NA	145	Specific approach to triplet analysis	2006
Case	22811313	FMR1	Not classified because enough data was collected	NA	145	Specific approach to triplet analysis	2012
Case	17166860	FMR1	Not classified because enough data was collected	NA	145	Specific approach to triplet analysis	2007
Case	17724287	FMR1	Not classified because enough data was collected	NA	145	Specific approach to triplet analysis	2007
Case	28454580	FMR1	Not classified because enough data was collected	NA	145	Specific approach to triplet analysis	2017
Case	31026518	FMR1	Classified	NA	145	Specific approach to triplet analysis	2019
Case	23107817	FMR1	Classified	NA	145	Specific approach to triplet analysis	2013
Case	32962729	FOXL2	Classified	NA	59	WES	2020
Case	33538981	FOXL2	Unable to classify	Full text unavaliable	59	Targeted NGS	2021
Case	26323275	FOXL2	Unable to classify	No female infertility reported; BPES caused by a heterozygous variant	59	Single gene analysis	2015
Case	12567411	FOXL2	Classified	NA	59	Single gene analysis	2003
Case	31366388	FOXL2	Classified	NA	59	WES	2019
Case	19969293	FOXL2	Classified	NA	59	Single gene analysis	2010
Case	20222838	FOXL2	Classified	NA	59	Single gene analysis	2010
Case	16131596	FOXL2	Classified	NA	59	Single gene analysis	2005
Case	29339661	FOXL2	Classified	NA	59	Single gene analysis	2018
Case	30198434	FOXL2	Classified	NA	59	Single gene analysis	2018
Case	18028747	FOXL2	Unable to classify	Unclear nomenclature	59	NA	2007
Case	28849110	FOXL2	Classified	NA	59	Single gene analysis	2017
Case	21068205	FOXL2	Classified	NA	59	Single gene analysis	2011
Case	16394030	FOXL2	Classified	NA	59	Single gene analysis	2006
Case	15181179	FOXL2	Unable to classify	No variants reported	59	NA	2004
Case	21146150	FOXL2	Classified	NA	59	Single gene analysis	2011
Case	11468277	FOXL2	Classified	NA	59	Single gene analysis	2001
Case	12938087	FOXL2	Classified	NA	59	Single gene analysis	2003
Case	23441113	FOXL2	Classified	NA	59	Single gene analysis	2013
Case	27283035	FOXL2	Classified	NA	59	Single gene analysis	2016
Case	17277738	FOXL2	Not classified because enough data was collected	NA	59	NA	2007
Case	29378385	FOXL2	Not classified because enough data was collected	NA	59	NA	2018
Case	19929410	FOXL2	Not classified because enough data was collected	NA	59	NA	2010
Case	27081523	FOXL2	Not classified because enough data was collected	NA	59	NA	2015
Case	20184535	FOXL2	Not classified because enough data was collected	NA	59	NA	2010
Case	22312189	FOXL2	Not classified because enough data was collected	NA	59	NA	2012
Case	19819892	FOXL2	Not classified because enough data was collected	NA	59	NA	2010
Case	11960581	FOXL2	Not classified because enough data was collected	NA	59	NA	2001
Case	12529855	FOXL2	Not classified because enough data was collected	NA	59	NA	2003
Case	17089161	FOXL2	Classified	NA	59	Single gene analysis	2007
Case	12149404	FOXL2	Classified	NA	59	Single gene analysis	2002
Case	15450400	FOXL2	Not classified because enough data was collected	NA	59	NA	2004
Case	24030029	FOXL2	Not classified because enough data was collected	NA	59	NA	2014
Case	15459170	FOXL2	Classified	NA	59	Single gene analysis	2004
Case	18372316	FOXL2	Unable to classify	Functional analysis	59	NA	2008
Case	19371227	FOXL2	Not classified because enough data was collected	NA	59	NA	2009
Case	16219626	FOXL2	Not classified because enough data was collected	NA	59	NA	2005
Case	30594589	FOXL2	Not classified because enough data was collected	NA	59	NA	2019
Case	24565867	FOXL2	Not classified because enough data was collected	NA	59	NA	2014
Case	21119601	FOXL2	Not classified because enough data was collected	NA	59	NA	2011
Case	17360647	FOXL2	Not classified because enough data was collected	NA	59	NA	2007
Case	28677787	FOXL2	Not classified because enough data was collected	NA	59	NA	2017
Case	31048069	FOXL2	Not classified because enough data was collected	NA	59	NA	2019
Case	19106105	FOXL2	Not classified because enough data was collected	NA	59	NA	2009
Case	19538736	FOXL2	Not classified because enough data was collected	NA	59	NA	2009
Case	19010791	FOXL2	Not classified because enough data was collected	NA	59	NA	2009
Case	27414805	FOXL2	Not classified because enough data was collected	NA	59	NA	2016
Case	24098544	FOXL2	Not classified because enough data was collected	NA	59	NA	2013
Case	19706741	FOXL2	Not classified because enough data was collected	NA	59	NA	2009
Case	16814186	FOXL2	Not classified because enough data was collected	NA	59	NA	2006
Case	27603904	FOXL2	Unable to classify	Whether only heterozygous variants reported for the recessive genes, whether only benign/likely benign variant	59	Targeted NGS	2016
Case	11889179	FSHR	Classified	NA	48	Single gene analysis	2002
Case	28591755	FSHR	Classified	NA	48	WES	2017
Case	20378412	FSHR	Classified	NA	48	Single gene analysis	2010
Case	12930928	FSHR	Classified	NA	48	Single gene analysis	2003
Case	17721928	FSHR	Classified	NA	48	Single gene analysis	2008
Case	15080154	FSHR	Classified	NA	48	Single gene analysis	2004
Case	28446136	FSHR	Classified	NA	48	Single gene analysis	2017
Case	15579795	FSHR	Unable to classify	Association study	48	NA	2004
Case	18321487	FSHR	Unable to classify	Association study	48	NA	2009
Case	30410807	FSHR	Classified	NA	48	Single gene analysis	2018
Case	24058690	FSHR	Classified	NA	48	Single gene analysis	2013
Case	12930927	FSHR	Classified	NA	48	Single gene analysis	2003
Case	31077743	FSHR	Classified	NA	48	Single gene analysis	2019
Case	23419799	FSHR	Classified	NA	48	Single gene analysis	2013
Case	28397217	FSHR	Classified	NA	48	Single gene analysis	2017
Case	9496345	FSHR	Unable to classify	No variants reported	48	NA	1998
Case	30691934	FSHR	Classified	NA	48	WES	2019
Case	12915623	FSHR	Classified	NA	48	Single gene analysis	2003
Case	25875778	FSHR	Classified	NA	48	WES	2015
Case	9696229	FSHR	Classified	NA	48	Single gene analysis	1998
Case	26911863	FSHR	Classified	NA	48	WES	2016
Case	10551778	FSHR	Classified	NA	48	Single gene analysis	1999
Case	32172300	FSHR	Classified	NA	48	WES	2020
Case	31026518	FSHR	Unable to classify	Variants in more than one gene in a patient	48	Targeted NGS	2019
Case	11383926	FSHR	Unable to classify	Only benign/likely benign variants reported	48	NA	2001
Case	19339009	FSHR	Unable to classify	Only benign/likely benign variants reported	48	NA	2009
Case	9757892	FSHR	Unable to classify	Only benign/likely benign variants reported	48	NA	1998
Case	29157895	FSHR	Classified	NA	48	Single gene analysis	2017
Case	30610662	FSHR	Classified	NA	48	Single gene analysis	2019
Case	28591755	FSHR	Classified	NA	48	WES	2017
Case	33036707	FSHR	Classified	NA	48	WES	2020
Case	33095795	FSHR	Classified	NA	48	WES	2020
Case	16464940	BMP15	Classified	NA	23	Single gene analysis	2006
Case	25246117	BMP15	Unable to classify	Only functional analysis	23	NA	2014
Case	28094433	BMP15	Classified	NA	23	Single gene analysis	2017
Case	17826728	BMP15	Unable to classify	Only benign/likely benign variants reported	23	Single gene analysis	2008
Case	17464588	BMP15	Unable to classify	No variants reported	23	Single gene analysis	2007
Case	22014425	BMP15	Unable to classify	Only benign/likely benign variants reported	23	Single gene analysis	2011
Case	20364024	BMP15	Unable to classify	Only benign/likely benign variants reported	23	Single gene analysis	2010
Case	16508750	BMP15	Unable to classify	Only benign/likely benign variants reported	23	NA	2006
Case	28377898	BMP15	Classified	NA	23	Single gene analysis	2017
Case	31392662	BMP15	Unable to classify	Association study	23	NA	2019
Case	17027369	BMP15	Unable to classify	Only benign/likely benign variants reported	23	NA	2006
Case	16645022	BMP15	Classified	NA	23	Single gene analysis	2006
Case	19438907	BMP15	Unable to classify	Only heterozygous variants identified for a recessive gene	23	Single gene analysis	2010
Case	11056243	BMP15	Unable to classify	No variants reported	23	NA	2000
Case	23107817	BMP15	Unable to classify	Only heterozygous variants identified for a recessive gene	23	NA	2013
Case	29169851	BMP15	Classified	NA	23	WES	2017
Case	25988799	BMP15	Unable to classify	Variants in more than one gene in a patient	23	NA	2015
Case	33095795	BMP15	Classified	NA	23	WES	2020
Case	27603904	BMP15	Unable to classify	Whether only heterozygous variants reported for the recessive genes, whether only benign/likely benign variant	23	Targeted NGS	2016
Case	33538981	GDF9	Unable to classify	Full text unavaliable	21	Targeted NGS	2021
Case	28377898	GDF9	Unable to classify	No variants reported	21	NA	2017
Case	31392662	GDF9	Unable to classify	Association study	21	NA	2019
Case	17027369	GDF9	Unable to classify	Only benign/likely benign variants reported	21	NA	2006
Case	29044499	GDF9	Classified	NA	21	WES	2018
Case	17482612	GDF9	Classified	NA	21	Single gene analysis	2007
Case	16278619	GDF9	Classified	NA	21	Single gene analysis	2005
Case	17156781	GDF9	Classified	NA	21	Single gene analysis	2007
Case	20705511	GDF9	Classified	NA	21	Single gene analysis	2010
Case	16645022	GDF9	Classified	NA	21	Single gene analysis	2006
Case	19438907	GDF9	Classified	NA	21	Single gene analysis	2010
Case	11056243	GDF9	Unable to classify	No variants reported	21	Single gene analysis	2000
Case	33036707	GDF9	Classified	NA	21	WES	2020
Case	33095795	GDF9	Classified	NA	21	WES	2020
Case	27603904	GDF9	Unable to classify	Whether only heterozygous variants reported for the recessive genes, whether only benign/likely benign variant	21	Targeted NGS	2016
Case	26789871	TUBB8	Classified	NA	16	Single gene analysis	2016
Case	30297906	TUBB8	Classified	NA	16	Single gene analysis	2019
Case	32949002	TUBB8	Classified	NA	16	WES	2020
Case	29671363	TUBB8	Classified	NA	16	Single gene analysis	2018
Case	27989988	TUBB8	Classified	NA	16	Single gene analysis	2017
Case	28652098	TUBB8	Classified	NA	16	Single gene analysis	2017
Found additionally	33059025	TUBB8	Classified	NA	16	WES	2021
Case	32524331	TUBB8	Classified	NA	16	Single gene analysis	2020
Case	29704226	TUBB8	Classified	NA	16	Single gene analysis	2018
Case	29877102	TUBB8	Classified	NA	16	Single gene analysis	2018
Case	27273344	TUBB8	Classified	NA	16	Single gene analysis	2016
Case	32063091	TUBB8	Classified	NA	16	WES	2020
Case	32316999	TUBB8	Classified	NA	16	WES	2020
Case	33009822	TUBB8	Classified	NA	16	Single gene analysis	2020
Case	21885028	KHDC3L	Classified	NA	13	Single gene analysis	2011
Case	31609975	KHDC3L	Classified	NA	13	Single gene analysis	2019
Case	31847873	KHDC3L	Classified	NA	13	Single gene analysis	2019
Case	23232697	KHDC3L	Classified	NA	13	Single gene analysis	2013
Case	23963444	KHDC3L	Unable to classify	Only benign/likely benign variants reported	13	Single gene analysis	2013
Case	29606347	KHDC3L	Classified	NA	13	WES	2018
Case	24215781	KHDC3L	Classified	NA	13	Single gene analysis	2013
Case	31026518	NR5A1	Unable to classify	Variants in more than one gene in a patient	27	Targeted NGS	2019
case	32210488	KHDC3L	Classified	NA	13	Single gene analysis	2020
case	31220306	KHDC3L	Classified	NA	13	Single gene analysis	2019
case	27621838	KHDC3L	Classified	NA	13	Single gene analysis	2016
case	23125094	KHDC3L	Classified	NA	13	Single gene analysis	2012
case	29463882	KHDC3L	Classified	NA	13	Single gene analysis	2018
Case	31787151	NR5A1	Classified	NA	27	WES	2019
Case	19610175	NR5A1	Unable to classify	Review	27	NA	2009
Case	24073220	NR5A1	Classified	NA	27	Single gene analysis	2013
Case	23918653	NR5A1	Unable to classify	Chromosomal rhearrangement involving more than one gene	27	NA	2013
Case	24067197	NR5A1	Classified	NA	27	Single gene analysis	2013
Case	30425642	NR5A1	Unable to classify	No POI described in kid patients	27	NA	2018
Case	23095176	NR5A1	Classified	NA	27	Single gene analysis	2013
Case	27463801	NR5A1	Unable to classify	Sex reversal patients described	27	Single gene analysis	2016
Case	25099250	NR5A1	Classified	NA	27	Single gene analysis	2014
Found additionally	22907560	NR5A1	Classified	NA	27	Single gene analysis	2012
Case	32962729	MCM9	Unable to classify	Only heterozygous variants identified for a recessive gene	13	WES	2020
Case	33538981	MCM9	Unable to classify	Full text unavaliable	13	Targeted NGS	2021
Case	33109206	MCM9	Classified	NA	13	WES	2020
Case	33095795	MCM9	Unable to classify	Only benign/likely benign variants reported	13	WES	2020
Case	33095795	MCM9	Unable to classify	Only benign/likely benign variants reported	13	WES	2020
Case	27802094	MCM9	Classified	NA	13	Single gene analysis	2017
Case	31042289	MCM9	Classified	NA	13	WES	2019
Case	26771056	MCM9	Classified	NA	13	WES	2016
Case	25480036	MCM9	Classified	NA	13	WES	2014
Case	32145932	MCM9	Unable to classify	Only heterozygous variants identified for a recessive gene	13	Single gene analysis	2020
Case	26806154	MCM9	Classified	NA	13	WES	2015
Case	30006057	STAG3	Classified	NA	13	Targeted NGS	2019
Case	31803224	STAG3	Classified	NA	13	WES	2019
Case	24597867	STAG3	Classified	NA	13	WES	2014
Case	31363903	STAG3	Classified	NA	13	WES	2019
Case	32634216	STAG3	Classified	NA	13	WES	2020
Case	26059840	STAG3	Classified	NA	13	WES	2015
case	33036707	STAG3	Classified	NA	13	WES	2020
Case	33095795	STAG3	Classified	NA	13	WES	2020
Case	28802712	STAG3	Classified	NA	13	WES	2017
Case	28393351	STAG3	Classified	NA	13	WES	2017
Case	23963444	NLRP7	Unable to classify	Only benign/likely benign variants reported	38	NA	2013
Case	32172300	NLRP7	Classified	NA	38	WES	2020
case	31037924	NLRP7	Classified	NA	38	Single gene analysis	2019
Case	31220306	NLRP7	Classified	NA	38	Single gene analysis	2019
case	22646272	NLRP7	Classified	NA	38	Single gene analysis	2012
Found additionally	24105752	NLRP7	Classified	NA	38	Single gene analysis	2013
case	26606510	NLRP7	Classified	NA	38	WES	2015
Case	23354651	NLRP7	Classified	NA	38	Single gene analysis	2013
case	22770628	NLRP7	Classified	NA	38	Single gene analysis	2012
Case	12707859	EIF2B5	Classified	NA	9	Single gene analysis	2003
Case	15507143	NA	Unable to classify	No variants reported	97	NA	2004
Found additionally	29555891	EIF2B5	Classified	NA	9	Single gene analysis	2018
Case	19625339	EIF2B5	Classified	NA	9	Single gene analysis	2009
Found additionally	22699478	EIF2B5	Classified	NA	9	Single gene analysis	2011
Found additionally	21676421	EIF2B5	Classified	NA	9	Single gene analysis	2011
Case	33245593	EIF2B5	Classified	NA	9	WES	2020
Case	27651498	EIF2B5	Classified	NA	9	Single gene analysis	2016
Case	18678442	EIF2B5	Classified	NA	9	Single gene analysis	2008
Case	24148559	NA	Unable to classify	Chromosomal rhearrangement involving more than one gene	97	NA	2014
Case	10729312	NA	Unable to classify	Chromosomal rhearrangement involving more than one gene	97	NA	2000
Case	22887799	NA	Unable to classify	Chromosomal rhearrangement involving more than one gene	97	NA	2012
Case	24520475	NA	Unable to classify	Chromosomal rhearrangement involving more than one gene	97	NA	2013
Case	20338563	NA	Unable to classify	No protein coding genes within the beakpoint	97	NA	2010
Case	17140574	NA	Unable to classify	No genes reported	97	NA	2007
Case	8651270	NA	Unable to classify	No genes reported	97	NA	1996
Case	33095795	NOBOX	Unable to classify	Only benign/likely benign variants reported	13	WES	2020
Case	27836978	NOBOX	Classified	NA	13	WES	2016
Case	17701902	NOBOX	Classified	NA	13	Single gene analysis	2007
Case	21837770	NOBOX	Classified	NA	13	Single gene analysis	2011
Case	25514101	NOBOX	Classified	NA	13	Single gene analysis	2014
case	31042289	NOBOX	Classified	NA	13	WES	2019
Case	27603904	NOBOX	Unable to classify	Whether only heterozygous variants reported for the recessive genes, whether only benign/likely benign variant	13	Targeted NGS	2016
Case	12707859	EIF2B2	Classified	NA	6	Single gene analysis	2003
Case	32962729	EIF2B2	Classified	NA	6	WES	2020
Case	18061208	EIF2B2	Unable to classify	No variants reported	6	Single gene analysis	2007
Case	33538981	EIF2B2	Unable to classify	Full text unavaliable	6	Targeted NGS	2021
Case	29706645	EIF2B2	Classified	NA	6	Targeted NGS	2018
Found additionally	31438897	EIF2B2	Classified	NA	6	Single gene analysis	2019
Case	32789750	HSD17B4	Unable to classify	One patient having variants in diffeerent genes	6	WES	2020
Case	27989800	HSD17B4	Unable to classify	Only benign/likely benign variants reported	6	NA	2016
Case	33109206	MCM8	Classified	NA	9	WES	2020
Case	31455392	TWNK	Classified	NA	6	WES	2019
Case	29606300	WEE2	Classified	NA	9	WES	2018
Case	30628060	WEE2	Classified	NA	9	Single gene analysis	2019
Case	33148236	WEE2	Classified	NA	9	WES	2020
Case	30827524	WEE2	Classified	NA	9	Single gene analysis	2019
Case	31428887	WEE2	Classified	NA	9	Single gene analysis	2019
Case	30826994	WEE2	Classified	NA	9	Single gene analysis	2019
Case	33904356	WEE2	Classified	NA	9	WES	2021
Case	32829425	ZP2	Classified	NA	6	WES	2021
Case	30810869	ZP2	Classified	NA	6	WES	2020
Case	29895852	ZP2	Classified	NA	6	WES	2019
Case	28646452	ZP2	Classified	NA	6	WES	2017
Case	30810869	ZP3	Classified	NA	7	WES	2020
Case	32573113	ZP3	Classified	NA	7	WES	2020
Case	28646452	ZP3	Classified	NA	7	WES	2017
Case	33140178	ZP3	Classified	NA	7	WES	2020
Case	28886344	ZP3	Classified	NA	7	WES	2017
Found additionally	20673864	HSD17B4	Classified	NA	6	WES	2010
Case	28830375	HSD17B4	Classified	NA	6	WES	2017
Case	28863940	MCM8	Classified	NA	9	Targeted NGS	2017
Case	27802094	MCM8	Classified	NA	9	Single gene analysis	2017
Case	25437880	MCM8	Classified	NA	9	WES	2014
Case	32242235	MCM8	Classified	NA	9	WES	2020
Found additionally	28178980	TWNK	Classified	NA	6	WES	2017
Found additionally	25355836	TWNK	Classified	NA	6	WES	2014
Found additionally	32281099	TWNK	Classified	NA	6	Single gene analysis	2020
Found additionally	31852434	TWNK	Classified	NA	6	Targeted NGS	2019
Case	26970254	HSD17B4	Classified	NA	6	WES	2016
Case	26970254	TWNK	Classified	NA	6	WES	2016
Found additionally	24602372	HSD17B4	Unable to classify	Male patient	6	NA	2014
Case	33272616	ZP2	Classified	NA	6	WES	2020
Case	28577617	ZP2	Classified	NA	6	WES	2017
Case	33272616	ZP3	Classified	NA	7	WES	2020
case	31042289	MCM8	Classified	NA	9	WES	2019
Found additionally	31262952	FH	Classified	NA	6	WES	2019
Found additionally	31564060	FH	Classified	NA	6	Single gene analysis	2020
Found additionally	27566483	FH	Classified	NA	6	Single gene analysis	2017
Found additionally	26457356	FH	Classified	NA	6	Single gene analysis	2015
Found additionally	28691741	FH	Classified	NA	6	Single gene analysis	2017
Found additionally	11865300	FH	Classified	NA	6	Single gene analysis	2002
Case	29914564	FIGLA	Classified	NA	6	WES	2018
Case	25314148	FIGLA	Unable to classify	Association study	6	Single gene analysis	2015
Case	30474133	FIGLA	Classified	NA	6	WES	2019
Case	18499083	FIGLA	Unable to classify	Three heterozygous variants: one benign, two - insufficient nomenclature	6	NA	2008
Case	11098038	INHA	Unable to classify	Only benign/likely benign variants reported	8	NA	2000
Case	19324345	INHA	Unable to classify	Only benign/likely benign variants reported	8	NA	2010
Case	16396934	INHA	Unable to classify	Only benign/likely benign variants reported	8	NA	2006
Case	15227735	INHA	Unable to classify	Only benign/likely benign variants reported	8	NA	2004
Case	17933751	INHA	Unable to classify	Only functional analysis	8	NA	2007
Case	32172300	NLRP5	Classified	NA	5	WES	2020
Case	33073652	NLRP5	Classified	NA	5	WES	2020
Found additionally	30877238	NLRP5	Classified	NA	5	WES	2019
Found additionally	33020905	NLRP5	Classified	NA	5	WES	2020
Found additionally	32222962	NLRP5	Classified	NA	5	WES	2020
Found additionally	33020905	TLE6	Classified	NA	5	WES	2020
Found additionally	33020905	PADI6	Classified	NA	6	WES	2020
Case	29606347	PADI6	Classified	NA	6	WES	2018
Found additionally	27545678	PADI6	Classified	NA	6	WES	2016
Found additionally	31664658	PADI6	Classified	NA	6	WES	2019
Case	23541342	LARS2	Classified	NA	7	WES	2013
Case	30737337	LARS2	Classified	NA	7	WES	2019
Case	31897846	TLE6	Classified	NA	5	WES	2020
Case	32172300	TLE6	Classified	NA	5	WES	2020
Case	29606347	TLE6	Classified	NA	5	WES	2018
Found additionally	26537248	TLE6	Classified	NA	5	WES	2015
Case	32172300	ZP1	Classified	NA	11	WES	2020
Case	31734689	ZP1	Classified	NA	11	WES	2019
Case	32829425	ZP1	Classified	NA	11	WES	2021
Case	30810869	ZP1	Classified	NA	11	WES	2020
Case	32573113	ZP1	Classified	NA	11	WES	2020
Case	28965849	PATL2	Classified	NA	5	WES	2017
Case	29661911	PATL2	Classified	NA	5	WES	2018
Case	32048119	PATL2	Classified	NA	5	WES	2020
Case	29697801	PATL2	Classified	NA	5	WES	2018
Case	28965844	PATL2	Classified	NA	5	WES	2017
Case	29205794	LARS2	Classified	NA	7	WES	2017
Case	26657938	LARS2	Classified	NA	7	WES	2015
Case	26970254	LARS2	Classified	NA	7	WES	2016
Found additionally	29693651	PADI6	Classified	NA	6	WES	2018
Found additionally	33583041	PADI6	Classified	NA	6	WES	2020
Case	27603904	FIGLA	Unable to classify	Whether only heterozygous variants reported for the recessive genes, whether only benign/likely benign variant	6	Targeted NGS	2016
Case	27087618	CLPP	Classified	NA	5	GWAS+Sanger	2016
Case	25956234	CLPP	Classified	NA	5	WES	2015
Case	27003306	CPEB1	Unable to classify	Chromosomal rhearrangement involving more than one gene	4	NA	2016
Case	32354341	CPEB1	Unable to classify	Deletion boundries are not reported (one patients with heterozygous deletion identified with qpcr)	4	NA	2020
Case	15459172	POF1B	Unable to classify	Only benign/likely benign variants reported	4	NA	2004
Case	25676666	POF1B	Unable to classify	Only benign/likely benign variants reported	4	Single gene analysis	2015
Case	16773570	POF1B	Unable to classify	Only benign/likely benign variants reported	4	NA	2006
Case	31026518	POF1B	Classified	NA	4	Targeted NGS	2019
Case	12707859	EIF2B4	Classified	NA	4	Single gene analysis	2003
Case	32962729	HFM1	Classified	NA	5	WES	2020
Case	32962729	EIF2B4	Unable to classify	Only heterozygous variants identified for a recessive gene	4	WES	2020
Case	32962729	EIF2B3	Unable to classify	Only heterozygous variants identified for a recessive gene	4	WES	2020
Case	32962729	FANCA	Unable to classify	1 patient with 1 vus, but in 33151384 authors highlight the absence of haploinsufciency in FANCA and disregard this gene as a POI candidate	4	WES	2020
Case	33538981	CLPP	Unable to classify	Full text unavaliable	5	Targeted NGS	2021
Case	33538981	ERCC6	Unable to classify	Full text unavaliable	4	Targeted NGS	2021
Case	22312164	EIF2B3	Classified	NA	4	Single gene analysis	2012
Case	23115207	EIF2B3	Classified	NA	4	Single gene analysis	2012
Case	33109206	EIF2B3	Unable to classify	Only benign/likely benign variants reported	4	WES	2020
Case	29721306	EIF2B4	Unable to classify	No variants reported	4	NA	2018
Case	29331873	EIF2B4	Classified	NA	4	Single gene analysis	2018
Case	31810472	EIF4ENIF1	Classified	NA	4	WES	2019
Case	23902945	eIF4ENIF1	Classified	NA	4	WES	2013
Case	33095795	EIF4ENIF1	Unable to classify	Only benign/likely benign variants reported	4	NA	2020
Case	32789750	ERCC6	Unable to classify	One patient having variants in diffeerent genes	4	WES	2020
Case	33109206	ERCC6	Classified	NA	4	WES	2020
Case	26218421	ERCC6	Classified	NA	4	WES	2015
Case	31535215	FANCA	Unable to classify	Heterozygous variants, but in 33151384 authors highlight the absence of haploinsufciency in FANCA and disregard this gene as POI candidate	4	NA	2019
Case	32789750	FANCA	Unable to classify	One patient having variants in diffeerent genes	4	WES	2020
Case	31279343	HFM1	Unable to classify	Heterozygous variant for a recessive gene identified	5	WES	2019
Case	33109206	HFM1	Classified	NA	5	WES	2020
Case	29912377	LHCGR	Classified	NA	12	Single gene analysis	2018
Found additionally	24849377	LHCGR	Classified	NA	12	Single gene analysis	2014
Case	28175319	LHCGR	Classified	NA	12	Single gene analysis	2017
Case	32860205	LHCGR	Classified	NA	12	Single gene analysis	2020
Case	32789750	SOHLH1	Unable to classify	One patient having variants in diffeerent genes	4	WES	2020
Case	23100464	SYCP3	Unable to classify	Only benign/likely benign variants reported	4	Single gene analysis	2013
Case	21159741	SYCP3	Unable to classify	Only benign/likely benign variants reported	4	NA	2011
Case	19110213	SYCP3	Unable to classify	Only benign/likely benign variants reported	4	Single gene analysis	2009
Case	22197129	SYCP3	Unable to classify	No variants reported	4	NA	2012
Case	33095795	CPEB1	Unable to classify	Only benign/likely benign variants reported	4	WES	2020
Case	33095795	CPEB1	Unable to classify	Cytogenetic study	4	WES	2020
Case	33095795	EIF4ENIF1	Unable to classify	Only benign/likely benign variants reported	4	WES	2020
Found additionally	33151384	FANCA	Unable to classify	Article rising concens about the role of FANCA in POI	4	NA	2020
Found additionally	23541340	CLPP	Classified	NA	5	WES	2013
Case	31042289	SOHLH1	Classified	NA	4	WES	2019
Case	25774885	SOHLH1	Classified	NA	4	WES	2015
Case	27603904	SOHLH1	Unable to classify	Whether only heterozygous variants reported for the recessive genes, whether only benign/likely benign variant	4	Targeted NGS	2016
Found additionally	28061432	LHX1	Unable to classify	Heterozygous variant in a gene not sensitive to the missense variants, unclear inheritance pattern, ACMG classification can only assingn class 3 to this variant. Homozygous mice has absent uterus.	4	WES	2017
Found additionally	22740494	LHX1	Classified	NA	4	Single gene analysis	2012
Found additionally	23954021	LHX1	Unable to classify	Heterozygous variants in a gene not sensitive to the missense variants, unclear inheritance pattern, ACMG classification can only assingn class 3 to this variant.	4	Single gene analysis	2013
Found additionally	20797712	LHX1	Unable to classify	Heterozygous variants in a gene not sensitive to the missense variants, unclear inheritance pattern, ACMG classification can only assingn class 3 to this variant.	4	NA	2010
Case	31280959	AARS2	Classified	NA	6	WES	2019
Case	24808023	AARS2	Classified	NA	6	WES	2014
Case	30819764	AARS2	Unable to classify	Two newborns with exitus letalis described	6	NA	2019
Case	23000069	AIRE	Classified	NA	7	Single gene analysis	2012
Case	32789750	AIRE	Unable to classify	One patient having variants in diffeerent genes	7	WES	2020
Case	30150985	AIRE	Classified	NA	7	Single gene analysis	2018
Case	32789750	BMP8B	Unable to classify	One patient having variants in diffeerent genes	3	WES	2020
Case	26777464	CCNO	Unable to classify	Authors state that 22% of patients are infertile however no any further detail is provided.	3	Single gene analysis	2016
Case	32172300	CCNO	Classified	NA	3	WES	2020
Found additionally	28801648	CCNO	Classified	NA	3	WES	2017
Case	33538981	MSH5	Unable to classify	Full text unavaliable	5	Targeted NGS	2021
Case	32772095	MSH5	Unable to classify	Only benign/likely benign variants reported	5	WES	2020
Case	16274605	GALT	Unable to classify	Only benign/likely benign variants reported	3	NA	2005
Case	9935123	LHB	Unable to classify	No variants reported	3	NA	1999
Case	11740150	LHB	Unable to classify	Unclear nomenclature	3	NA	2001
Case	12189497	LHB	Unable to classify	Unclear nomenclature	3	NA	2002
Case	21963259	PSMC3IP	Classified	NA	4	WES	2011
Case	29240891	PSMC3IP	Classified	NA	4	WES	2018
Case	33109206	SALL4	Unable to classify	Only benign/likely benign variants reported	3	WES	2020
Case	19581335	SALL4	Unable to classify	Only benign/likely benign variants reported	3	NA	2009
Case	17981816	SHOX	Unable to classify	Cytogenetic study	3	NA	2008
Case	31093387	SHOX	Unable to classify	Cytogenetic study	3	NA	2019
Case	31925770	SYCE1	Classified	NA	3	WES	2020
Case	21756058	TGFBR3	Unable to classify	Only benign/likely benign variants reported	3	NA	2012
Case	22036907	TGFBR3	Unable to classify	Only benign/likely benign variants reported	3	NA	2011
Case	16613887	TGFBR3	Unable to classify	Only benign/likely benign variants reported	3	NA	2006
Case	25062452	SYCE1	Classified	NA	3	WES	2014
Case	33095795	BMP8B	Unable to classify	Only benign/likely benign variants reported	3	WES	2020
Case	33095795	SYCE1	Unable to classify	Cytogenetic study	3	WES	2020
Case	33095795	BMP8B	Unable to classify	Only benign/likely benign variants reported	3	WES	2020
Case	28175301	MSH5	Classified	NA	5	WES	2017
Case	31042289	GALT	Unable to classify	Gene is associated with severe phenotype.	3	WES	2019
Case	31042289	PSMC3IP	Classified	NA	4	WES	2019
Case	27603904	GALT	Unable to classify	Whether only heterozygous variants reported for the recessive genes, whether only benign/likely benign variant. Gene is associated with severe phenotype.	3	Targeted NGS	2016
Case	20847698	SHOX	Classified	NA	3	Single gene analysis	2010
Case	20672904	AR	Classified	NA	25	Single gene analysis	2011
Case	27989800	AR	Classified	NA	25	WES	2016
Case	32789750	BBS9	Unable to classify	One patient having variants in diffeerent genes	2	WES	2020
Case	18349106	BBS9	Unable to classify	Only benign/likely benign variants reported	2	NA	2008
Case	32789750	BMPR2	Unable to classify	One patient having variants in diffeerent genes	2	WES	2020
Case	21150920	COL4A6	Unable to classify	Cytogenetic study	2	NA	2011
Case	18645707	CYP17A1	Unable to classify	No variants reported	52	NA	2008
Case	32962729	BNC1	Unable to classify	Only benign/likely benign variants reported	2	WES	2020
Found additionally	27298454	ATM	Unable to classify	Only benign/likely benign variants reported	2	NA	2016
Case	33538981	CYP17A1	Unable to classify	Full text unavaliable	52	Targeted NGS	2021
Case	24103315	ESR1	Unable to classify	Association study	3	NA	2014
Case	17540666	ESR1	Unable to classify	Only benign/likely benign variants reported	3	NA	2007
Case	32772095	MSH6	Unable to classify	Only benign/likely benign variants reported	2	WES	2020
Case	32048394	FANCL	Classified	NA	2	Single gene analysis	2020
Case	32789750	FANCL	Unable to classify	One patient having variants in diffeerent genes	2	WES	2020
Case	17959613	FOXO3	Unable to classify	Authors identified only heterozygous variants and functional experiments demonstrated no impact on the gene function	3	NA	2008
Case	20219431	FOXO3	Classified	NA	3	Single gene analysis	2010
Case	20158988	GPR3	Unable to classify	Only benign/likely benign variants reported	2	NA	2010
Case	17953967	GPR3	Unable to classify	No variants reported	2	NA	2008
Case	24103315	HK3	Unable to classify	Association study	3	NA	2014
Case	32789750	HK3	Unable to classify	One patient having variants in diffeerent genes	3	WES	2020
Found additionally	30877238	NLRP2	Classified	NA	3	WES	2019
Found additionally	33020905	NLRP2	Classified	NA	3	WES	2020
Case	19283854	LMNA	Classified	NA	4	Single gene analysis	2009
Case	32789750	LMNA	Unable to classify	One patient having variants in diffeerent genes	4	WES	2020
Case	32789750	MAP3K4	Unable to classify	One patient having variants in diffeerent genes	2	WES	2020
Case	27989800	MAP3K4	Unable to classify	Patient presents chromosome Y	2	NA	2016
Case	32789750	MSH6	Unable to classify	One patient having variants in diffeerent genes	2	WES	2020
Case	32789750	PRDM1	Unable to classify	One patient having variants in diffeerent genes	2	WES	2020
Case	33109206	PREPL	Unable to classify	Variants in more than one gene in a patient	2	WES	2020
Case	31704776	REC114	Classified	NA	2	WES	2020
Case	33109206	TG	Unable to classify	Only benign/likely benign variants reported	2	WES	2020
Case	22951804	WNT4	Unable to classify	Synonymous variant identified	7	NA	2012
Case	21624127	WNT4	Unable to classify	Only benign/likely benign variants reported	7	NA	2011
Found additionally	30388401	REC114	Classified	NA	2	WES	2018
Case	33036707	FANCM	Classified	NA	4	WES	2020
Case	29231814	FANCM	Classified	NA	4	WES	2017
Case	33095795	GATA4	Unable to classify	Only benign/likely benign variants reported	2	WES	2020
Case	33095795	ATM	Unable to classify	Only benign/likely benign variants reported	2	WES	2020
Case	33095795	BMPR2	Classified	NA	2	WES	2020
Case	33095795	PRDM1	Unable to classify	Only benign/likely benign variants reported	2	WES	2020
Case	33095795	GATA4	Classified	NA	2	WES	2020
Case	30010909	BNC1	Classified	NA	2	WES	2018
Case	31449985	HARS2	Classified	NA	5	WES	2019
Found additionally	21464306	HARS2	Classified	NA	5	WES	2011
Case	30924587	PREPL	Classified	NA	2	WES	2019
Case	31042289	C3	Unable to classify	Gene is associated with different phenotypes	1	WES	2019
Case	31042289	TG	Unable to classify	Gene is associated with different phenotypes	2	WES	2019
Case	31042289	MRPS22	Classified	NA	2	WES	2019
Case	29566152	MRPS22	Classified	NA	2	WES	2018
Found additionally	30918116	PANX1	Classified	NA	2	Single gene analysis	2019
Found additionally	33495594	PANX1	Unable to classify	Only benign/likely benign variants reported	2	Single gene analysis	2021
Found additionally	9502408	COL4A6	Unable to classify	Chromosomal rhearrangement involving more than one gene	2	NA	1998
Case	33109206	ABCA5	Unable to classify	Only benign/likely benign variants reported	1	WES	2020
Case	33109206	ABCB5	Unable to classify	Only benign/likely benign variants reported	1	WES	2020
Case	32789750	ABCC5	Unable to classify	One patient having variants in diffeerent genes	1	WES	2020
Case	18555221	ACSL6	Unable to classify	No variants reported	1	NA	2009
Case	33109206	ADAM21	Unable to classify	Only benign/likely benign variants reported	1	WES	2020
Case	33109206	ADAMTSL1	Unable to classify	Only benign/likely benign variants reported	1	WES	2020
Case	32789750	ADAMTSL3	Unable to classify	One patient having variants in diffeerent genes	1	WES	2020
Case	32789750	ALMS1	Unable to classify	One patient having variants in diffeerent genes	1	WES	2020
Case	32253496	ALOX12B	Classified	NA	1	WES	2020
Case	26826164	ALOX15	Unable to classify	Variants detected in a fetus	1	WES	2016
Case	25750103	AMH	Unable to classify	Only benign/likely benign variants reported	2	Single gene analysis	2015
Case	27430550	AMHR2	Classified	NA	2	WES	2016
Case	33109206	AMPD3	Unable to classify	Only benign/likely benign variants reported	1	WES	2020
Case	27426988	ANTXR1	Classified	NA	1	Single gene analysis	2016
Case	32789750	AOX1	Unable to classify	One patient having variants in diffeerent genes	1	WES	2020
Case	33109206	AP4B1	Unable to classify	Only benign/likely benign variants reported	1	WES	2020
Case	32789750	ARFGAP3	Unable to classify	One patient having variants in diffeerent genes	1	WES	2020
Case	33109206	ARHGEF3	Unable to classify	Only benign/likely benign variants reported	1	WES	2020
Case	33109206	ATF7IP	Unable to classify	Only benign/likely benign variants reported	1	WES	2020
Case	33109206	ATP13A4	Unable to classify	Only benign/likely benign variants reported	1	WES	2020
Case	23100464	AURKB	Unable to classify	Only benign/likely benign variants reported	1	Single gene analysis	2013
Case	29873420	B3GALNT1	Unable to classify	Gene codes for the Blood group, P1PK system, finding is not consistent with the phenotype - repeated miscarriage[	1	Single gene analysis	2019
Case	25504873	BNC2	Unable to classify	Multiple possibly damaging variants in different genes are present in the same patient	1	NA	2015
Case	10995571	BPESC1	Unable to classify	RNA gene	1	NA	2000
Case	27403073	BRCA1	Unable to classify	Association study	2	NA	2016
Case	27403073	BRCA2	Unable to classify	Association study	3	NA	2016
Case	24103315	BRSK1	Unable to classify	Association study	1	NA	2014
Case	32502391	BTG4	Classified	NA	1	WES	2020
Case	30115739	CALCRL	Unable to classify	Homozygous variant in the fetus causes fetal demise	1	NA	2018
Case	33109206	CAPRIN2	Unable to classify	Only benign/likely benign variants reported	1	WES	2020
Case	33109206	CCNJ	Unable to classify	Only benign/likely benign variants reported	1	WES	2020
Case	32789750	CDC25B	Unable to classify	One patient having variants in diffeerent genes	1	WES	2020
Case	21575944	CDKN1B	Unable to classify	Only benign/likely benign variants reported	2	Single gene analysis	2011
Case	33109206	CDS1	Unable to classify	Only benign/likely benign variants reported	1	WES	2020
Case	33109206	CEP162	Unable to classify	Only benign/likely benign variants reported	1	WES	2020
Case	25504873	CEP250	Unable to classify	Multiple possibly damaging variants in different genes are present in the same patient	1	NA	2015
Case	33109206	CEP295	Unable to classify	Only benign/likely benign variants reported	1	WES	2020
Case	22554618	CGB5	Unable to classify	Only benign/likely benign variants reported	1	NA	2012
Case	22554618	CGB8	Unable to classify	Only benign/likely benign variants reported	1	NA	2012
Case	33109206	CHST12	Unable to classify	Only benign/likely benign variants reported	1	WES	2020
Case	22709740	CITED2	Unable to classify	Only benign/likely benign variants reported	1	NA	2012
Case	32789750	CNOT6	Unable to classify	One patient having variants in diffeerent genes	1	WES	2020
Case	25504873	CSF1R	Unable to classify	Multiple possibly damaging variants in different genes are present in the same patient	1	NA	2015
Case	31604923	CSMD1	Unable to classify	No variants reported	1	NA	2019
Case	33109206	CWF19L2	Unable to classify	Only benign/likely benign variants reported	1	WES	2020
Case	32789750	CYP26B1	Unable to classify	One patient having variants in diffeerent genes	1	WES	2020
Case	33109206	CYP4F12	Unable to classify	Only benign/likely benign variants reported	1	WES	2020
Case	15459172	DACH2	Unable to classify	Unclear nomenclature	1	NA	2004
Case	33109206	DCC	Unable to classify	Only benign/likely benign variants reported	1	WES	2020
Case	33109206	DCT	Unable to classify	Only benign/likely benign variants reported	1	WES	2020
Case	32789750	DHRS11	Unable to classify	One patient having variants in diffeerent genes	1	WES	2020
Case	29331980	DMC1	Classified	NA	3	WES	2018
Case	32172300	DNAH11	Unable to classify	Only benign/likely benign variants reported	1	NA	2020
Case	27989800	DNAH5	Unable to classify	Only benign/likely benign variants reported	1	NA	2016
Case	26826164	DYNC2H1	Unable to classify	Variants detected in a fetus	1	WES	2016
Case	32962729	DNAH6	Unable to classify	Only benign/likely benign variants reported	1	WES	2020
Case	32962729	LRPPRC	Unable to classify	Only benign/likely benign variants reported	1	WES	2020
Case	32962729	GHR	Classified	NA	1	WES	2020
Case	33538981	POLG	Unable to classify	Full text unavaliable	12	Targeted NGS	2021
Case	33109206	ENPP6	Unable to classify	Only benign/likely benign variants reported	1	WES	2020
Case	32789750	ERCC2	Unable to classify	One patient having variants in diffeerent genes	1	WES	2020
Case	17540666	ESR2	Unable to classify	Only benign/likely benign variants reported	2	NA	2007
Case	32772095	EXO1	Unable to classify	Only benign/likely benign variants reported	1	WES	2020
Case	32772095	RAD51	Unable to classify	Only benign/likely benign variants reported	1	WES	2020
Case	32772095	RMI1	Unable to classify	Only benign/likely benign variants reported	1	WES	2020
Case	32772095	MSH2	Unable to classify	Only benign/likely benign variants reported	1	WES	2020
Case	32772095	MLH1	Unable to classify	Only benign/likely benign variants reported	1	WES	2020
Case	31000350	ABRAXAS1(FAM175A)	Unable to classify	Only benign/likely benign variants reported	1	Single gene analysis	2019
Case	33109206	FBXO47	Unable to classify	Only benign/likely benign variants reported	1	WES	2020
Case	33109206	FCRL3	Unable to classify	Only benign/likely benign variants reported	1	WES	2020
Case	33109206	FDXACB1	Unable to classify	Only benign/likely benign variants reported	1	WES	2020
Case	33109206	FER1L6	Unable to classify	Only benign/likely benign variants reported	1	WES	2020
Case	11019970	FGG	Unable to classify	Unclear nomenclature	1	NA	2000
Case	10528856	FMR2	Unable to classify	Unclear nomenclature	2	NA	1999
Case	31395028	FOXD1	Unable to classify	Only benign/likely benign variants reported	1	NA	2019
Case	22285440	FOXO4	Unable to classify	Only benign/likely benign variants reported	1	NA	2012
Case	8224270	FSHB	Unable to classify	Only benign/likely benign variants reported	8	NA	1993
Case	23113792	FST	Unable to classify	Only benign/likely benign variants reported	1	NA	2013
Case	32789750	GATA6	Unable to classify	One patient having variants in diffeerent genes	1	WES	2020
Case	33109206	GOLGA4	Unable to classify	Only benign/likely benign variants reported	1	WES	2020
Case	33109206	GPLD1	Unable to classify	Only benign/likely benign variants reported	1	WES	2020
Case	32789750	GRIP1	Unable to classify	One patient having variants in diffeerent genes	1	WES	2020
Case	23441923	HDX	Unable to classify	Cytogenetic study	1	NA	2013
Case	26190809	HELQ	Unable to classify	Only benign/likely benign variants reported	1	NA	2015
Case	33109206	HNRNPUL2	Unable to classify	Only benign/likely benign variants reported	1	WES	2020
Case	33109206	HOXA4	Unable to classify	Only benign/likely benign variants reported	1	WES	2020
Case	27989800	KDM3A	Unable to classify	Patient presents chromosome Y	1	NA	2016
Case	25747126	KIAA2022(NEXMIF)	Unable to classify	Cytogenetic study	1	NA	2015
Case	16647379	KITLG	Unable to classify	Only benign/likely benign variants reported	1	NA	2006
Case	32789750	KNTC1	Unable to classify	One patient having variants in diffeerent genes	1	WES	2020
Case	22321639	LAMC1	Unable to classify	Only benign/likely benign variants reported	1	NA	2012
Case	32789750	LATS1	Unable to classify	One patient having variants in diffeerent genes	1	WES	2020
Case	32789750	LEPR	Unable to classify	One patient having variants in diffeerent genes	8	WES	2020
Case	32789750	LHX9	Unable to classify	One patient having variants in diffeerent genes	1	WES	2020
Case	16545901	LIF	Unable to classify	Unclear nomenclature	1	NA	2006
Case	33109206	LMBRD1	Unable to classify	Only benign/likely benign variants reported	1	WES	2020
Case	33109206	LMO7	Unable to classify	Only benign/likely benign variants reported	1	WES	2020
Case	33109206	LRRN3	Unable to classify	Only benign/likely benign variants reported	1	WES	2020
Case	33109206	MAML3	Unable to classify	Only benign/likely benign variants reported	1	WES	2020
Case	25504873	MBD4	Unable to classify	Multiple possibly damaging variants in different genes are present in the same patient	1	NA	2015
Case	33109206	METTL21A	Unable to classify	Only benign/likely benign variants reported	1	WES	2020
Case	33109206	MICAL2	Unable to classify	Only benign/likely benign variants reported	1	WES	2020
Case	32789750	MOGAT1	Unable to classify	One patient having variants in diffeerent genes	1	WES	2020
Case	33109206	MROH7	Unable to classify	Only benign/likely benign variants reported	1	WES	2020
Case	33109206	MTIF2	Unable to classify	Only benign/likely benign variants reported	1	WES	2020
Case	32789750	MYO19	Unable to classify	One patient having variants in diffeerent genes	1	WES	2020
Case	29706645	NBN	Classified	NA	2	Targeted NGS	2018
Case	25504873	NLRP10	Unable to classify	Multiple possibly damaging variants in different genes are present in the same patient	1	NA	2015
Case	32789750	NLRP11	Unable to classify	One patient having variants in diffeerent genes	1	WES	2020
Case	32789750	NOS3	Unable to classify	One patient having variants in diffeerent genes	1	WES	2020
Case	32789750	NOTCH2	Unable to classify	One patient having variants in diffeerent genes	3	WES	2020
Case	33109206	NT5C1B-RDH14	Unable to classify	Only benign/likely benign variants reported	1	WES	2020
Case	22030050	NXF2	Unable to classify	Chromosomal rhearrangement involving more than one gene	1	NA	2011
Case	22030050	NXF2B	Unable to classify	Chromosomal rhearrangement involving more than one gene	1	NA	2011
Case	22030050	NXF3	Unable to classify	Chromosomal rhearrangement involving more than one gene	1	NA	2011
Case	22030050	NXF4	Unable to classify	Chromosomal rhearrangement involving more than one gene	1	NA	2011
Case	22030050	NXF5	Unable to classify	Chromosomal rhearrangement involving more than one gene	1	NA	2011
Case	33109206	OR10J3	Unable to classify	Only benign/likely benign variants reported	1	WES	2020
Case	33109206	OR51S1	Unable to classify	Only benign/likely benign variants reported	1	WES	2020
Case	25504873	OSBPL5	Unable to classify	Multiple possibly damaging variants in different genes are present in the same patient	1	NA	2015
Case	33109206	PCOLCE2	Unable to classify	Only benign/likely benign variants reported	1	WES	2020
Case	33109206	PDC	Unable to classify	Only benign/likely benign variants reported	1	WES	2020
Case	33109206	PDCL2	Unable to classify	Only benign/likely benign variants reported	1	WES	2020
Case	31026518	PDPK1	Unable to classify	Variant in 3’UTR with unclear nomenclature	1	Targeted NGS	2019
Case	32789750	PGAP3	Unable to classify	One patient having variants in diffeerent genes	1	WES	2020
Case	22030050	PGRMC1	Unable to classify	Chromosomal rhearrangement involving more than one gene	1	NA	2011
Case	32789750	PIWIL1	Unable to classify	One patient having variants in diffeerent genes	1	WES	2020
Case	25504873	PLCD4	Unable to classify	Multiple possibly damaging variants in different genes are present in the same patient	1	NA	2015
Case	22030050	PLP1	Unable to classify	Chromosomal rhearrangement involving more than one gene	1	NA	2011
Case	33109206	PPP1R36	Unable to classify	Only benign/likely benign variants reported	1	WES	2020
Case	20655519	PRLR	Unable to classify	No variants reported	1	NA	2010
Case	33109206	PRRC2C	Unable to classify	Only benign/likely benign variants reported	1	WES	2020
Case	21370998	PTEN	Unable to classify	No variants reported	1	NA	2011
Case	33109206	PTPRG	Unable to classify	Only benign/likely benign variants reported	1	WES	2020
Case	17566674	RPL10	Unable to classify	Two variants of unknown significance and two of unclear nomenclature	1	NA	2007
Case	33109206	QRFPR	Unable to classify	Only benign/likely benign variants reported	1	WES	2020
Case	32789750	RAD54L	Unable to classify	One patient having variants in diffeerent genes	1	WES	2020
Case	33109206	RELN	Unable to classify	Only benign/likely benign variants reported	1	WES	2020
Case	33109206	RNF216	Unable to classify	Only benign/likely benign variants reported	7	WES	2020
Case	33109206	RUFY2	Unable to classify	Only benign/likely benign variants reported	1	WES	2020
Case	33109206	S1PR3	Unable to classify	Only benign/likely benign variants reported	1	WES	2020
Case	33109206	SDK1	Unable to classify	Only benign/likely benign variants reported	1	WES	2020
Case	33109206	SEMA6D	Unable to classify	Only benign/likely benign variants reported	1	WES	2020
Case	22951804	SF1	Unable to classify	Only benign/likely benign variants reported	1	NA	2012
Case	33109206	SGCA	Unable to classify	Only benign/likely benign variants reported	1	WES	2020
Case	21271662	SHANK3	Unable to classify	Cytogenetic study	1	NA	2011
Case	33109206	SHKBP1	Unable to classify	Only benign/likely benign variants reported	1	WES	2020
Case	33109206	SIRT5	Unable to classify	Only benign/likely benign variants reported	1	WES	2020
Case	33109206	SLC17A1	Unable to classify	Only benign/likely benign variants reported	1	WES	2020
Case	32485717	SLC25A43	Unable to classify	Chromosomal rhearrangement involving more than one gene	1	NA	2020
Case	32485717	SLC25A5	Unable to classify	Chromosomal rhearrangement involving more than one gene	1	NA	2020
Case	32485717	SLC25A5-AS1-RNAgene	Unable to classify	RNA gene	1	NA	2020
Case	33109206	SLC3A1	Unable to classify	Only benign/likely benign variants reported	1	WES	2020
Case	24524832	SOHLH2	Unable to classify	Only benign/likely benign variants reported	1	NA	2014
Case	32789750	SPIDR	Unable to classify	One patient having variants in diffeerent genes	2	WES	2020
Case	32789750	SPO11	Unable to classify	One patient having variants in diffeerent genes	1	WES	2020
Case	32789750	STRA8	Unable to classify	One patient having variants in diffeerent genes	1	WES	2020
Case	32303603	SYCP2L	Classified	NA	1	WES	2020
Case	33109206	SYNJ1	Unable to classify	Only benign/likely benign variants reported	1	WES	2020
Case	32789750	TBP	Unable to classify	One patient having variants in diffeerent genes	1	WES	2020
Case	32789750	TCF21	Unable to classify	One patient having variants in diffeerent genes	1	WES	2020
Case	33109206	TCF7	Unable to classify	Only benign/likely benign variants reported	1	WES	2020
Case	29195508	THBD	Unable to classify	Only benign/likely benign variants reported	1	Single gene analysis	2017
Case	32789750	THBS1	Unable to classify	One patient having variants in diffeerent genes	1	WES	2020
Case	25539146	TINF2	Unable to classify	Pathogenic variant found in a fertile mother of the affected proband	1	WES	2015
Case	31362519	TLK1	Unable to classify	Only benign/likely benign variants reported	1	Single gene analysis	2020
Case	30704953	TMEM150B	Unable to classify	Only benign/likely benign variants reported	1	Single gene analysis	2019
Case	32789750	TOP3B	Unable to classify	One patient having variants in diffeerent genes	1	WES	2020
Case	33109206	TOR3A	Unable to classify	Only benign/likely benign variants reported	1	WES	2020
Case	33109206	TRAM1	Unable to classify	Only benign/likely benign variants reported	1	WES	2020
Case	29860321	TRIM37	Classified	NA	2	NA	2018
Case	32473092	TRIP13	Classified	NA	1	WES	2020
Case	33109206	TRPM7	Unable to classify	Only benign/likely benign variants reported	1	WES	2020
Case	33109206	TRUB1	Unable to classify	Only benign/likely benign variants reported	1	WES	2020
Case	33109206	TTN	Unable to classify	Only benign/likely benign variants reported	1	WES	2020
Case	32789750	UMODL1	Unable to classify	One patient having variants in diffeerent genes	1	WES	2020
Case	33109206	USP53	Unable to classify	Only benign/likely benign variants reported	1	WES	2020
Case	32789750	VCX	Unable to classify	One patient having variants in diffeerent genes	1	WES	2020
Case	33109206	VPS13C	Unable to classify	Only benign/likely benign variants reported	1	WES	2020
Case	33109206	VPS33B	Unable to classify	Only benign/likely benign variants reported	1	WES	2020
Case	33109206	VWA9	Unable to classify	Only benign/likely benign variants reported	1	WES	2020
Case	33109206	WISP3	Unable to classify	Only benign/likely benign variants reported	1	WES	2020
Case	25750203	WNT6	Unable to classify	Only benign/likely benign variants reported	1	NA	2015
Case	27989800	WRN	Unable to classify	Only benign/likely benign variants reported	1	NA	2016
Case	26358501	WT1	Unable to classify	Only benign/likely benign variants reported	5	NA	2015
Case	11560122	XPNPEP1	Unable to classify	Cytogenetic study	1	NA	2001
Case	10894934	XPNPEP2	Unable to classify	Cytogenetic study	1	NA	2000
Case	30489636	XRCC2	Classified	NA	1	WES	2019
Case	25504873	YES1	Unable to classify	Multiple possibly damaging variants in different genes are present in the same patient	1	NA	2015
Case	33109206	YIPF7	Unable to classify	Only benign/likely benign variants reported	1	WES	2020
Case	33109206	ZBTB26	Unable to classify	Only benign/likely benign variants reported	1	WES	2020
Case	25747126	ZDHHC15	Unable to classify	Cytogenetic study	1	NA	2015
Case	33109206	ZFHX4	Unable to classify	Only benign/likely benign variants reported	1	WES	2020
Case	32789750	ZNF729	Unable to classify	One patient having variants in diffeerent genes	1	WES	2020
Found additionally	30388401	MEI1	Classified	NA	1	WES	2018
Found additionally	30388401	C11orf80	Classified	NA	1	WES	2018
Case	33508233	C14orf39	Classified	NA	1	WES	2021
Case	33036707	XPO1	Unable to classify	Variants in more than one gene in a patient	1	WES	2020
Case	33036707	MACF1	Unable to classify	Variants in more than one gene in a patient	1	WES	2020
Case	33036707	NRIP1	Unable to classify	Variants in more than one gene in a patient	1	WES	2020
Case	33095795	INSL3	Unable to classify	Only benign/likely benign variants reported	1	WES	2020
Case	33095795	UBR2	Classified	NA	2	WES	2020
Case	33095795	DAZL	Unable to classify	Gene is not expressed within ovaries	1	WES	2020
Case	32172300	CCDC68	Unable to classify	Only benign/likely benign variants reported	1	WES	2020
Case	32172300	CBX3	Unable to classify	Only benign/likely benign variants reported	1	WES	2020
Case	32172300	PABPC1L	Unable to classify	Only benign/likely benign variants reported	1	WES	2020
Case	32172300	CENPH	Unable to classify	Only benign/likely benign variants reported	1	WES	2020
Case	32172300	PLK1	Unable to classify	Only benign/likely benign variants reported	1	WES	2020
Case	32172300	PIF1	Unable to classify	Only benign/likely benign variants reported	1	WES	2020
Case	32172300	REXO4	Unable to classify	Only benign/likely benign variants reported	1	WES	2020
Found additionally	23332201	HSD17B5	Unable to classify	Only benign/likely benign variants reported	1	NA	2013
Found additionally	30611916	ZP4	Unable to classify	Inconsistencies in patient phenotypes	2	NA	2018
Case	30924587	TP63	Unable to classify	The gene is not expressed in the ovary (gnomad data)	1	WES	2019
Case	31042289	IGSF10	Unable to classify	Only benign/likely benign variants reported	4	WES	2019
Case	31042289	MND1	Classified	NA	1	WES	2019
Case	27603904	SMC1B	Unable to classify	Whether only heterozygous variants reported for the recessive genes, whether only benign/likely benign variant	1	Targeted NGS	2016
Case	27603904	REC8	Unable to classify	Whether only heterozygous variants reported for the recessive genes, whether only benign/likely benign variant	1	Targeted NGS	2016
Case	15066478	NOG	Classified	NA	1	Single gene analysis	2004
Found additionally	9502408	COL4A5	Unable to classify	Chromosomal rhearrangement involving more than one gene	1	NA	1998
Found additionally	23954021	TBX6	Unable to classify	Heterozygous variant also foind in a 15 individuals from a general population (Gnomad), which is too high for the Mullerian aplasia phenotype	1	Single gene analysis	2013
Found additionally	10484768	HNF1B	Unable to classify	Variant does not segregate with the disease in the family	1	NA	1999
Found additionally	21377155	WNT4	Unable to classify	Heterozygous variants in a gene not sensitive to the missense variants, unclear inheritance pattern, ACMG classification can only assingn class 3 to this variant.	7	NA	2011
Found additionally	26075712	WNT9B	Unable to classify	Association study	1	NA	2015
Found additionally	26075712	PBX1	Unable to classify	Association study	2	NA	2015
Case	24597873	HFM1	Classified	NA	5	Single gene analysis	2014
Case	30603774	SALL4	Unable to classify	Only benign/likely benign variants reported	3	WES	2019
Case	27629923	SGO2	Classified	NA	1	WES	2016
Case	33448284	MSH4	Classified	NA	2	WES	2021
Case	18166824	DMC1	Unable to classify	Only benign/likely benign variants reported	3	Single gene analysis	2008
Case	18166824	MSH5	Unable to classify	Only benign/likely benign variants reported	5	Single gene analysis	2008
Case	29367954	POLR2C	Classified	NA	1	WGS	2017
Case	30830215	POLR3H	Classified	NA	1	WES	2019
Case	28541421	MSH4	Classified	NA	2	WES	2017
Case	33665726	ZP1	Not classified because enough data was collected	NA	11	WES	2021
Case	32666501	CDC20	Classified	NA	4	WES	2020
Case	33683667	CDC20	Classified	NA	4	Single gene analysis	2021
Case	32535046	NECL2	Unable to classify	Only benign/likely benign variants reported	1	NA	2020
Case	31073722	KISS1R	Classified	NA	26	WES	2019
Case	31885997	KISS1R	Classified	NA	26	Single gene analysis	2019
Case	30905142	KISS1R	Classified	NA	26	Single gene analysis	2019
Case	25262569	KISS1R	Classified	NA	26	Single gene analysis	2015
Case	20371656	KISS1R	Classified	NA	26	Single gene analysis	2010
Case	23349759	KISS1R	Classified	NA	26	Single gene analysis	2013
Case	21193544	KISS1R	Classified	NA	26	Single gene analysis	2011
Case	22619348	KISS1R	Classified	NA	26	Single gene analysis	2012
Case	25501157	FGFR1	Unable to classify	Only benign/likely benign variants reported	42	Single gene analysis	2014
Found additionally	23355746	POLR3B	Unable to classify	Patient gender cannot be accessed	10	Single gene analysis	2015
Found additionally	23355746	POLR3A	Unable to classify	Patient gender cannot be accessed	17	Single gene analysis	2015
Case	26113998	POLR3B	Unable to classify	Patient described in different publication	10	Single gene analysis	2015
Case	25339210	POLR3A	Classified	NA	17	Single gene analysis	2014
Case	25339210	POLR3B	Classified	NA	10	Single gene analysis	2014
Case	26478204	POLR3B	Classified	NA	10	WES	2017
Found additionally	22451160	POLR3A	Unable to classify	Male patient	17	NA	2012
Found additionally	22036172	POLR3B	Unable to classify	Patient gender cannot be accessed	10	Single gene analysis	2011
Case	23694757	POLR3A	Classified	NA	17	WES	2014
Found additionally	22819058	POLR3A	Unable to classify	Male patient	17	NA	2012
Found additionally	23965854	POLR3A	Unable to classify	Male patient	17	NA	2013
Found additionally	26151409	POLR1C	Classified	NA	2	WES	2015
Found additionally	26204956	POLR3B	Unable to classify	Male patient	10	NA	2015
Found additionally	21855841	POLR3A	Classified	NA	17	Single gene analysis	2011
Case	32319736	POLR3B	Classified	NA	10	Targeted NGS	2020
Found additionally	23242285	POLR3A	Not classified because enough data was collected	NA	17	NA	2013
Case	26096995	POLR3A	Unable to classify	Severely affected patient having pathogenic variants in two genes	17	NA	2015
Case	29618326	POLR3A	Classified	NA	17	WES	2018
Case	33005949	POLR3A	Classified	NA	17	NA	2021
Case	33005949	POLR3B	Classified	NA	10	NA	2021
Case	33005949	POLR1C	Classified	NA	2	NA	2021
Case	23643445	POLR3A	Classified	NA	17	NA	2014
Case	23643445	POLR3B	Classified	NA	10	NA	2014
Case	27512013	POLR3B	Classified	NA	10	WES	2017
Case	30467832	PLXNA1	Classified	NA	1	Single gene analysis	2019
Found additionally	30584594	POLR3K	Unable to classify	Male patient	1	NA	2018
Found additionally	33495532	SEMA3F	Classified	NA	1	WES	2021
Found additionally	33495532	PLXNA3	Classified	NA	1	WES	2021
Case	27086651	SRA1	Unable to classify	Male patient	2	NA	2016
Case	12944565	KISS1R	Not classified because enough data was collected	NA	26	Single gene analysis	2003
Case	32389901	DUSP6	Unable to classify	No female patients with HH	2	WES	2021
Case	32389901	IL17RD	Classified	NA	2	WES	2021
Case	32982993	SRA1	Classified	NA	2	WES	2020
Case	23643382	FGF17	Unable to classify	Digenic inheritance	1	Targeted NGS	2013
Case	23643382	IL17RD	Classified	NA	2	Targeted NGS	2013
Case	23643382	DUSP6	Classified	NA	2	Targeted NGS	2013
Case	23643382	SPRY4	Classified	NA	2	Targeted NGS	2013
Case	23643382	FLRT3	Unable to classify	Digenic inheritance	1	Targeted NGS	2013
Case	31200363	CHD7	Unable to classify	Only benign/likely benign variants reported	11	Targeted NGS	2019
Case	31200363	FGFR1	Classified	NA	42	Targeted NGS	2019
Case	31200363	TACR3	Classified	NA	9	Targeted NGS	2019
Case	31200363	PROKR2	Classified	NA	17	Targeted NGS	2019
Case	31200363	IGSF10	Unable to classify	Only benign/likely benign variants reported	4	Targeted NGS	2019
Case	31200363	PROK2	Classified	NA	7	Targeted NGS	2019
Case	31200363	GNRH1	Unable to classify	Unclear nomenclature	9	Targeted NGS	2019
Case	31200363	FGF8	Classified	NA	3	Targeted NGS	2019
Case	31200363	SEMA3A	Unable to classify	Only benign/likely benign variants reported	5	Targeted NGS	2019
Case	31200363	NSMF	Unable to classify	Only benign/likely benign variants reported	3	Targeted NGS	2019
Case	31200363	IGSF1	Unable to classify	Only benign/likely benign variants reported	1	Targeted NGS	2019
Case	31200363	RNF216	Unable to classify	Only benign/likely benign variants reported	7	Targeted NGS	2019
Case	33270637	NA	Unable to classify	Described phenotype is much more severe	97	NA	2020
Case	25636053	NA	Unable to classify	Gender not specified for family individuals with a genetic findings or digenic inheritance	97	Single gene analysis	2015
Found additionally	33208564	NA	Unable to classify	Gender not specified, or only males are affected	97	NA	2020
Case	29749493	PNPLA6	Unable to classify	Male patient	12	WES	2018
Case	30015775	PNPLA6	Classified	NA	12	Single gene analysis	2021
Found additionally	33650466	PNPLA6	Classified	NA	12	NA	2021
Case	33141049	PNPLA6	Classified	NA	12	Targeted NGS	2021
Found additionally	29248984	PNPLA6	Unable to classify	Male patient	12	NA	2018
Case	25631098	PNPLA6	Unable to classify	No geneder reported	12	NA	2015
Case	24355708	PNPLA6	Classified	NA	12	WES	2014
Case	25267340	PNPLA6	Classified	NA	12	Single gene analysis	2014
Case	15004876	NA	Unable to classify	No variants identified	97	NA	2004
Case	30124894	KISS1R	Not classified because enough data was collected	NA	26	NA	2018
Case	29777911	GNRHR	Not classified because enough data was collected	NA	39	NA	2018
Case	1080088	NA	Unable to classify	No variants reported	97	NA	1975
Case	26096995	NA	Unable to classify	Described phenotype is much more severe	97	NA	2015
Case	25559402	NA	Unable to classify	Reported female has no fertility issues	97	NA	2015
Case	25678757	PROKR2	Classified	NA	17	WES	2015
Case	10210708	NR0B1	Unable to classify	Adrenal hypoplasia causing sex reversal in XY individuals	3	NA	1999
Case	11297579	NA	Unable to classify	Only male patients carrying variants	97	NA	2001
Case	22801565	NA	Unable to classify	Variant is not reported	97	NA	2012
Case	10599709	NA	Unable to classify	Adrenal hypoplasia causing sex recersal in XY individuals	97	NA	1999
Case	16459121	NA	Unable to classify	Adrenal hypoplasia causing sex recersal in XY individuals	97	NA	2006
Case	23694757	POLR3A	Classified	NA	17	WES	2014
Case	28193273	STUB1	Unable to classify	Very severe phenotype	6	NA	2017
Case	30555943	PNPLA6	Classified	NA	12	WES	2019
Found additionally	27441066	RNF216	Unable to classify	Male patient	7	WES	2016
Case	25258038	STUB1	Classified	NA	6	WES	2014
Case	23656588	OTUD4	Unable to classify	Digenic inheritance	1	NA	2013
Case	23656588	RNF216	Classified	NA	7	WES	2013
Found additionally	27995769	RNF216	Unable to classify	Only functional study	7	NA	2017
Found additionally	30886743	RNF216	Unable to classify	Only functional study	7	NA	2019
Found additionally	30949559	RNF216	Unable to classify	Male patient	7	NA	2019
Case	24113144	STUB1	Classified	NA	6	WES	2014
Case	24742043	STUB1	Unable to classify	No patients with HH	6	NA	2014
Case	31571321	STUB1	Unable to classify	One patient with HH, gender unknown	6	WES	2020
Case	32367277	STUB1	Unable to classify	Male patient	6	Single gene analysis	2020
Case	15941919	NA	Unable to classify	XY females	97	Single gene analysis	2005
Case	20139426	FGFR1	Classified	NA	42	Single gene analysis	2010
Case	24776628	FGFR1	Classified	NA	42	Single gene analysis	2014
Case	22751423	FGFR1	Classified	NA	42	Single gene analysis	2012
Case	23657145	FGFR1	Unable to classify	Deletion involving multiple gene	42	Single gene analysis	2013
Case	19489874	FGFR1	Classified	NA	42	Single gene analysis	2010
Case	20463092	FGF8	Classified	NA	3	Single gene analysis	2010
Case	15001591	FGFR1	Unable to classify	No female patients with HH	42	Single gene analysis	2004
Case	16606836	FGFR1	Classified	NA	42	Single gene analysis	2006
Case	27502037	NA	Unable to classify	Gender not specified	97	Targeted NGS	2016
Found additionally	32400067	NA	Unable to classify	Trigenic inheritance	97	WES	2020
Case	30216942	FGFR1	Classified	NA	42	WES	2019
Case	32763379	GNRHR	Classified	NA	39	WES	2020
Case	32763379	CHD7	Classified	NA	11	WES	2020
Case	32763379	SOX10	Classified	NA	10	WES	2020
Case	28915117	TACR3	Classified	NA	9	WES	2017
Case	31996231	FGFR1	Classified	NA	42	Targeted NGS	2020
Case	29931354	HS6ST1	Classified	NA	5	WES	2018
Found additionally	33680884	HS6ST1	Classified	NA	5	Targeted NGS	2021
Case	21700882	HS6ST1	Classified	NA	5	Single gene analysis	2011
Found additionally	31781046	SPRY4	Unable to classify	Male patient	2	WES	2019
Case	20395662	TACR3	Classified	NA	9	Single gene analysis	2010
Found additionally	19079066	TACR3	Classified	NA	9	Single gene analysis	2009
Found additionally	19079066	TAC3	Classified	NA	4	Single gene analysis	2009
Case	25883924	NA	Unable to classify	Described phenotype is much more severe	97	Single gene analysis	2015
Found additionally	33363893	TACR3	Classified	NA	9	NA	2020
Case	20194706	TACR3	Classified	NA	9	Single gene analysis	2010
Case	20194706	TAC3	Classified	NA	4	Single gene analysis	2010
Case	22031817	TACR3	Classified	NA	9	Single gene analysis	2011
Case	23329188	TAC3	Classified	NA	4	Single gene analysis	2012
Case	18463157	NA	Unable to classify	No female patients with genetic findings	97	Single gene analysis	2008
Case	21722705	GNRH1	Classified	NA	9	Single gene analysis	2011
Case	32134721	GNRH1	Classified	NA	9	Targeted NGS	2020
Case	23200691	NA	Unable to classify	Male patient	97	Single gene analysis	2013
Case	17959774	PROK2	Classified	NA	7	Single gene analysis	2007
Case	18559922	PROK2	Classified	NA	7	Single gene analysis	2008
Case	18559922	PROKR2	Classified	NA	17	Single gene analysis	2008
Case	18682503	PROKR2	Classified	NA	17	Single gene analysis	2008
Found additionally	22724017	NA	Unable to classify	Male patient	97	Single gene analysis	2012
Case	21682876	FGFR1	Classified	NA	42	Single gene analysis	2011
Case	24031091	PROKR2	Classified	NA	17	Single gene analysis	2013
Case	24031091	PROK2	Classified	NA	7	Single gene analysis	2013
Case	24031091	FGFR1	Classified	NA	42	Single gene analysis	2013
Case	24031091	FGF8	Classified	NA	3	Single gene analysis	2013
Case	20022991	PROKR2	Classified	NA	17	Single gene analysis	2010
Case	20022991	PROK2	Classified	NA	7	Single gene analysis	2010
Case	22399515	CHD7	Classified	NA	11	Single gene analysis	2012
Case	18285834	NA	Unable to classify	Male patient	97	Single gene analysis	2008
Case	16359986	GNRHR	Classified	NA	39	Single gene analysis	2005
Case	17179725	GNRHR	Classified	NA	39	Single gene analysis	2006
Case	26595427	GNRH1	Classified	NA	9	Single gene analysis	2015
Case	19567835	GNRH1	Classified	NA	9	Single gene analysis	2009
Case	19535795	GNRH1	Classified	NA	9	Single gene analysis	2009
Case	23936060	GNRH1	Classified	NA	9	Single gene analysis	2013
Found additionally	28611058	GNRHR	Classified	NA	39	Single gene analysis	2017
Case	22035731	WDR11	Unable to classify	Only benign/likely benign variants reported	1	Single gene analysis	2011
Case	10599708	NR0B1	Unable to classify	No variants identified	3	Single gene analysis	1999
Case	22035731	GNRHR	Classified	NA	39	Single gene analysis	2011
Case	22035731	CHD7	Classified	NA	11	Single gene analysis	2011
Case	22035731	CHD7	Classified	NA	11	Single gene analysis	2011
Case	12057744	GNRHR	Classified	NA	39	Single gene analysis	2002
Case	10999776	GNRHR	Classified	NA	39	Single gene analysis	2000
Case	27544332	GNRHR	Classified	NA	39	Single gene analysis	2016
Case	19449676	GNRHR	Classified	NA	39	Single gene analysis	2009
Case	12050282	GNRHR	Classified	NA	39	Single gene analysis	2002
Case	21717411	GNRHR	Classified	NA	39	Single gene analysis	2011
Case	16213849	GNRHR	Classified	NA	39	Single gene analysis	2005
Case	33592857	GNRHR	Classified	NA	39	WES	2021
Case	29182666	GNRHR	Classified	NA	39	Single gene analysis	2017
Case	16500342	NA	Unable to classify	No clarity about the identified variants in females	97	Single gene analysis	2006
Case	11297587	GNRHR	Classified	NA	39	Single gene analysis	2001
Case	16868131	GNRHR	Classified	NA	39	Single gene analysis	2006
Case	23155690	GNRHR	Unable to classify	Male patient	39	Single gene analysis	2012
Case	11384641	GNRHR	Classified	NA	39	Single gene analysis	2001
Case	30947225	GNRHR	Classified	NA	39	WES	2019
Case	17074994	GNRHR	Classified	NA	39	Single gene analysis	2006
Found additionally	33597923	SOX10	Unable to classify	Male patient	10	Single gene analysis	2021
Found additionally	26228106	SOX10	Unable to classify	Male patient	10	Single gene analysis	2015
Found additionally	29678855	SOX10	Unable to classify	Male patient	10	Single gene analysis	2018
Case	32908489	SOX10	Unable to classify	No patients with reproductive anomalies	10	Targeted NGS	2020
Found additionally	33082981	SOX10	Classified	NA	10	Targeted NGS	2020
Found additionally	30914325	SOX10	Unable to classify	Male patient	10	WES	2019
Found additionally	33442024	SOX10	Classified	NA	10	WES	2021
Case	25273316	SOX10	Classified	NA	10	Single gene analysis	2015
Case	23643381	SOX10	Classified	NA	10	Single gene analysis	2013
Found additionally	32074614	PTCH1	Unable to classify	Male patient	2	WES	2021
Case	30733481	CHD7	Unable to classify	Male patient	11	Single gene analysis	2019
Case	25077900	CHD7	Classified	NA	11	Single gene analysis	2014
Case	19021638	CHD7	Classified	NA	11	Single gene analysis	2009
Case	26741373	CHD7	Classified	NA	11	Single gene analysis	2015
Case	29144511	CHD7	Classified	NA	11	WES	2018
Case	21717404	NA	Unable to classify	Only male patients carrying variants	97	NA	2011
Case	32327622	NA	Unable to classify	Described phenotype is much more severe	97	NA	2020
Case	31325086	NA	Unable to classify	Cytogenetic study	97	NA	2020
Case	31650878	SEMA7A	Unable to classify	Non-canonical splice variant, likely benign	2	NA	2020
Case	21326281	SOX2	Unable to classify	Variant and the described phenotypical features within a family does not segregate	4	NA	2011
Case	15240592	GNRHR	Not classified because enough data was collected	NA	39	NA	2004
Case	17287405	SOX2	Classified	NA	4	Single gene analysis	2007
Case	22080441	NA	Unable to classify	Male patient	97	NA	2012
Case	31152917	DCAF17	Classified	NA	13	Single gene analysis	2019
Case	16932809	SOX2	Classified	NA	4	Single gene analysis	2006
Case	29371155	SOX2	Unable to classify	Severe phenotype, identified variant rs398123693 was reported before only in patients with anophthalmia without reproductive issues.	4	WES	2018
Case	29178422	DCAF17	Classified	NA	13	WES	2018
Case	31472064	DCAF17	Classified	NA	13	WES	2019
Case	26612766	DCAF17	Classified	NA	13	WES	2017
Case	29574468	DCAF17	Classified	NA	13	NA	2018
Case	21963443	DCAF17	Classified	NA	13	Single gene analysis	2011
Case	19026396	DCAF17	Classified	NA	13	Linkage analysis	2008
Case	21964978	DCAF17	Classified	NA	13	Single gene analysis	2011
Case	24015686	DCAF17	Classified	NA	13	Single gene analysis	2014
Case	26440089	DCAF17	Classified	NA	13	Single gene analysis	2015
Case	21044051	DCAF17	Classified	NA	13	Single gene analysis	2010
Case	30576231	PROKR2	Unable to classify	Gender of the patients is not reported	17	WES	2019
Case	27866050	PNPLA6	Classified	NA	12	NA	2017
Case	23465708	HESX1	Unable to classify	Male patient	2	Single gene analysis	2013
Case	24476074	AXL	Unable to classify	Only benign/likely benign variants reported	1	Single gene analysis	2014
Case	15362570	NSMF	Unable to classify	Only benign/likely benign variants reported	3	NA	2004
Case	21300340	NSMF	Unable to classify	Only benign/likely benign variants reported	3	Single gene analysis	2011
Case	26031747	PROKR2	Unable to classify	Only females with anosmia, but preserved fertility having gene variant.	17	Single gene analysis	2015
Case	24522099	SEMA3A	Unable to classify	Digenic inheritance or male patients	5	Single gene analysis	2014
Case	24522099	SEMA7A	Unable to classify	Digenic inheritance or male patients	2	Single gene analysis	2014
Case	16424663	HJV	Classified	NA	5	Single gene analysis	2006
Case	16099526	HJV	Unable to classify	Unclear whether female(s) has hypogonadism	5	Single gene analysis	2005
Found additionally	33488128	HJV	Unable to classify	Unclear whether female(s) has hypogonadism	5	Single gene analysis	2021
Case	15685557	HJV	Classified	NA	5	Single gene analysis	2005
Case	20593054	HJV	Classified	NA	5	Single gene analysis	2010
Case	21306929	LEPR	Unable to classify	Unclear whether female(s) has hypogonadism	8	Single gene analysis	2011
Case	17229951	LEPR	Classified	NA	8	Single gene analysis	2007
Case	29545012	LEPR	Classified	NA	8	Single gene analysis	2018
Case	26925581	LEPR	Classified	NA	8	WES	2016
Case	24051510	TTF1	Unable to classify	No variants identified	1	Single gene analysis	2013
Case	24051510	EAP1	Unable to classify	No variants identified	1	Single gene analysis	2013
Case	25751111	LEPR	Classified	NA	8	Single gene analysis	2015
Case	17140570	NPY1R	Unable to classify	Girl with precocious puberty	1	Single gene analysis	2007
Case	20382689	LEPR	Classified	NA	8	Single gene analysis	2010
Case	28754744	KLB	Unable to classify	Variants reported (all heterozygous) unlikely contribute to the development of HH as gene is tolerant to missense variantions in is not haploinsufficient	1	NA	2017
Case	15941866	PROP1	Unable to classify	Male patient	11	Single gene analysis	2005
Case	21543378	NDN	Unable to classify	Only benign/likely benign variants reported	1	Single gene analysis	2011
Case	29289389	TUBB3	Unable to classify	Severe phenotype	2	NA	2018
Case	23378218	TUBB3	Unable to classify	Severe phenotype	2	Single gene analysis	2013
Case	19755480	TACR3	Classified	NA	9	Single gene analysis	2009
Case	25247238	AAAS	Unable to classify	Male patient	1	NA	2014
Case	19246479	NLRP7	Not classified because enough data was collected	NA	38	Single gene analysis	2009
Found additionally	31217034	CYP21A2	Classified	NA	12	Single gene analysis	2019
Found additionally	21750395	CYP21A2	Classified	NA	12	Single gene analysis	2012
Found additionally	30811025	CYP21A2	Classified	NA	12	Single gene analysis	2019
Found additionally	27099846	CYP21A2	Classified	NA	12	Single gene analysis	2016
Found additionally	28669219	CYP21A2	Classified	NA	12	Single gene analysis	2018
Found additionally	24778650	CYP21A2	Classified	NA	12	Single gene analysis	2014
Case	28188961	CYP21A2	Classified	NA	12	Single gene analysis	2017
Found additionally	15585552	HSD3B2	Classified	NA	10	Single gene analysis	2005
Found additionally	25619355	HSD3B2	Classified	NA	10	Single gene analysis	2014
Found additionally	22343390	HSD3B2	Classified	NA	10	Single gene analysis	2012
Found additionally	25322271	HSD3B2	Classified	NA	10	Single gene analysis	2015
Found additionally	31950145	HSD3B2	Classified	NA	10	Single gene analysis	2020
Found additionally	27626911	HSD3B2	Classified	NA	10	Single gene analysis	2016
Found additionally	24372086	HSD3B2	Classified	NA	10	Single gene analysis	2014
Found additionally	10973654	HSD3B2	Classified	NA	10	Single gene analysis	2000
Found additionally	10651755	HSD3B2	Classified	NA	10	Single gene analysis	2000
Case	10843183	HSD3B2	Classified	NA	10	Single gene analysis	2000
Found additionally	27376426	CYP21A2	Classified	NA	12	Single gene analysis	2016
Found additionally	27376426	CYP11B1	Classified	NA	9	Single gene analysis	2016
Found additionally	28228528	CYP11B1	Classified	NA	9	NA	2017
Found additionally	27316665	CYP11B1	Classified	NA	9	Single gene analysis	2016
Found additionally	25100385	CYP11B1	Classified	NA	9	Single gene analysis	2014
Found additionally	17124386	CYP11B1	Classified	NA	9	Single gene analysis	2007
Found additionally	28962970	CYP11B1	Classified	NA	9	Single gene analysis	2017
Case	27603904	LHX8	Classified	NA	3	Targeted NGS	2016
Case	17624344	LHX8	Unable to classify	Association study	3	Single gene analysis	2008
Found additionally	???	BMP15	Unable to classify	Only benign/likely benign variants reported	23	Targeted NGS	2021
Found additionally	???	NOBOX	Classified	NA	13	Targeted NGS	2021
Found additionally	???	HFM1	Unable to classify	Inheritance pattern unclear, majority of the reported variants are (likely) benign, digenic inheritance in some patients	5	Targeted NGS	2021
Found additionally	???	NR5A1	Unable to classify	Inheritance pattern unclear, majority of the reported variants are (likely) benign, digenic inheritance in some patients	27	Targeted NGS	2021
Found additionally	???	STAG3	Unable to classify	Inheritance pattern unclear, majority of the reported variants are (likely) benign, digenic inheritance in some patients	13	Targeted NGS	2021
Found additionally	???	GDF9	Unable to classify	Inheritance pattern unclear, majority of the reported variants are (likely) benign, digenic inheritance in some patients	21	Targeted NGS	2021
Found additionally	???	MSH5	Unable to classify	Inheritance pattern unclear, majority of the reported variants are (likely) benign, digenic inheritance in some patients	5	Targeted NGS	2021
Found additionally	???	FOXL2	Unable to classify	Inheritance pattern unclear, majority of the reported variants are (likely) benign, digenic inheritance in some patients	59	Targeted NGS	2021
Found additionally	???	XPNEP2	Unable to classify	Inheritance pattern unclear, majority of the reported variants are (likely) benign, digenic inheritance in some patients	1	Targeted NGS	2021
Found additionally	???	FIGLA	Unable to classify	Inheritance pattern unclear, majority of the reported variants are (likely) benign, digenic inheritance in some patients	6	Targeted NGS	2021
Found additionally	???	DMC1	Unable to classify	Inheritance pattern unclear, majority of the reported variants are (likely) benign, digenic inheritance in some patients	3	Targeted NGS	2021
Found additionally	???	FSHR	Unable to classify	Inheritance pattern unclear, majority of the reported variants are (likely) benign, digenic inheritance in some patients	48	Targeted NGS	2021
Found additionally	???	LHX8	Unable to classify	Inheritance pattern unclear, majority of the reported variants are (likely) benign, digenic inheritance in some patients	3	Targeted NGS	2021
Case	32772081	CEP120	Unable to classify	Risk factor analysis, variant also found in controls. The gene causes severe infant onset AR disorders	1	WES	2020
Case	27967308	SPIDR	Classified	NA	2	WES	2017
Case	28938739	KHDRBS1	Classified	NA	2	WES	2017
Case	26485283	NUP107	Classified	NA	2	WES	2015
Case	29363275	NUP107	Classified	NA	2	WES	2018
Case	25054146	NANOS3	Classified	NA	3	Single gene analysis	2014
Case	24091668	NANOS3	Classified	NA	3	Single gene analysis	2013
Case	33893736	TBPL2	Classified	NA	2	WES	2021
Case	33735475	SIRT1	Unable to classify	Association study	1	Single gene analysis	2021
Case	33818872	PPRC1	Unable to classify	Only benign/likely benign variants reported	1	WES	2021
Found additionally	33461974	ZP4	Unable to classify	Article unavaliable	2	WES	2021
Case	23722513	NLRP7	Not classified because enough data was collected	NA	38	NA	2013
Case	31000419	MEIOB	Classified	NA	1	WES	2019
Case	32312275	NOTCH2	Classified	NA	3	WES	2020
Case	32048466	MCM8	Classified	NA	9	WES	2020
Case	31902100	PMM2	Unable to classify	Gene causing unrelated disorder, POI is likely a coincidence, both sisters do not show sypmtoms of congenital disorder of glycosylation	4	WES	2020
Case	30406445	NR5A1	Classified	NA	27	WES	2019
Case	30406445	GDF9	Classified	NA	21	WES	2019
Case	30406445	MARF1	Classified	NA	1	WES	2019
Case	30406445	PMM2	Unable to classify	Gene causing severe syndrome	4	WES	2019
Case	30406445	LMNA	Classified	NA	4	WES	2019
Case	30406445	MCM9	Classified	NA	13	WES	2019
Case	30406445	FSHR	Classified	NA	48	WES	2019
Case	30406445	HARS2	Unable to classify	The gene causes syndromic form of the condition, hearing problems were not identified in a patient	5	WES	2019
Case	30406445	PSMC3IP	Classified	NA	4	WES	2019
Case	21273125	POU5F1	Unable to classify	Only benign/likely benign variants reported	1	Single gene analysis	2011
Case	19411303	FMR1	Not classified because enough data was collected	NA	145	Single gene analysis	2009
Case	18930203	NOBOX	Unable to classify	Only benign/likely benign variants reported	13	Single gene analysis	2009
Case	26848058	NOBOX	Unable to classify	Heterozygous variants in a gene do not cause the disease	13	Single gene analysis	2016
Case	31293321	NOBOX	Unable to classify	Heterozygous variants in a gene do not cause the disease	13	Single gene analysis	2019
Case	11397871	GNRHR	Not classified because enough data was collected	NA	39	Single gene analysis	2001
Case	34160777	TUBB8	Classified	NA	16	WES	2021
Case	34052850	FBXO43	Classified	NA	1	WES	2021
Case	31464297	FMR1	Not classified because enough data was collected	NA	145	Specific approach to triplet analysis	2019
Case	23760159	FMR1	Not classified because enough data was collected	NA	145	Specific approach to triplet analysis	2013
Case	18973899	FMR1	Not classified because enough data was collected	NA	145	Specific approach to triplet analysis	2009
Case	21276648	FMR1	Not classified because enough data was collected	NA	145	Specific approach to triplet analysis	2011
Case	31077882	FOXL2	Not classified because enough data was collected	NA	59	NA	2019
Case	24130133	FMR1	Not classified because enough data was collected	NA	145	Specific approach to triplet analysis	2014
Case	20228389	FMR1	Not classified because enough data was collected	NA	145	Specific approach to triplet analysis	2010
Case	7630263	FMR1	Not classified because enough data was collected	NA	145	Specific approach to triplet analysis	1995
Case	18642388	FOXL2	Not classified because enough data was collected	NA	59	Single gene analysis	2008
Case	10051022	FMR1	Not classified because enough data was collected	NA	145	Specific approach to triplet analysis	1999
Case	18484667	FOXL2	Not classified because enough data was collected	NA	59	Single gene analysis	2008
Case	10100016	FMR1	Not classified because enough data was collected	NA	145	Specific approach to triplet analysis	1999
Case	10848495	FMR1	Not classified because enough data was collected	NA	145	Specific approach to triplet analysis	2000
Case	20059484	FMR1	Not classified because enough data was collected	NA	145	Specific approach to triplet analysis	2010
Case	27883256	FMR1	Not classified because enough data was collected	NA	145	Specific approach to triplet analysis	2017
Case	23703681	FMR1	Not classified because enough data was collected	NA	145	Specific approach to triplet analysis	2014
Case	19373114	FMR1	Not classified because enough data was collected	NA	145	Specific approach to triplet analysis	2009
Case	22619118	FMR1	Not classified because enough data was collected	NA	145	Specific approach to triplet analysis	2012
Case	14746957	FMR1	Not classified because enough data was collected	NA	145	Specific approach to triplet analysis	2004
Case	19842197	FMR1	Not classified because enough data was collected	NA	145	Specific approach to triplet analysis	2009
Case	16361284	FMR1	Not classified because enough data was collected	NA	145	Specific approach to triplet analysis	2006
Case	31625034	FMR1	Not classified because enough data was collected	NA	145	Specific approach to triplet analysis	2019
Case	10677300	FMR1	Not classified because enough data was collected	NA	145	Specific approach to triplet analysis	2000
Case	30847793	FMR1	Not classified because enough data was collected	NA	145	Specific approach to triplet analysis	2019
Case	31999047	FMR1	Not classified because enough data was collected	NA	145	Specific approach to triplet analysis	2020
Case	29990673	FMR1	Not classified because enough data was collected	NA	145	Specific approach to triplet analysis	2018
Case	25726753	FMR1	Not classified because enough data was collected	NA	145	Specific approach to triplet analysis	2015
Case	30778819	ZP1	Not classified because enough data was collected	NA	11	NA	2019
Case	12871874	FMR1	Not classified because enough data was collected	NA	145	Specific approach to triplet analysis	2003
Case	21597380	FMR1	Not classified because enough data was collected	NA	145	Specific approach to triplet analysis	2011
Case	22493044	FMR1	Not classified because enough data was collected	NA	145	Specific approach to triplet analysis	2012
Case	24025249	FMR1	Not classified because enough data was collected	NA	145	Specific approach to triplet analysis	2013
Case	18323308	FMR1	Not classified because enough data was collected	NA	145	Specific approach to triplet analysis	2008
Case	27552334	FMR1	Not classified because enough data was collected	NA	145	Specific approach to triplet analysis	2016
Case	30900171	FMR1	Not classified because enough data was collected	NA	145	Specific approach to triplet analysis	2019
Case	28472405	FMR1	Not classified because enough data was collected	NA	145	Specific approach to triplet analysis	2017
Case	28888471	FMR1	Not classified because enough data was collected	NA	145	Specific approach to triplet analysis	2017
Case	28254211	FMR1	Not classified because enough data was collected	NA	145	Specific approach to triplet analysis	2017
Case	9647544	FMR1	Not classified because enough data was collected	NA	145	Specific approach to triplet analysis	1998
Case	20187721	FMR1	Not classified because enough data was collected	NA	145	Specific approach to triplet analysis	2010
Case	11228211	FMR1	Not classified because enough data was collected	NA	145	Specific approach to triplet analysis	2001
Case	16085940	FMR1	Not classified because enough data was collected	NA	145	Specific approach to triplet analysis	2005
Case	21344625	FMR1	Not classified because enough data was collected	NA	145	Specific approach to triplet analysis	2011
Case	27335370	FMR1	Not classified because enough data was collected	NA	145	Specific approach to triplet analysis	2016
Case	18427356	FMR1	Not classified because enough data was collected	NA	145	Specific approach to triplet analysis	2008
Case	30900184	FMR1	Not classified because enough data was collected	NA	145	Specific approach to triplet analysis	2019
Case	20149747	FMR1	Not classified because enough data was collected	NA	145	Specific approach to triplet analysis	2010
Case	10773392	NA	Unable to classify	Not a genetic study	97	NA	2000
Case	16035691	FMR1	Not classified because enough data was collected	NA	145	Specific approach to triplet analysis	2005
Case	30900174	FMR1	Not classified because enough data was collected	NA	145	Specific approach to triplet analysis	2019
Case	19026394	FMR1	Not classified because enough data was collected	NA	145	Specific approach to triplet analysis	2008
Case	32244758	ZP1	Not classified because enough data was collected	NA	11	NA	2020
Case	27189053	FMR1	Not classified because enough data was collected	NA	145	Specific approach to triplet analysis	2016
Case	31804632	FMR1	Not classified because enough data was collected	NA	145	Specific approach to triplet analysis	2020
Case	33795824	FMR1	Not classified because enough data was collected	NA	145	Specific approach to triplet analysis	2021
Case	28941155	FMR1	Not classified because enough data was collected	NA	145	Specific approach to triplet analysis	2017
Case	31896764	FMR1	Not classified because enough data was collected	NA	145	Specific approach to triplet analysis	2020
Case	32101156	FMR1	Not classified because enough data was collected	NA	145	Specific approach to triplet analysis	2020
Case	18310677	FMR1	Not classified because enough data was collected	NA	145	Specific approach to triplet analysis	2008
Case	23373759	FMR1	Not classified because enough data was collected	NA	145	Specific approach to triplet analysis	2013
Case	20736975	FMR1	Not classified because enough data was collected	NA	145	Specific approach to triplet analysis	2011
Case	33007370	FMR1	Not classified because enough data was collected	NA	145	Specific approach to triplet analysis	2021
Case	29926373	FMR1	Not classified because enough data was collected	NA	145	Specific approach to triplet analysis	2018
Case	24938362	FMR1	Not classified because enough data was collected	NA	145	Specific approach to triplet analysis	2014
Case	25399540	FMR1	Not classified because enough data was collected	NA	145	Specific approach to triplet analysis	2015
Case	24113347	FMR1	Not classified because enough data was collected	NA	145	Specific approach to triplet analysis	2014
Case	9762009	NA	Unable to classify	Not a genetic study	97	NA	1998
Case	23731704	FMR1	Not classified because enough data was collected	NA	145	Specific approach to triplet analysis	2013
Case	9719368	FMR2	Unable to classify	Association study	2	NA	1998
Case	24773414	FMR1	Not classified because enough data was collected	NA	145	Specific approach to triplet analysis	2014
Case	32089525	FMR1	Not classified because enough data was collected	NA	145	Specific approach to triplet analysis	2020
Case	30385191	FMR1	Not classified because enough data was collected	NA	145	Specific approach to triplet analysis	2019
Case	19846466	FMR1	Not classified because enough data was collected	NA	145	Specific approach to triplet analysis	2010
Case	30147707	FMR1	Not classified because enough data was collected	NA	145	Specific approach to triplet analysis	2018
Case	24300646	FMR1	Not classified because enough data was collected	NA	145	Specific approach to triplet analysis	2013
Case	33426406	FMR1	Not classified because enough data was collected	NA	145	Specific approach to triplet analysis	2020
Case	25170346	FMR1	Not classified because enough data was collected	NA	145	Specific approach to triplet analysis	2014
Case	19996900	FMR1	Not classified because enough data was collected	NA	145	Specific approach to triplet analysis	2009
Case	21220020	FMR1	Not classified because enough data was collected	NA	145	Specific approach to triplet analysis	2011
Case	28076512	NANOS3	Unable to classify	No variants identified	3	NA	2016
Case	33119067	FSHR	Classified	NA	48	Single gene analysis	2021
Case	27573988	MCM8	Unable to classify	Zigosity is not provided	9	Single gene analysis	2016
Case	29992832	POLG	Classified	NA	12	WES	2018
Case	16595552	POLG	Classified	NA	12	Single gene analysis	2006
Found additionally	22405928	POLG	Classified	NA	12	Single gene analysis	2012
Case	19578034	POLG	Classified	NA	12	Single gene analysis	2009
Case	22879975	POLG	Unable to classify	No variants identified	12	NA	2012
Case	15472167	RET	Classified	NA	1	Single gene analysis	2004
Case	32652893	MCM8	Classified	NA	9	WES	2020
Case	22100173	NR5A1	Classified	NA	27	Single gene analysis	2012
Case	23543655	NR5A1	Classified	NA	27	Single gene analysis	2013
Case	28681255	HAX1	Classified	NA	2	NA	2017
Case	23050867	HAX1	Classified	NA	2	Single gene analysis	2013
Case	25744256	STAG3	Unable to classify	Article in french	13	NA	2015
Case	7553856	FSHR	Classified	NA	48	Single gene analysis	1995
Case	30113650	ESR1	Classified	NA	3	WES	2018
Case	23299922	NR5A1	Unable to classify	Only male patients carrying variants	27	NA	2013
Case	22549935	NR5A1	Classified	NA	27	Single gene analysis	2012
Case	27251004	AARS2	Classified	NA	6	WES	2016
Case	20362971	NA	Unable to classify	Article in French	97	NA	2010
Case	23295293	WT1	Unable to classify	The described phenotype is more severe	5	NA	2012
Case	24008991	LMNA	Unable to classify	No variants identified	4	NA	2013
Case	12161610	FOXL2	Classified	NA	59	Single gene analysis	2002
Case	25989972	ADAMTS19	Classified	NA	1	Targeted NGS	2015
Case	25989972	LHCGR	Classified	NA	12	Targeted NGS	2015
Case	25989972	NR5A1	Classified	NA	27	Targeted NGS	2015
Case	19515849	FOXL2	Unable to classify	Only functional study	59	NA	2009
Case	27889471	FSHR	Unable to classify	Only functional study	48	NA	2017
Case	10084559	AIRE	Classified	NA	7	Single gene analysis	1999
Case	27734837	AARS2	Classified	NA	6	Single gene analysis	2017
Case	17888023	FOXO3	Unable to classify	Only benign/likely benign variants reported	3	NA	2008
Case	21165743	MT-ATP6	Unable to classify	mtDNA gene. Functional analysis	1	NA	2011
Case	19429596	FOXL2	Classified	NA	59	Single gene analysis	2009
Case	32155011	GDF9	Unable to classify	Only heterozygous variants identified for a recessive gene	21	NA	2020
Case	16723387	INHA	Unable to classify	Only benign/likely benign variants reported	8	NA	2006
Case	17593543	SETX	Classified	NA	4	Single gene analysis	2007
Case	19618424	SETX	Classified	NA	4	Single gene analysis	2009
Case	33337500	SETX	Unable to classify	Functional analysis	4	NA	2020
Found additionally	34193451	SETX	Classified	NA	4	NA	2021
Case	32851770	FANLC	Unable to classify	Letter explaining that Fanconi Anemia genes in heterozygous carriers are not related to POI	1	NA	2020
Case	20861607	NR5A1	Unable to classify	Only patients with low ovarian reserve but conservation of fertility	27	NA	2011
Case	31769494	BMPR1A	Unable to classify	Functional analysis	1	NA	2020
Case	31769494	BMPR1B	Unable to classify	Functional analysis	48	NA	2020
Case	28505269	TSC1	Classified	NA	1	WES	2017
Case	28505269	ATG7	Classified	NA	1	WES	2017
Case	28505269	UBR2	Classified	NA	2	WES	2017
Case	28505269	CXCR4	Classified	NA	1	WES	2017
Case	28505269	GREM1	Classified	NA	1	WES	2017
Case	28505269	PTCH1	Classified	NA	2	WES	2017
Case	28505269	BMPR1A	Classified	NA	2	WES	2017
Case	28505269	PTX3	Unable to classify	Benign variant	1	NA	2017
Case	28505269	ADAMTS16	Classified	NA	1	WES	2017
Case	28505269	FANCG	Unable to classify	Please refer to 32851770 for the explanation	1	NA	2017
Case	28505269	NOTCH2	Classified	NA	3	WES	2017
Case	28505269	SEBOX	Classified	NA	1	WES	2017
Case	28505269	MTHFR	Classified	NA	2	WES	2017
Case	28505269	BRD2	Classified	NA	1	WES	2017
Case	28505269	LEPR	Classified	NA	8	WES	2017
Case	28505269	BMP5	Classified	NA	1	WES	2017
Case	28505269	TOPAZ1 (C3orf77)	Classified	NA	1	WES	2017
Case	19172541	FSHR	Classified	NA	48	Single gene analysis	2008
Case	24405868	NR5A1	Classified	NA	27	Single gene analysis	2014
Case	19966036	FSHB	Classified	NA	8	Single gene analysis	2010
Case	22552686	POLG	Unable to classify	No POI patients identified	12	NA	2012
Case	23329762	AR	Unable to classify	Sex reversal syndrome	25	NA	2012
Case	18005052	EIF2B5	Classified	NA	9	Single gene analysis	2008
Case	18182450	WNT4	Classified	NA	7	Single gene analysis	2008
Case	15317892	WNT4	Classified	NA	7	Single gene analysis	2004
Case	16959810	WNT4	Classified	NA	7	Single gene analysis	2006
Case	19486016	BMP15	Unable to classify	Heterozygous variant for a recessive gene identified	23	NA	2009
Case	23362014	BRCA2	Unable to classify	Phenotype is not related to fertility (age at menopause, not POI)	3	NA	2013
Case	23362014	BRCA1	Unable to classify	Phenotype is not related to fertility (age at menopause, not POI)	2	NA	2013
Case	23851219	GDF9	Unable to classify	Heterozygous benign variant reported for a homozygous gene. Phenotype is not related to fertility (diminished ovarian reserve, not POI)	21	NA	2013
Case	31831369	NR5A1	Classified	NA	27	Single gene analysis	2020
Case	10888873	BMP15	Unable to classify	Study not in human	23	NA	2000
Case	32403198	GGPS1	Classified	NA	2	WES	2020
Case	32399598	LARS2	Classified	NA	7	WES	2020
Case	32399598	CLPP	Classified	NA	5	WES	2020
Case	32399598	PEX6	Classified	NA	1	WES	2020
Case	32399598	TFAM	Classified	NA	1	WES	2020
Case	32399598	GGPS1	Classified	NA	2	WES	2020
Case	25425520	NA	Unable to classify	No variants identified	97	NA	2015
Case	31830376	FSHR	Not classified because enough data was collected	NA	48	NA	2020
Case	9238276	LHCGR	Classified	NA	12	Single gene analysis	1997
Case	29231814	FANCM	Classified	NA	4	WES	2017
Case	30476149	NA	Unable to classify	Not a genetic study	97	NA	2019
Case	30158362	NR3C1	Classified	NA	4	Targeted NGS	2018
Found additionally	29510671	NR3C1	Classified	NA	4	Single gene analysis	2018
Found additionally	32607951	NR3C1	Classified	NA	4	Single gene analysis	2020
Case	16481406	FOXE1	Unable to classify	Association study	2	NA	2006
Case	20471647	NA	Unable to classify	Cytogenetic study	97	NA	2010
Case	20547206	NA	Unable to classify	Functional analysis	97	NA	2010
Case	20067895	FSHB	Classified	NA	8	Single gene analysis	2009
Case	24939957	GDF9	Unable to classify	Heterozygous variant for a recessive gene identified	21	NA	2014
Case	30224786	NA	Unable to classify	These patients already reported in 28505269	97	NA	2019
Case	32845237	HSF2BP	Classified	NA	1	WES	2020
Case	23219007	CBX2	Unable to classify	DSD - exclusion criteria	1	NA	2013
Case	22177572	FOXE1	Unable to classify	Association study	2	NA	2011
Case	8923827	LHCGR	Classified	NA	12	Single gene analysis	1996
Case	14602738	CYP19A1	Unable to classify	DSD - exclusion criteria	6	NA	2003
Case	31827252	HARS2	Classified	NA	5	WES	2020
Case	29067606	NOBOX	Classified	NA	13	WES	2017
Case	23665265	SKP2	Unable to classify	No variants identified	1	NA	2013
Case	23665265	CDKN1B	Unable to classify	No variants identified	2	NA	2013
Case	32716490	BUB1B	Classified	NA	1	WES	2020
Case	32627016	AIRE	Classified	NA	7	Targeted NGS	2020
Case	27490115	NR5A1	Unable to classify	DSD - exclusion criteria	27	NA	2017
Case	26647153	CYP17A1	Classified	NA	52	Single gene analysis	2016
Case	10856480	CYP17A1	Classified	NA	52	Single gene analysis	2000
Case	25613935	CYP17A1	Unable to classify	Patient has one CYP17A1 variant and X chromosome mosaic monosomy	52	NA	2015
Case	15713706	CYP17A1	Classified	NA	52	Single gene analysis	2005
Case	33748243	CYP17A1	Classified	NA	52	Single gene analysis	2021
Case	10554753	NA	Unable to classify	Cytogenetic study	97	NA	1999
Case	34187539	BMP15	Unable to classify	Heterozygous variant for a recessive gene identified	23	NA	2021
Case	34223243	FSHR	Not classified because enough data was collected	NA	48	NA	2020
Case	30340444	INHA	Unable to classify	Association study	8	NA	2020
Case	23153500	NR5A1	Classified	NA	27	Single gene analysis	2013
Case	20444919	NA	Unable to classify	Not a genetic study	97	NA	2010
Case	31187634	NBN	Classified	NA	2	Single gene analysis	2019
Case	34374675	FOXL2	Not classified because enough data was collected	NA	2	NA	2021
Case	26161334	XIST	Unable to classify	No variants identified	1	NA	2015
Case	33583911	PMM2	Unable to classify	Described phenotype is much more severe (exclusion criteria)	4	NA	2021
Case	28225307	CYP17A1	Unable to classify	Not a genetic study	52	NA	2017
Case	9211124	CYP17A1	Unable to classify	No variants identified	52	NA	1997
Case	27134983	NA	Unable to classify	Not a genetic study	97	NA	2016
Case	22428046	NA	Unable to classify	Association study	97	NA	2012
Case	34480423	NOBOX	Classified	NA	13	WES	2021
Case	28743298	RSPO2	Unable to classify	Only benign/likely benign variants reported	1	NA	2017
Case	31911922	NA	Unable to classify	Not a genetic study	97	NA	2019
Case	26920256	CYP17A1	Classified	NA	52	Single gene analysis	2016
Case	27252868	NA	Unable to classify	Not a genetic study	97	NA	2016
Case	32775515	AARS2	Classified	NA	6	Targeted NGS	2020
Case	21190981	NA	Unable to classify	DSD - exclusion criteria	97	NA	2011
Case	34406847	HARS2	Classified	NA	5	Targeted NGS	2021
Case	29808484	KHDRBS1	Unable to classify	Polygenic nature of POI proposed (exclusion criteria)	2	NA	2018
Case	34078422	AIRE	Classified	NA	7	NA	2021
Case	31274036	LARS2	Classified	NA	7	WES	2019
Case	32242900	POR	Classified	NA	4	Targeted NGS	2020
Found additionally	30075111	FANCM	Unable to classify	Only male patients carrying variants	4	NA	2018
Case	32482800	BRCA2	Classified	NA	3	WES	2020
Case	20701905	POLG	Classified	NA	12	Single gene analysis	2010
Case	15534189	POLG	Classified	NA	12	Single gene analysis	2004
Found additionally	16080118	POLG	Classified	NA	12	Single gene analysis	2005
Found additionally	17420318	POLG	Classified	NA	12	Single gene analysis	2007
Found additionally	15351195	POLG	Classified	NA	12	Single gene analysis	2004
Found additionally	32725309	POR	Classified	NA	4	Single gene analysis	2020
Case	19837910	POR	Classified	NA	4	Single gene analysis	2009
Case	34509376	TUBB8	Not classified because enough data was collected	NA	16	NA	2021
Case	32870997	CYP17A1	Classified	NA	52	Single gene analysis	2020
Case	23336950	ESR2	Classified	NA	2	Single gene analysis	2013
Case	16155669	NA	Unable to classify	Article unavaliable	97	NA	2005
Case	21247312	FGFR1	Not classified because enough data was collected	NA	42	NA	2011
Case	21247312	PROKR2	Classified	NA	17	Targeted NGS	2011
Case	21247312	GNRHR	Not classified because enough data was collected	NA	39	NA	2011
Case	21247312	ANOS1	Unable to classify	Only one variant identified, authors discuss digenic inheritance (excluding criteria)	1	NA	2011
Case	22309630	CYP17A1	Classified	NA	52	Single gene analysis	2012
Case	20237833	FSHR	Unable to classify	Association study	1	NA	2010
Case	32367462	FSHB	Classified	NA	8	Single gene analysis	2020
Case	18480558	NA	Unable to classify	No variants identified	97	NA	2008
Case	19636199	CYP17A1	Unable to classify	DSD - exclusion criteria	52	NA	2009
Case	10068517	NR3C1	Unable to classify	Only benign/likely benign variants reported	4	NA	1999
Case	30602350	FSHB	Classified	NA	8	Single gene analysis	2019
Case	27959413	CYP17A1	Classified	NA	52	Targeted NGS	2017
Case	11317057	NA	Unable to classify	DSD - exclusion criteria	97	NA	2001
Case	12571157	FSHR	Not classified because enough data was collected	NA	48	Single gene analysis	2003
Case	23096908	NR5A1	Classified	NA	27	Single gene analysis	2012
Case	24138383	CYP17A1	Unable to classify	Patient's karyotype is unknown	52	NA	2013
Case	8220432	FSHB	Classified	NA	8	Single gene analysis	1993
Case	19171330	NA	Unable to classify	No variants identified	97	NA	2009
Case	33837024	NA	Unable to classify	Article unavaliable	97	NA	2021
Case	9280841	FSHB	Classified	NA	8	Single gene analysis	1997
Case	11232002	CYP21A2	Classified	NA	12	Single gene analysis	2001
Case	26279340	CYP19A1	Unable to classify	DSD - exclusion criteria	6	NA	2015
Case	15705395	FSHB	Classified	NA	8	Single gene analysis	2005
Case	10899520	AR	Unable to classify	DSD - exclusion criteria	25	NA	2000
Case	15031771	mtDNA	Unable to classify	Exclusion criteria - mtDNA, also syndrome is severe	2	NA	2004
Case	9769327	FSHR	Not classified because enough data was collected	NA	48	Single gene analysis	1998
Case	18342859	AR	Unable to classify	DSD - exclusion criteria	25	NA	2008
Case	8559204	LHCGR	Classified	NA	12	Single gene analysis	1996
Case	17229664	AR	Unable to classify	DSD - exclusion criteria	25	NA	2006
Case	16198375	SACS	Classified	NA	1	Single gene analysis	2005
Case	31952842	DICER1	Classified	NA	5	Single gene analysis	2020
Case	29366348	DICER1	Classified	NA	5	Single gene analysis	2018
Case	27664536	DICER1	Classified	NA	5	Single gene analysis	2016
Case	32629665	DICER1	Classified	NA	5	Targeted NGS	2020
Case	28502826	DICER1	Classified	NA	5	Single gene analysis	2016
Case	30113450	AR	Unable to classify	DSD - exclusion criteria	25	NA	2018
Case	19169475	WT1	Unable to classify	DSD - exclusion criteria	5	NA	2008
Case	31464148	CYP17A1	Classified	NA	52	Targeted NGS	2020
Case	24321103	AR	Unable to classify	DSD - exclusion criteria	25	NA	2014
Case	26761946	SRD5A2	Unable to classify	DSD - exclusion criteria	3	NA	2016
Case	12701064	CYP17A1	Classified	NA	52	Single gene analysis	2003
Case	20833465	AR	Unable to classify	DSD - exclusion criteria	25	NA	2010
Case	28376482	CYP17A1	Not classified because enough data was collected	NA	52	NA	2017
Case	12213902	AR	Unable to classify	DSD - exclusion criteria	25	NA	2002
Case	17071531	WNT4	Unable to classify	No variants identified	7	NA	2006
Case	10084584	GNRHR	Not classified because enough data was collected	NA	39	Single gene analysis	1999
Case	23729616	AR	Unable to classify	DSD - exclusion criteria	25	NA	2013
Case	15266619	NA	Unable to classify	No variants identified. Severe syndrome	97	NA	2004
Case	17761593	LHCGR	Classified	NA	12	Single gene analysis	2007
Case	26053152	CYP11B1	Not classified because enough data was collected	NA	9	NA	2015
Case	23624138	PROP1	Classified	NA	11	Single gene analysis	2013
Case	12153609	PROP1	Classified	NA	11	Single gene analysis	2002
Case	15302300	PROP1	Classified	NA	11	Single gene analysis	2004
Case	30742848	AR	Unable to classify	DSD - exclusion criteria	25	NA	2019
Case	21340163	CYP17A1	Not classified because enough data was collected	NA	52	NA	2010
Case	23772786	CYP17A1	Not classified because enough data was collected	NA	52	NA	2013
Case	23356216	SMPD1	Unable to classify	Severe syndrome	1	NA	2013
Case	20511729	SRD5A2	Unable to classify	DSD - exclusion criteria	3	NA	2010
Case	19169487	CYP17A1	Not classified because enough data was collected	NA	52	Single gene analysis	2008
Case	22608796	AR	Unable to classify	DSD - exclusion criteria	25	NA	2012
Case	33547012	CYP17A1	Not classified because enough data was collected	NA	52	NA	2021
Case	15811924	CYP17A1	Not classified because enough data was collected	NA	52	Single gene analysis	2005
Case	14758361	POR	Classified	NA	4	Single gene analysis	2004
Case	29859233	AR	Unable to classify	DSD - exclusion criteria	25	NA	2018
Case	16500352	SRD5A2	Unable to classify	DSD - exclusion criteria	3	NA	2006
Case	26435450	AR	Unable to classify	DSD - exclusion criteria	25	NA	2016
Case	18422032	CYP17A1	Not classified because enough data was collected	NA	52	Single gene analysis	2008
Case	18628520	HSD11B1	Unable to classify	Karyotype is unknown	1	NA	2008
Case	28459839	NR5A1	Not classified because enough data was collected	NA	27	NA	2017
Case	11744994	AR	Unable to classify	DSD - exclusion criteria	25	NA	2002
Case	21284344	AR	Unable to classify	DSD - exclusion criteria	25	NA	2010
Case	10022417	GNRHR	Not classified because enough data was collected	NA	39	Single gene analysis	1999
Case	29595516	CYP17A1	Not classified because enough data was collected	NA	52	NA	2018
Case	19454579	CYP17A1	Not classified because enough data was collected	NA	52	Single gene analysis	2009
Case	17379008	CYP17A1	Not classified because enough data was collected	NA	52	Single gene analysis	2007
Case	10690855	GNRHR	Not classified because enough data was collected	NA	39	Single gene analysis	2000
Case	18362511	CYP21A2	Not classified because enough data was collected	NA	12	Single gene analysis	2008
Case	11509863	WT1	Unable to classify	DSD - exclusion criteria	5	NA	2001
Case	18448329	NA	Unable to classify	Not a genetic study	97	NA	2008
Case	11422109	CYP17A1	Not classified because enough data was collected	NA	52	Single gene analysis	2001
Case	29858860	CYP17A1	Not classified because enough data was collected	NA	52	NA	2018
Case	24733832	MRE11	Classified	NA	1	Single gene analysis	2014
Case	31358067	CYP17A1	Not classified because enough data was collected	NA	52	NA	2019
Case	1358601	NA	Unable to classify	Somatic mutation	97	NA	1992
Case	25697092	CYP17A1	Not classified because enough data was collected	NA	52	NA	2015
Case	25765894	CYP17A1	Not classified because enough data was collected	NA	52	NA	2015
Case	17968639	FMR1	Unable to classify	Not a genetic study	145	NA	2008
Case	30165367	AR	Unable to classify	DSD - exclusion criteria	25	NA	2018
Case	8796146	CYP17A1	Not classified because enough data was collected	NA	52	Single gene analysis	1996
Case	22832341	mtDNA	Unable to classify	exclusion criteria - mtDNA	2	NA	2012
Case	9626144	LHCGR	Classified	NA	12	Single gene analysis	1998
Case	21340157	CYP17A1	Not classified because enough data was collected	NA	52	NA	2010
Case	22722218	CYP17A1	Not classified because enough data was collected	NA	52	NA	2012
Case	23633205	NA	Unable to classify	DSD - exclusion criteria	97	NA	2013
Case	19728179	CYP17A1	Not classified because enough data was collected	NA	52	Single gene analysis	2009
Case	14671162	CYP17A1	Not classified because enough data was collected	NA	52	Single gene analysis	2003
Case	28670533	AR	Unable to classify	DSD - exclusion criteria	25	NA	2017
Case	9250356	CYP17A1	Not classified because enough data was collected	NA	52	Single gene analysis	1997
Case	9385370	CYP21A2	Not classified because enough data was collected	NA	12	Single gene analysis	1997
Case	29144824	CYP17A1	Not classified because enough data was collected	NA	52	NA	2018
Case	31102683	INSR	Unable to classify	The proband (12 years old girl) is too young to assess infertility status	3	NA	2019
Case	8265607	CYP19A1	Unable to classify	DSD - exclusion criteria	6	NA	1993
Case	32600288	POLR3A	Not classified because enough data was collected	NA	17	NA	2020
Case	22807619	MTHFR	Unable to classify	Unrelated phenotype	2	NA	2012
Case	21324546	NA	Unable to classify	Severe phenotype	97	NA	2011
Case	16950754	AR	Unable to classify	DSD - exclusion criteria	25	NA	2006
Case	25353971	CYP21A2	Not classified because enough data was collected	NA	12	NA	2015
Case	32215889	CYP17A1	Not classified because enough data was collected	NA	52	NA	2020
Case	15771555	CYP17A1	Not classified because enough data was collected	NA	52	Single gene analysis	2004
Case	16556301	HOXA7	Unable to classify	No variants identified	1	NA	2006
Case	16556301	HOXA1	Unable to classify	No variants identified	1	NA	2006
Case	16556301	PBX1	Unable to classify	No variants identified	2	NA	2006
Case	31691616	CYP17A1	Not classified because enough data was collected	NA	52	NA	2020
Case	34401020	LIG4	Unable to classify	Heterozygous variant identified for a severe recessive disorder	1	NA	2021
Case	8941270	NA	Unable to classify	No genes	97	NA	1996
Case	25606384	AR	Unable to classify	DSD - exclusion criteria	25	NA	2013
Case	31347785	DCAF17	Classified	NA	13	Single gene analysis	2019
Case	28878664	PRKAR1A	Classified	NA	1	Single gene analysis	2017
Case	25674389	AR	Unable to classify	DSD - exclusion criteria	25	NA	2015
Case	33819959	CYP17A1	Not classified because enough data was collected	NA	52	NA	2021
Case	12932885	WT1	Unable to classify	DSD - exclusion criteria	5	NA	2003
Case	32455083	NA	Unable to classify	Unclear inheritance pattern/gene	97	NA	2020
Case	28496510	TRIM37	Unable to classify	No DNA analysis performed	2	NA	2016
Case	33969141	FSHR	Not classified because enough data was collected	NA	48	NA	2021
Case	33969141	CYP11B1	Unable to classify	No variants identified	9	NA	2021
Case	33969141	INSR	Unable to classify	Only benign/likely benign variants reported	3	NA	2021
Case	28620530	HOXA10	Unable to classify	No variants identified	1	NA	2016
Case	28620530	HOXA11	Unable to classify	No variants identified	1	NA	2016
Case	28620530	HOXA13	Unable to classify	No variants identified	1	NA	2016
Case	29507583	DHH	Unable to classify	DSD - exclusion criteria	1	NA	2018
Case	24190800	MPV17	Classified	NA	1	Targeted NGS	2014
Case	27651630	NA	Unable to classify	DSD - exclusion criteria	97	NA	2016
Case	29849625	AIP	Classified	NA	1	Single gene analysis	2018
Case	24520507	NA	Unable to classify	DSD - exclusion criteria	97	NA	2014
Case	26543560	CYP17A1	Not classified because enough data was collected	NA	52	NA	2015
Case	33780934	CYP17A1	Not classified because enough data was collected	NA	52	NA	2020
Case	22812659	AR	Unable to classify	DSD - exclusion criteria	25	NA	2013
Case	27137492	IGSF10	Classified	NA	4	WES, targeted NGS	2016
Case	31187077	INSR	Classified	NA	3	NA	2019
Case	34483146	CYP17A1	Not classified because enough data was collected	NA	52	NA	2021
Case	21902827	AR	Unable to classify	DSD - exclusion criteria	25	NA	2011
Case	18760072	NA	Unable to classify	DSD - exclusion criteria	97	NA	2008
Case	28609197	CYP17A1	Not classified because enough data was collected	NA	52	NA	2017
Case	24498484	CYP17A1	Not classified because enough data was collected	NA	52	NA	2014
Case	31508570	CYP17A1	Not classified because enough data was collected	NA	52	NA	2019
Case	16759930	AR	Unable to classify	DSD - exclusion criteria	25	NA	2006
Case	29085829	HAMP	Classified	NA	1	Single gene analysis	2017
Case	29345162	CYP17A1	Not classified because enough data was collected	NA	52	NA	2018
Case	23940125	CYP11B1	Not classified because enough data was collected	NA	9	NA	2013
Case	29854486	CYP17A1	Not classified because enough data was collected	NA	52	NA	2018
Case	33586216	CYP17A1	Not classified because enough data was collected	NA	52	NA	2021
Case	29090880	NA	Unable to classify	DSD - exclusion criteria	97	NA	2016
Case	29232904	YARS	Unable to classify	Severe phenotype	1	NA	2017
Case	32612575	CHD7	Not classified because enough data was collected	NA	11	Targeted NGS	2020
Case	32612575	GLI2	Unable to classify	Digenic inheritance reported. Gene causes much more severe syndrome.	1	Targeted NGS	2020
Case	32612575	IGSF10	Unable to classify	Digenic inheritance reported. Gender of the patients is not reported.	4	Targeted NGS	2020
Case	32612575	OTX2	Unable to classify	Digenic inheritance reported. Gender of the patients is not reported.	1	Targeted NGS	2020
Case	31726455	NA	Unable to classify	Self limiting delayed puberty was not considered a reproductive failure phenotype	97	NA	2020
Case	21683950	LHCGR	Classified	NA	12	WES	2011
Case	34093671	ZP3	Classified	NA	7	WES	2021
Case	21863341	PROP1	Unable to classify	No information about fertility is given in the case report	11	NA	2011
Case	34218387	CDC20	Classified	NA	4	WES	2021
Case	34480478	NA	Unable to classify	Authors did not attempt to identify the genetic cause of POI but only candidate genes	97	NA	2021
Case	11092704	LHCGR	Unable to classify	Variants reported cannot be tracked due to faulty nomenclature	12	Single gene analysis	2000
Case	33966269	TBPL2	Classified	NA	2	WES	2021
Case	33898437	CDC20	Classified	NA	4	WES	2021
Case	30827523	WEE2	Classified	NA	9	WES	2019
Case	29243140	IZUMO1R	Unable to classify	Only benign/likely benign variants reported	1	Single gene analysis	2018
Case	19464002	F5	Unable to classify	Association study	1	NA	2009
Case	34476630	WEE2	Classified	NA	9	WES	2021
Case	32613604	NR5A1	Not classified because enough data was collected	NA	27	NA	2020
Case	32613604	MCM9	Classified	NA	13	WES	2020
Case	32613604	INHA	Classified	NA	8	WES	2020
Case	32613604	HK3	Unable to classify	Benign variant	3	NA	2020
Case	33797006	GDF9	Classified	NA	21	Targeted NGS	2021
Case	34497033	STAG3	Classified	NA	13	Targeted NGS	2021
Case	34095689	NA	Unable to classify	Majority of patients have several variants, inheritance pattern unclear.	97	Targeted NGS	2021
Case	31727499	NA	Unable to classify	Not a genetic study	97	NA	2019
Case	34257419	PRDM9	Classified	NA	1	WES	2021
Case	34257419	ANKRD31	Classified	NA	1	WES	2021
Case	24912417	AMH	Unable to classify	Authors did not attempt to identify the genetic cause of POI (association study?)	2	NA	2014
Case	24912417	AMHR2	Unable to classify	Authors did not attempt to identify the genetic cause of POI (association study?)	2	NA	2014
Case	27610946	NR5A1	Not classified because enough data was collected	NA	27	NA	2017
Case	33888552	NHEJ1	Classified	NA	1	WES	2021
Case	30483911	NA	Unable to classify	Authors did not attemt to identify the causal variants, nut rather a risk factors (?)	97	NA	2019
Case	26752859	FSHR	Classified	NA	48	Single gene analysis	2015
Case	19391457	FSHR	Unable to classify	Article unavaliable	48	NA	2009
Case	15001619	FSHR	Unable to classify	Corrected and republished in 15080154	48	NA	2004
Case	16278261	FSHR	Classified	NA	48	Single gene analysis	2006
Case	8200927	CYP19A1	Unable to classify	DSD - exclusion criteria	6	NA	1994
Case	30829738	FSHR	Unable to classify	Missed nomenclature of the variant	48	NA	2019
Case	32577811	NLRP7	Not classified because enough data was collected	NA	38	NA	2020
Case	32484253	NLRP7	Not classified because enough data was collected	NA	38	NA	2020
Case	34087990	NLRP7	Not classified because enough data was collected	NA	38	NA	2021
Case	32814763	NLRP7	Not classified because enough data was collected	NA	38	NA	2020
Case	22169519	NLRP7	Not classified because enough data was collected	NA	38	NA	2011
Case	32055942	NLRP7	Not classified because enough data was collected	NA	38	NA	2020
Case	34330032	NLRP7	Not classified because enough data was collected	NA	38	NA	2021
Case	26121690	NLRP7	Not classified because enough data was collected	NA	38	NA	2015
Case	34189227	NLRP7	Not classified because enough data was collected	NA	38	NA	2021
Case	25082979	NLRP7	Not classified because enough data was collected	NA	38	NA	2014
Case	32592075	NLRP7	Not classified because enough data was collected	NA	38	NA	2020
Case	21439709	NLRP7	Not classified because enough data was collected	NA	38	NA	2011
Case	23201303	NLRP7	Not classified because enough data was collected	NA	38	NA	2013
Case	25097207	NLRP7	Not classified because enough data was collected	NA	38	NA	2014
Case	23880596	NLRP7	Not classified because enough data was collected	NA	38	NA	2013
Case	21507883	NLRP7	Not classified because enough data was collected	NA	38	NA	2011
Case	26544189	NLRP7	Not classified because enough data was collected	NA	38	NA	2015
Case	21659348	NLRP7	Not classified because enough data was collected	NA	38	NA	2011
Case	21421271	NLRP7	Not classified because enough data was collected	NA	38	NA	2011
Case	22025618	NLRP7	Not classified because enough data was collected	NA	38	NA	2011
Case	25982095	NLRP7	Not classified because enough data was collected	NA	38	NA	2015
Case	19066229	NLRP7	Not classified because enough data was collected	NA	38	Single gene analysis	2009
Case	18039680	NLRP7	Not classified because enough data was collected	NA	38	Single gene analysis	2008
Case	21623199	NLRP7	Not classified because enough data was collected	NA	38	NA	2011
Case	23515668	NLRP7	Not classified because enough data was collected	NA	38	NA	2013
Case	28008864	FGFR1	Not classified because enough data was collected	NA	42	NA	2017
Case	32871658	FGFR1	Not classified because enough data was collected	NA	42	NA	2020
Case	31605817	FGFR1	Not classified because enough data was collected	NA	42	NA	2020
Case	28087897	FGFR1	Not classified because enough data was collected	NA	42	NA	2017
Case	26277103	FGFR1	Not classified because enough data was collected	NA	42	NA	2015
Case	28411082	FGFR1	Not classified because enough data was collected	NA	42	NA	2017
Case	26931467	FGFR1	Not classified because enough data was collected	NA	42	NA	2016
Case	15605412	FGFR1	Not classified because enough data was collected	NA	42	Single gene analysis	2005
Case	29658329	FGFR1	Not classified because enough data was collected	NA	42	NA	2018
Case	24841555	FGFR1	Not classified because enough data was collected	NA	42	NA	2015
Case	12627230	FGFR1	Not classified because enough data was collected	NA	42	Single gene analysis	2003
Case	17186267	FGFR1	Not classified because enough data was collected	NA	42	Single gene analysis	2007
Case	20536592	FGFR1	Not classified because enough data was collected	NA	42	NA	2010
Case	23812909	FGFR1	Not classified because enough data was collected	NA	42	NA	2013
Case	25759380	FGFR1	Not classified because enough data was collected	NA	42	NA	2015
Case	31748124	FGFR1	Not classified because enough data was collected	NA	42	NA	2020
Case	25394172	FGFR1	Not classified because enough data was collected	NA	42	NA	2015
Case	26051373	FGFR1	Not classified because enough data was collected	NA	42	NA	2015
Case	33679600	FGFR1	Not classified because enough data was collected	NA	42	NA	2021
Case	23154428	FGFR1	Not classified because enough data was collected	NA	42	NA	2012
Case	31512363	FGFR1	Not classified because enough data was collected	NA	42	NA	2019
Case	17154279	FGFR1	Not classified because enough data was collected	NA	42	Single gene analysis	2007
Case	23082007	PROKR2	Not classified because enough data was collected	NA	17	NA	2012
Case	22223120	PROKR2	Not classified because enough data was collected	NA	17	NA	2011
Case	24276467	PROKR2	Not classified because enough data was collected	NA	17	NA	2014
Case	28616754	PROKR2	Not classified because enough data was collected	NA	17	NA	2017
Case	33413516	PROKR2	Not classified because enough data was collected	NA	17	NA	2021
Case	22466334	PROKR2	Not classified because enough data was collected	NA	17	NA	2012
Case	23386640	PROKR2	Not classified because enough data was collected	NA	17	NA	2013
Case	30415482	GNRHR	Not classified because enough data was collected	NA	39	NA	2018
Case	32514526	KISS1R	Not classified because enough data was collected	NA	26	NA	2020
Case	22335740	KISS1R	Not classified because enough data was collected	NA	26	NA	2012
Case	17595229	KISS1R	Not classified because enough data was collected	NA	26	Single gene analysis	2007
Case	20237166	KISS1R	Not classified because enough data was collected	NA	26	NA	2010
Case	31442544	KISS1R	Not classified because enough data was collected	NA	26	NA	2019
Case	26377475	KISS1R	Not classified because enough data was collected	NA	26	NA	2015
Case	24424048	KISS1R	Not classified because enough data was collected	NA	26	NA	2014
Case	27094476	KISS1R	Not classified because enough data was collected	NA	26	NA	2016
Case	23825121	KISS1R	Not classified because enough data was collected	NA	26	NA	2013
Case	21183781	KISS1R	Not classified because enough data was collected	NA	26	NA	2011
Case	20631455	KISS1R	Not classified because enough data was collected	NA	26	NA	2010
Case	21093546	KISS1R	Not classified because enough data was collected	NA	26	NA	2011
Case	27663274	KISS1R	Not classified because enough data was collected	NA	26	NA	2016
Case	32813678	GNRH1	Unable to classify	Male patient	9	NA	2020
Case	9418701	GNRHR	Not classified because enough data was collected	NA	39	Single gene analysis	1997
Case	9425890	GNRHR	Not classified because enough data was collected	NA	39	Single gene analysis	1998
Case	11318785	GNRHR	Not classified because enough data was collected	NA	39	Single gene analysis	2001
Case	9678526	GNRHR	Not classified because enough data was collected	NA	39	Single gene analysis	1998
Case	25016926	GNRHR	Not classified because enough data was collected	NA	39	NA	2014
Case	9371856	GNRHR	Not classified because enough data was collected	NA	39	Single gene analysis	1997
Case	16322390	GNRHR	Not classified because enough data was collected	NA	39	Single gene analysis	2005
Case	22679506	GNRHR	Not classified because enough data was collected	NA	39	NA	2012
Case	12788881	GNRHR	Not classified because enough data was collected	NA	39	Single gene analysis	2003
Case	15546906	GNRHR	Not classified because enough data was collected	NA	39	Single gene analysis	2005
Case	16418210	FGFR1	Not classified because enough data was collected	NA	42	Single gene analysis	2006
Case	15845591	FGFR1	Not classified because enough data was collected	NA	42	Single gene analysis	2005
Case	33134517	POLR3A	Not classified because enough data was collected	NA	17	NA	2020
Case	30414627	POLR3A	Not classified because enough data was collected	NA	17	NA	2018
Case	27612211	POLR3A	Not classified because enough data was collected	NA	17	NA	2016
Case	27465884	NLRP7	Not classified because enough data was collected	NA	38	Single gene analysis	2016
Case	33639414	KHDC3L	Not classified because enough data was collected	NA	13	NA	2021
Case	16462743	NLRP7	Not classified because enough data was collected	NA	38	Single gene analysis	2006
Case	19300480	NLRP2	Unable to classify	Severe phenotype	3	NA	2009
Case	31883645	NDNF	Classified	NA	1	Targeted NGS	2020
Case	17054399	PROK2	Classified	NA	7	Single gene analysis	2006
Case	17054399	PROKR2	Not classified because enough data was collected	NA	17	Single gene analysis	2006
Case	28324054	CCDC141	Unable to classify	Oligogenic unheritance	2	NA	2017
Case	32520725	CCDC141	Unable to classify	Variants in more than one gene in a patient. Enrichment analysis, not causative variant search.	2	NA	2020
Case	14678304	PROP1	Unable to classify	Male patient	11	NA	2004
Case	32620854	SMCHD1	Unable to classify	Severe phenotype	1	NA	2020
Case	26708526	FGFR1	Not classified because enough data was collected	NA	42	NA	2016
Case	26708526	GNRHR	Not classified because enough data was collected	NA	39	NA	2016
Case	29202173	NA	Unable to classify	Digenic unheritance	97	NA	2018
Case	17200176	FGFR1	Not classified because enough data was collected	NA	42	Single gene analysis	2007
Case	32162791	TBC1D20	Unable to classify	Severe phenotype	1	NA	2020
Case	25192046	FEZF1	Unable to classify	Male patient	1	NA	2014
Case	33313762	CLDN11	Unable to classify	Severe phenotype	1	NA	2021
Case	9177373	CYP19A1	Unable to classify	Karyotype is unknown	6	NA	1997
Case	16882753	FGFR1	Not classified because enough data was collected	NA	42	Single gene analysis	2006
Case	33369061	SEMA3A	Classified	NA	5	Targeted NGS	2021
Case	15598687	KISS1R	Unable to classify	Male patient	26	NA	2005
Case	30630810	NA	Unable to classify	Severe phenotype	97	NA	2019
Case	16764984	FGFR1	Not classified because enough data was collected	NA	42	Single gene analysis	2006
Case	10560999	EMX2	Unable to classify	No variants identified	1	NA	1999
Case	24092917	NA	Unable to classify	Severe phenotype	97	NA	2013
Case	27764520	NA	Unable to classify	Severe phenotype	97	NA	2016
Case	26421802	NA	Unable to classify	Severe phenotype	97	NA	2016
Case	17167799	NA	Unable to classify	Severe phenotype	97	NA	2007
Case	25742519	NA	Unable to classify	Severe phenotype	97	NA	2015
Case	9003500	NR0B1	Unable to classify	Karyotype is unknown	3	NA	1997
Case	29419336	NA	Unable to classify	Severe phenotype	97	NA	2018
Case	21304230	NA	Unable to classify	Severe phenotype	97	NA	2011
Case	10925376	NA	Unable to classify	Not a genetic study	97	NA	2000
Case	17710875	NA	Unable to classify	Severe phenotype	97	NA	2007
Case	9196902	NA	Unable to classify	Male patient	97	NA	1997
Case	33819414	HS6ST1	Classified	NA	5	WES	2021
Case	33819414	PROK2	Classified	NA	7	WES	2021
Case	33819414	GNRH1	Classified	NA	9	WES	2021
Case	33819414	HS6ST1	Classified	NA	5	WES	2021
Case	33819414	DCAF17	Classified	NA	13	WES	2021
Case	20967465	NA	Unable to classify	Severe phenotype	97	NA	2011
Case	17162714	PROP1	Classified	NA	11	Single gene analysis	2006
Case	21473985	NA	Unable to classify	Severe phenotype	97	NA	2011
Case	16116593	NA	Unable to classify	Severe phenotype	97	NA	2005
Case	33466118	NA	Unable to classify	Severe phenotype	97	NA	2021
Case	32620954	TCF12	Classified	NA	1	WES	2020
Case	32870266	NA	Unable to classify	Risk factor study	97	NA	2021
Case	20619369	NA	Unable to classify	Severe phenotype	97	NA	2010
Case	22927827	SEMA3A	Classified	NA	5	Single gene analysis	2012
Case	28440507	NA	Unable to classify	Severe phenotype	97	NA	2017
Case	31948187	PROP1	Classified	NA	11	Single gene analysis	2020
Case	8530621	CYP19A1	Unable to classify	DSD - exclusion criteria	6	NA	1995
Case	29808591	NA	Unable to classify	Severe phenotype	97	NA	2018
Case	29178447	NA	Unable to classify	Severe phenotype	97	NA	2017
Case	16984240	PROP1	Classified	NA	11	Single gene analysis	2006
Case	21888995	NA	Unable to classify	Severe phenotype	97	NA	2012
Case	14582926	AIRE	Unable to classify	Patient had no signs of hypogonadism	7	NA	2003
Case	27008691	CYP11A1	Classified	NA	1	Single gene analysis	2016
Case	11022176	PROP1	Classified	NA	11	Single gene analysis	2000
Case	32772338	NA	Unable to classify	Severe phenotype	97	NA	2021
Case	17451957	PMM2	Classified	NA	4	Single gene analysis	2007
Case	32060892	SEMA3A	Classified	NA	5	WES	2020
Case	27533310	NEUROG3	Classified	NA	1	Single gene analysis	2016
Case	17164310	KISS1R	Not classified because enough data was collected	NA	26	Single gene analysis	2007
Case	30730599	NA	Unable to classify	Severe phenotype	97	NA	2019
Case	24703149	HESX1	Unable to classify	Comment on 23465708	2	NA	2014
Case	9500540	LEP	Unable to classify	Benign variant	1	NA	1998
Case	16757106	KISS1R	Not classified because enough data was collected	NA	26	Single gene analysis	2006
Case	24790214	PNPLA6	Classified	NA	12	WES	2015
Case	15241480	NA	Unable to classify	Severe phenotype	97	NA	2004
Case	25033069	PNPLA6	Classified	NA	12	WES	2014
Case	12676923	NA	Unable to classify	Severe phenotype	97	NA	2003
Case	16960397	NA	Unable to classify	Severe phenotype	97	NA	2006
Case	20332248	TACR3	Classified	NA	9	Single gene analysis	2010
Case	20332248	TAC3	Classified	NA	4	Single gene analysis	2010
Case	19161141	NA	Unable to classify	Severe phenotype	97	NA	2009
Case	32350710	WFS1	Classified	NA	1	Single gene analysis	2020
Case	32415500	PROP1	Classified	NA	11	Targeted NGS	2020
Case	31388190	NA	Unable to classify	Severe phenotype	97	NA	2020
Case	32556881	ZP1	Not classified because enough data was collected	NA	11	NA	2020
Case	31292994	ZP1	Not classified because enough data was collected	NA	11	NA	2019
Case	33423275	ZP1	Not classified because enough data was collected	NA	11	NA	2021
