# Supplementary material for: A systematic review and standardized clinical validity assessment of genes involved in female reproductive failure
Source: Reproduction. 2022 Mar 29;163(6):351–63. doi: 10.1530/REP-21-0486 (PMC9066658; doi:10.1530/REP-21-0486)
Supplement: Supplementary Table S3. Gene curation. [file supplementary_table_3.xlsx]

## Sheet: S3_Gene_Curation
Supplementary Table S3. Gene curation.											Genetic evidence				Experimental evidence
											1pt: 1-2 patients, 2pt: 3-4 patients, 3pt: 5-9 patients, 4 pt: 10-24 patients, Definitive: >24 patients.	1pt: AD disease with significant excess of de novos, 1pt: AR disease with LOD score of >3.	1pt per publication.	1pt per likely pathogenic/pathogenic variant	1pt: function/expression consistent with disease, 1pt: physically interacts with gene characterized for same disease.	1pt: relevant pathology in vitro after similar genetic modification, 1pt: determination of mutational mechanism	1pt gene function in vivo related to pathology of human disease, 1pt phenotype and genotype match human disease.
											1-4	0-1	0-3	0-4	0-2	0-2	0-2			Implication in male infertility
HGNC gene name	OMIM gene:phenotype identifiler	OMIM Inheritance pattern	Reported inheritance pattern	Broad category	Target organ(s)	Condition	Cases	Condition syndromic or isolated	Score	Evidence level	Patient number score	Other statistical evidence	Number of replication studies	Number of (likely) pathogenic variants	Gene function	Gene disruption	Model organism	References (PMID)	Notes	Disease	Evidence level
AARS2	615889	AR	AR	Gonadal	Low tissue specificity	Progressive leukoencephalopathy associated with POI	Sporadic	Syndromic	13	Strong	3	0	3	4	0	2	1	31280959; 24808023; 27251004; 27734837; 32775515
ALOX12B	NA	NA	AD	Gonadal	Skin	POI	Familial	Syndromic	4	Limited	1	1	0	1	1	0	0	32253496
AMHR2	NA	NA	AD	Gonadal	Adrenal gland, Ovary	POI	Sporadic	Isolated	6	Limited	2	0	0	1	1	1	1	27430550	31301298; 31291191 - model organisms	Persistent Müllerian Duct Syndrome; OMIM:261550	Definitive
ANTXR1	230740	AR	AR	Gonadal	Low tissue specificity	GAPO (growth retardation, alopecia, pseudoanodontia) syndrome associated with POI	Familial	Syndromic	5	Limited	1	0	0	1	1	0	2	27426988
BTG4	619009	AR	AR	Post-gonadal	Testis	Zygotic cleavage failure	Familial/Sporadic	Isolated	7	Limited	2	0	0	4	0	1	0	32502391
POF1B	300604	XLR	XLD	Gonadal	Intestine, Skin	POI	Sporadic	Isolated	4	Limited	2	0	0	1	0	1	0	31026518	15459172 - translocations involving POF1B and benign variants, one variant of unclear nomenclature. 16773570 - patients reported, but one benign variant. 25676666 - describes case with translocatioin involving POF1B and a benign POF1B variant. 31523614 - describes duplication involving POF1B.
DMC1	NA	NA	AR	Gonadal	Testis	POI	Familial/Sporadic	Isolated	4	Limited	1	0	0	1	0	0	2	29331980		Non-obstructive azoospermia; OMIM:NA(PS258150)	Limited
ERCC6	616946	AD	AD	Gonadal	Low tissue specificity	POI	Familial/Sporadic	Isolated	8	Limited	3	0	1	2	1	1	0	26218421; 33109206	32789750 - variant found in a patient, but other variants listed as pathogenic/likely pathogenic as well. In Conference abstract DOI: 10.1530/endoabs.63.GP61 three heterozygous VUS are found in patients with POI
LHCGR	238320	AR	AR	Gonadal	Brain, Ovary, Testis	Empty follice syndrome/Luteinizing hormone resistance	Sporadic	Isolated	16	Strong	3	0	3	4	2	2	2	29912377; 24849377; 28175319; 9238276; 8923827; 8559204; 17761593; 9626144; 21683950	25989972 - only heterozygous variants	Leydig cell dysfunction with hypogonadism; OMIM:238320	Strong. Definitive; Definitive
PSMC3IP	614324	AR	AR	Gonadal	Testis	POI	Familial/Sporadic	Isolated	13	Strong	2	1	3	3	1	1	2	21963259; 29240891; 31042289; 30406445		Azoospermia; OMIM:NA (PS258150)	Limited
NR5A1	612964	AD	AD	Gonadal	Adrenal gland, Lymphoid tissue	POI	Sporadic	Isolated	17	Definitive	4	0	3	4	2	2	2	31787151; 24073220; 24067197; 23095176; 25099250; 22907560; 30406445; 22100173; 23543655; 22549935; 25989972; 24405868; 31831369; 23153500; 23096908		Isolated spermatogenic failure; OMIM:184757. Disorders of Sex Development (Prader scale 4; 5 or 6); OMIM:612965; OMIM:617480	Definitive
REC114	NA	NA	AR	Post-gonadal	Testis	Early embryonic arrest	Familial/Sporadic	Isolated	8	Limited	1	0	0	2	1	2	2	31704776
REC114	NA	NA	AR	Post-gonadal	Testis	Hydatidiform Mole	Familial/Sporadic	Isolated	6	Limited	1	0	0	1	1	1	2	30388401
MEI1	618431	AR	AR	Post-gonadal	Lymphoid tissue, Testis	Hydatidiform Mole	Familial/Sporadic	Isolated	10	Moderate	2	0	0	3	1	2	2	30388401		Non-obstructive azoospermia; OMIM:NA (PS258150)	Strong
C11orf80	618432	AR	AR	Post-gonadal	Skin	Hydatidiform Mole	Familial/Sporadic	Isolated	6	Limited	1	0	0	2	1	0	2	30388401
XRCC2	NA	NA	AR	Gonadal	Bone marrow	POI	Familial	Isolated	5	Limited	1	0	0	1	2	1	0	30489636		Non-obstructive azoospermia; OMIM: 617247	Moderate
SYCE1	616947	AR	AR	Gonadal	Testis	POI	Familial	Isolated	8	Limited	2	0	1	2	1	0	2	31925770; 25062452	27716277 - describes duplication of SYCE1 in a patient with POI which partially disrupts SYCE1 and covers additional genes too. 21256485 - describes heterozygous deletion involving SYCE1 however cytogenetic location analysis in GnomAD shows that deletion boundries are outside this gene (inconsistent nomenclature?)	Non-obstructive azoospermia; OMIM:616950	Limited
C14orf39	NA	NA	AR	Gonadal	Pituitary gland, Salivary gland, Testis	POI	Familial	Isolated	7	Limited	1	0	0	1	1	2	2	33508233
TWNK	616138	AR	AR	Gonadal	Low tissue specificity	Perrault syndrome associated with POI	Familial	Syndromic	10	Moderate	3	0	3	4	0	0	0	31455392; 28178980; 25355836; 32281099; 31852434; 26970254
TRIM37	253250	NA	AR	Gonadal	Testis	Mulibrey nanism associated with POI	Familial/Sporadic	Syndromic	6	Limited	2	0	0	2	0	0	2	29860321	27044324 - mice model. 28496510 - no DNA analysis performed, but phenotype corresponds.	Mulibrey nanism; OMIM:253250	Moderate
TRIP13	619011	AR	AR	Gonadal	Testis	Oocyte maturation defect	Familial/Sporadic	Isolated	10	Moderate	2	0	0	4	0	2	2	32473092	17696610 - mice model
MCM8	612885	AR	AR	Gonadal	Low tissue specificity	POI	Familial/Sporadic	Isolated	16	Strong	3	0	3	4	2	2	2	33109206; 28863940; 27802094; 32242235; 25437880; 31042289; 32048466; 32652893	27573988 - only heterozygous variants identified	Azoospermia	Unable to classify
MCM9	616185	AR	AR	Gonadal	Low tissue specificity	POI	Familial/Sporadic	Isolated	15	Strong	3	0	3	4	2	1	2	33109206; 27802094; 31042289; 26771056; 25480036; 26806154; 30406445; 32613604	32962729; 32145932 - only heterozygous variant found in a patients	Non obstructive azoospermia, OMIM: 610098	Limited
MCM9	NA	NA	AR	Pre-gonadal	Low tissue specificity	Hypogonadotropic hypogonadism	Sporadic	Isolated	7	Limited	1	0	0	1	2	1	2	33819414		Non obstructive azoospermia, OMIM: 610098	Limited
STAG3	615723	AR	AR	Gonadal	Testis	POI	Familial/Sporadic	Isolated	16	Strong	4	1	3	4	1	1	2	30006057; 31803224; 24597867; 31363903; 32634216; 28393351; 28802712; 33095795; 26059840; 33036707; 34497033		Non-obstructive Azoospermia; OMIM:NA (PS258150)	Moderate
TUBB8	616780	AD,AR	AD,AR	Gonadal	Testis	Oocyte maturation defect	Familial/Sporadic	Isolated	15	Definitive	4	0	3	4	2	2	0	26789871; 30297906; 32949002; 29671363; 27989988; 28652098; 33059025; 32524331; 29704226; 29877102; 27273344; 32063091; 32316999; 33009822;
WEE2	617996	AR	AR	Gonadal	Oocyte	Oocyte fertilization failure	Familial/Sporadic	Isolated	17	Definitive	4	0	3	4	2	2	2	29606300; 30628060; 30826994; 31428887; 33148236; 30827524; 33904356; 30827523; 34476630	23616086 - mice model
SYCP2L	NA	NA	AR	Gonadal	Parathyroid gland	POI	Familial/Sporadic	Isolated	8	Limited	1	0	0	2	1	2	2	32303603
EIF2B2	603896	AR	AR	Gonadal	Low tissue specificity	Ovarioleukodystrophy associated with POI	Familial/Sporadic	Syndromic	10	Moderate	2	0	3	4	1	0	0	21676421; 12707859; 32962729; 33538981; 29706645
EIF2B2	NA	NA	AR	Eugonadal	Low tissue specificity	Leukodystrophy with menometrorrhagia	Sporadic	Syndromic	4	Limited	1	0	0	2	1	0	0	31438897
EIF2B3	603896	AR	AR	Gonadal	Low tissue specificity	Ovarioleukodystrophy associated with POI	Familial/Sporadic	Syndromic	6	Limited	1	0	1	3	1	0	0	23115207; 22312164	33109206 and 32962729 - only patients with heterozygous VUS reported
EIF2B4	603896	AR	AR	Gonadal	Low tissue specificity	Ovarioleukodystrophy associated with POI	Familial/Sporadic	Syndromic	8	Limited	2	0	1	4	1	0	0	12707859; 29331873	32962729 - heterozygous variant in a patient
EIF2B5	603896	AR	AR	Gonadal	Low tissue specificity	Ovarioleukodystrophy associated with POI	Familial/Sporadic	Syndromic	14	Definitive	4	0	3	4	1	0	2	21676421; 19625339; 22699478; 12707859; 29555891; 33245593; 27651498; 18678442; 18005052	31587290 - mice
HFM1	615724	AR	AR	Gonadal	Pituitary gland, Testis	POI	Sporadic	Isolated	11	Moderate	2	0	2	4	1	0	2	33109206; 32962729; 24597873	31279343 and 26679638 - describes POI patient with heterozygous variants. 32606310 - Mice model.
CLPP	614129	AR	AR	Gonadal	Low tissue specificity	Perrault syndrome associated with POI	Familial	Syndromic	11	Moderate	3	0	2	4	0	0	2	27087618; 23541340; 32399598	23851121 - mice model
AIRE	240300	AD,AR	AD,AR	Gonadal	Brain, Lymphoid tissue	Autoimmune polyendocrinopathy syndrome with POI	Sporadic	Syndromic	13	Strong	3	0	3	4	0	1	2	23000069; 30150985; 10084559; 32627016; 34078422	32789750 - VUS found in a patient, but variants in another genes listed as pathogenic/likely pathogenic as well in the same patient
AR	NA	NA	XLD	Gonadal	Liver	POI	Sporadic	Isolated	7	Limited	1	0	1	2	1	0	2	20672904; 27989800		Partial androgen insentitivity syndrome; OMIM:312300/300633	Definitive
TLE6	616814	AR	AR	Post-gonadal	Thyroid gland	Early embryonic arrest	Familial/Sporadic	Isolated	17	Strong	4	0	3	4	2	2	2	32172300; 33020905; 31897846; 29606347; 26537248
ZP1	615774	AR	AR	Gonadal	Oocyte	Oocyte maturation defect/Empty follicle syndrome	Familial/Sporadic	Isolated	18	Definitive	4	1	3	4	2	2	2	32172300;30810869; 32573113; 32829425; 30778819; 31734689; 32329253; 24670168; 31909477; 31292994; 32244758; 32556881; 32619266; 33272616; 33423275; 28577617
FSHR	233300	AR	AR	Gonadal	Ovary, Testis	POI	Sporadic	Isolated	15	Definitive	4	0	3	2	2	2	2	32172300; 11889179; 33095795; 28591755; 28397217; 30691934; 12915623; 25875778; 26911863; 10551778; 29157895; 30610662; 28591755; 33036707; 30406445; 33119067; 7553856; 19172541	31077743; 23419799; 9696229 - only heterozygous variants. 27889471 - functional study	Hypergonadotropic hypogonadism; OMIM:NA (PS147950)	Moderate
FSHR	608115	AD	AD	Gonadal	Ovary, Testis	Spontaneous ovarian hyperstimulation syndrome	Sporadic	Isolated	16	Strong	4	0	3	4	2	2	1	20378412; 12930928; 12930927; 17721928; 15080154; 28446136; 30410807; 24058690; 26752859; 16278261		Hypergonadotropic hypogonadism; OMIM:NA (PS147950)	Moderate
CCNO	615872	AR	AR	Eugonadal	Choroid plexus, Pancreas, Testis	Primary cyliary diskinesia associated with infertility	Sporadic	Syndromic	6	Limited	1	0	1	2	0	0	2	32172300; 28801648	26777464 - authors state that 22% of patients are infertile however no any further detail is provided. 29245899 - mice model
LARS2	615300	AR	AR	Gonadal	Low tissue specificity	Perrault syndrome associated with POI	Familial/Sporadic	Syndromic	15	Strong	4	0	3	4	2	1	1	26657938; 29205794; 23541342; 30737337; 26970254; 32399598; 31274036
HARS2	614926	AR	AR	Gonadal	Low tissue specificity	Perrault syndrome associated with POI	Familial	Syndromic	15	Strong	3	0	3	4	1	2	2	31449985; 21464306; 31827252; 34406847
HSD17B4	233400	AR	AR	Gonadal	Liver	Perrault syndrome associated with POI	Familial	Syndromic	12	Moderate	2	0	2	3	1	2	2	20673864; 28830375; 31852434	16219629 - functional study	Non-Obstructive Azoospermia	Unable to classify
ZP3	617712	AD	AD,AR	Gonadal	Low tissue specificity	Oocyte maturation defect	Familial/Sporadic	Isolated	17	Strong	4	0	3	4	2	2	2	30810869; 32573113; 28646452; 33140178; 28886344; 33272616; 34093671	8787763 - mice model
ZP2	618353	AR	AD,AR	Gonadal	Brain	Oocyte maturation defect	Familial/Sporadic	Isolated	17	Strong	3	1	3	4	2	2	2	32829425; 30810869; 29895852; 28646452; 33272616; 28577617
KHDC3L	614293	AR	AR	Post-gonadal	Testis	Hydatidiform mole	Familial/Sporadic	Isolated	17	Definitive	4	0	3	4	2	2	2	31609975; 31847873; 31609975; 32210488; 31220306; 27621838; 23232697; 23125094; 29606347; 29463882; 21885028
NLRP7	231090	AR	AD,AR	Post-gonadal	Testis	Hydatidiform mole	Familial/Sporadic	Isolated	15	Definitive	4	0	3	4	2	1	1	32172300; 21623199; 17579354; 23880596; 31037924; 32055942; 31220306; 22646272; 24105752; 26606510; 23354651; 22770628; 21659348; 21439709; 19246479; 19066229	24615281 - mice model
NLRP5	NA	NA	AR	Post-gonadal	Parathyroid gland	Early embryonic arrest	Familial/Sporadic	Isolated	16	Strong	3	0	3	4	2	2	2	32172300; 33020905; 30877238; 32222962; 33073652
NLRP2	NA	NA	AR	Post-gonadal	Embryo	Early embryonic arrest	Familial/Sporadic	Isolated	16	Strong	3	0	3	4	2	2	2	30877238; 33020905	28630100; 22295082 - mice model
PADI6	617234	AR	AR	Post-gonadal	Oocyte	Early embryonic arrest	Familial/Sporadic	Isolated	16	Strong	3	0	3	4	2	2	2	33020905; 29606347; 27545678; 31664658; 31042289	27730629 - mice model
PADI6	NA	AR	AR	Post-gonadal	Oocyte	Hydatidiform Mole (partial?)	Familial/Sporadic	Isolated	8	Limited	1	0	1	2	2	1	1	29693651; 33583041
FIGLA	612310	AD	AR	Gonadal	Retina	POI	Familial/Sporadic	Isolated	8	Limited	1	0	1	1	1	2	2	29914564 and 30474133 report the same variant	25314148 and 18499083 report only heterozygous variants, two of them of unclear nomenclature, few bening and few VUS
FANCL	NA	NA	AD	Gonadal	Low tissue specificity	POI	Sporadic	Isolated	5	No evidence	1	0	0	2	0	0	2	32789750 - describes two patients with heterozygous variants, but have constructed FANCL−/− cell line.	Only knock out mice is infertile. 32851770 - Letter describing that heterozygous FANCL variants do not cause POI.
FOXL2	110100	AD	AD,AR	Gonadal	Ovary, Parathyroid gland	POI	Sporadic	Isolated	16	Strong	3	0	3	4	2	2	2	32962729; 12149404; 15459170; 12161610; 19429596	15181179 - no variants in sporadic POI	Oligozoospermia in combination with Blepharophimosis, corneal vascularization, deafness, and acroosteolysis	Unable to classify
FOXL2	608996	AD,AR	AD	Gonadal	Ovary, Parathyroid gland	Bplepharophimosis, epicanthus inversus, and ptosis syndrome associated with POI	Sporadic	Syndromic	17	Definitive	4	0	3	4	2	2	2	12567411; 31366388; 19969293; 20222838; 16131596; 29339661; 30198434; 28849110; 21068205; 16394030. 17089161 - AR case.	19515849 - functional analysis	Oligozoospermia in combination with Blepharophimosis, corneal vascularization, deafness, and acroosteolysis	Unable to classify
BMP15	300510	XL	XLD,XLR	Gonadal	Ovary	POI	Sporadic	Isolated	13	Strong	2	0	2	3	2	2	2	33095795; 28094433; 29169851	31957178 - functional analysis, demonstrates that only biallelic change leads to the pathology, 28094433 also demonstrates that heterozygosity does not cause the phenotype. 28377898; 16645022; 19438907; 19486016; 34187539 - only heterozygous variants detected. 25246117 - functional analysis.
GDF9	618014	AR	AR	Gonadal	Ovary, Testis	POI	Sporadic	Isolated	14	Strong	2	0	3	3	2	2	2	33095795; 33036707; 29044499; 30406445; GDF9	17482612; 16278619; 17156781; 20705511; 16645022; 19438907; 32155011; 24939957 - only heterozygous variants identified
GHR	NA	NA	AD	Gonadal	Adipose tissue, Liver	POI	Sporadic	Isolated	2	No evidence	1	0	0	0	0	0	1	32962729		Hypogonadotropic hypogonadism	Unable to classify
NBN	NA	NA	AR	Gonadal	Low tissue specificity	POI	Sporadic	Isolated	4	Limited	1	0	0	1	0	0	2	29706645
NBN	251260	AR	AR	Gonadal	Low tissue specificity	Nijmegen breakage syndrome with POI	Sporadic	Syndromic	4	Limited	1	0	0	1	0	0	2	31187634
EIF4ENIF1	NA	NA	AD	Gonadal	Low tissue specificity	POI	Sporadic	Isolated	4	Limited	1	0	1	2	0	0	0	31810472; 23902945
PREPL	NA	NA	AR	Gonadal	Low tissue specificity	PREPL deficiency associated with POI	Familial/Sporadic	Syndromic	2	No evidence	1	0	0	1	0	0	0	30924587
LMNA	NA	NA	AD	Gonadal	Low tissue specificity	Cardiomiopathy associated with POI	Sporadic	Syndromic/Isolated	5	Limited	1	0	1	2	0	0	1	19283854; 30406445	24008991 - cerresponding phenotype, but no variants identified
UBR2	NA	NA	AD	Gonadal	Low tissue specificity	POI	Sporadic	Isolated	3	No evidence	1	0	1	0	0	0	1	33095795; 28505269		Non-obstructive azoospermia; OMIM:NA (PS258150)	Limited
BMPR2	NA	NA	AD	Gonadal	Low tissue specificity	POI	Sporadic	Isolated	1	No evidence	1	0	0	0	0	0	0	33095795
GATA4	NA	NA	AR	Gonadal	Heart muscle, Ovary, Pancreas	POI	Sporadic	Isolated	4	Limited	1	0	0	1	1	0	1	33095795		46,XY Disorders of Sex Development (Prader scale 4; 5 or 6) resulting in anomalies of testicular development; OMIM:615542	Strong
PATL2	617743	AR	AR	Gonadal	Bone marrow, Lymphoid tissue	Oocyte maturation defect	Familial/Sporadic	Isolated	17	Definitive	4	0	3	4	2	2	2	28965849; 29661911; 32048119; 29697801; 28965844; 30765866
FANCM	618096	AR	AR	Gonadal	Low tissue specificity	POI	Sporadic	Isolated	11	Moderate	2	0	2	3	1	1	2	33036707; 29231814; 29231814		Oligozoospermia; OMIM:NA (PS258150)	Strong
MSH5	617442	AR	AR	Gonadal	Testis	POI	Familial/Sporadic	Isolated	7	Limited	1	0	0	1	1	2	2	28175301	18166824 - heterozygous gene variant identified in a patient
BNC1	618723	AD	AD	Gonadal	Esophagus, Testis	POI	Sporadic	Isolated	7	Limited	2	0	0	2	1	1	1	30010909
NOBOX	611548	AD	AD,AR	Gonadal	Oocyte	POI	Sporadic	Isolated	15	Strong	3	0	3	4	2	1	2	27836978; 31042289; 29067606; 34480423	Heterozygous mice is fertile, therefore heterozygous variants unlikely cause the phenotype. 17701902; 17701902; 21837770; 25514101 - only heterozygous variants identified. %HI and pLi score indicates that gene is not haploinsufficient.
MND1	NA	NA	AR	Gonadal	Bone marrow, Lymphoid tissue, Testis	POI	Sporadic	Isolated	6	Limited	1	0	0	1	2	0	2	31042289
SOHLH1	617690	AR	AR	Gonadal	Brain, Choroid plexus, Testis	POI	Sporadic	Isolated	10	Moderate	2	0	1	4	1	0	2	25774885; 31042289	27603904 - only heterozygous variant identified	Non-obstructive azoospermia	No evidence
MRPS22	618117	AR	AR	Gonadal	Low tissue specificity	POI	Familial/Sporadic	Isolated	10	Moderate	2	0	1	4	1	1	1	31042289; 29566152	Complete deficiency of Mrps22 results in embryonic lethality in mice
FOXO3	NA	NA	AD	Gonadal	Low tissue specificity	POI	Familial/Sporadic	Isolated	6	Limited	2	0	0	4	0	0	0	20219431
NOG	NA	NA	AD	Gonadal	Brain, Placenta	Proximal symphalangism associated with POI	Sporadic	Syndromic	1	No evidence	1	0	0	0	0	0	0	15066478
PANX1	618550	AD	AD,AR	Gonadal	Low tissue specificity	Oocyte maturation defect	Sporadic	Isolated	7	Limited	1	0	0	2	1	2	1	30918116 - only two families out of four having at least VUS (two having (likely) benign variants	33495594 - two likely bening variants identified
FH	150800	AD	AD	Gonadal	Liver	Hereditary leiomyomatosis and renal cell carcinoma associated with POI	Sporadic	Syndromic	15	Definitive	4	0	3	4	1	2	1	31262952; 31564060; 27566483; 26457356; 28691741; 11865300	22677546; 21630274; 19963135 - functional studies
FMR1	311360	XL	XLD	Gonadal	Brain, Ovary, Low tissue specificity	POI	Sporadic	Isolated	12	Definitive	4	0	3	1	1	1	2	31026518; 33538981; 23107817; 33118925; 26593861; 27876427; 24912415; 29071876; 29275276	32377997; 32101156
LHX1	NA	NA	AD	Eugonadal	Kidney	Mayer Rokitansky Kuster Hauser syndrome	Sporadic	Syndromic	4	Limited	1	0	0	1	1	0	1	22740494	28061432; 23954021; 20797712 - only heterozygous VUSs
SHOX	NA	NA	AD	Eugonadal	Brain	Mayer Rokitansky Kuster Hauser syndrome	Sporadic	Syndromic	5	Limited	3	0	0	1	1	0	0	20847698
SGO2	NA	NA	AR	Gonadal	Lymphoid tissue, Testis	POI	Sporadic	Isolated	4	Limited	1	0	0	1	0	0	2	27629923
MSH4	NA	NA	AR	Gonadal	Brain, Epididymis, Testis	POI	Familial	Isolated	7	Limited	1	0	1	1	1	1	2	33448284; 28541421		Maturation arrest	No evidence
POLR2C	NA	NA	AD	Gonadal	Low tissue specificity	Hypothyroidism associated with POI	Familial	Syndromic	2	No evidence	1	0	0	0	0	1	0	29367954
POLR3H	NA	NA	AR	Gonadal	Low tissue specificity	POI	Familial	Isolated	5	Limited	1	0	0	1	0	1	2	30830215
CDC20	NA	NA	AR	Post-gonadal	Bone marrow, Lymphoid tissue, Testis, Embryo	Early embryonic arrest	Familial/Sporadic	Isolated	17	Strong	4	0	3	4	2	2	2	32666501; 33683667; 34218387; 33898437		Non-obstructive azoospermia	Unable to classify
KISS1R	614837	AR	AR	Pre-gonadal	Brain	Hypogonadotropic hypogonadism	Familial	Syndromic	18	Definitive	4	1	3	4	2	2	2	31073722; 31885997; 30905142; 25262569; 20371656; 23349759; 21193544;		Kallmann syndrome; OMIM:614837	Moderate
POLR3B	614381	AR	AR	Pre-gonadal	Brain, Low tissue specificity	4H leukodystrophy associated with hypogonadotropic hypogonadism	Familial/Sporadic	Syndromic	16	Definitive	4	1	3	4	2	2	0	25339210; 26478204; 32319736; 33005949; 23643445	28589944 - describes patient with more severe syndrome. 31221184 - mice model.	Isolated hypogonadotropic hypogonadism; OMIM:NA (PS147950)	No evidence
POLR3B	NA	NA	AR	Pre-gonadal	Low tissue specificity	Hypogonadotropic hypogonadism	Familial/Sporadic	Isolated	7	Limited	1	0	0	2	2	2	0	27512013	31221184 - mice model.	Isolated hypogonadotropic hypogonadism; OMIM:NA (PS147950)	No evidence
POLR3A	607694	AR	AR	Pre-gonadal	Brain, Low tissue specificity	4H leukodystrophy associated with hypogonadotropic hypogonadism	Familial/Sporadic	Syndromic	16	Definitive	4	1	3	4	2	2	0	25339210; 23694757; 21855841; 29618326; 33005949; 23643445; 23694757	33134517, 27612211- describes patients with more severe syndromes. 28407788, 31221184 - mice model.	Kallmann syndrome; OMIM:NA (PS147950)	Unable to classify
POLR1C	616494	AR	AR	Pre-gonadal	Brain, Low tissue specificity	4H leukodystrophy associated with hypogonadotropic hypogonadism	Familial/Sporadic	Syndromic	14	Strong	4	0	2	4	2	2	0	26151409; 33005949; 33005949
PLXNA1	NA	NA	AD	Pre-gonadal	Low tissue specificity	Hypogonadotropic hypogonadism	Familial/Sporadic	Isolated	4	Limited	1	0	0	2	1	0	0	30467832	31690636 demonstrates that only the combined loss of PLXNA1 and PLXNA3 phenocopied the full spectrum of nasal axon and GnRH neuron defects of SEMA3A knockout mice (digenic inheritance)	Kallmann syndrome; OMIM:NA (PS147950)	Strong
PLXNA3	NA	NA	AD	Pre-gonadal	Low tissue specificity	Hypogonadotropic hypogonadism	Familial/Sporadic	Isolated	4	Limited	1	0	0	1	1	1	0	33495532	31690636 demonstrates that only the combined loss of PLXNA1 and PLXNA3 phenocopied the full spectrum of nasal axon and GnRH neuron defects of SEMA3A knockout mice (digenic inheritance)
SRA1	NA	NA	AR	Pre-gonadal	Low tissue specificity	Hypogonadotropic hypogonadism	Familial/Sporadic	Syndromic/Isolated	4	Limited	1	0	1	1	1	0	0	32982993; 32982993		Isolated Hypogonadotropic hypogonadism; OMIM:NA (PS147950)	Limited
SEMA3F	NA	NA	AD	Pre-gonadal	Esophagus	Hypogonadotropic hypogonadism	Familial/Sporadic	Isolated	5	Limited	1	0	0	2	1	1	0	33495532
FGFR1	147950	AD	AD	Pre-gonadal	Brain, Low tissue specificity	Hypogonadotropic hypogonadism	Familial/Sporadic	Syndromic	17	Definitive	4	0	3	4	2	2	2	31200363; 20139426; 24776628; 22751423; 19489874; 16606836; 30216942; 31996231; 21682876; 24031091;	33679600 - functional study	Kallmann syndrome; OMIM:147950	Definitive
DUSP6	615269	AD	AD	Pre-gonadal	Salivary gland	Hypogonadotropic hypogonadism	Familial/Sporadic	Syndromic	4	Limited	1	0	0	1	2	0	0	23643382		Kallmann syndrome; Hypogonadotropic hypogonadism	Limited
IL17RD	615267	AD, AR, DD	AD	Pre-gonadal	Choroid plexus	Hypogonadotropic hypogonadism	Familial/Sporadic	Syndromic/Isolated	7	Limited	1	0	1	2	1	1	1	32389901 - three out of four families having only (likely) benign variants; 23643382 - majority of the listed variants are (likely) benign		Kallmann syndrome with hearing loss; OMIM:615267	Strong
FGF8	612702	AD	AD	Pre-gonadal	Skeletal muscle	Hypogonadotropic hypogonadism	Familial/Sporadic	Syndromic/Isolated	11	Moderate	2	0	3	2	1	1	2	3120036; 20463092; 24031091		Kallmann syndrome; OMIM: 612702	Moderate
HS6ST1	614880	AD	AD,AR	Pre-gonadal	Brain, Low tissue specificity	Hypogonadotropic hypogonadism	Familial/Sporadic	Syndromic/Isolated	16	Strong	3	0	3	4	2	2	2	29931354, 33680884; 21700882; 33819414; 33819414	29931354 - mice	Kallmann syndrome; OMIM:614880	Moderate
SPRY4	615266	AD	AD	Pre-gonadal	Low tissue specificity	Hypogonadotropic hypogonadism	Familial/Sporadic	Syndromic/Isolated	4	Limited	1	0	0	2	1	0	0	23643382		Hypogonadotropic Hypogonadism; OMIM:615266	Unable to classify
TACR3	614840	AR	AD,AR	Pre-gonadal	Brain, Retina, Urinary bladder	Hypogonadotropic hypogonadism	Familial/Sporadic	Syndromic/Isolated	17	Definitive	4	0	3	4	2	2	2	31200363; 20395662; 19079066; 33363893; 20194706; 22031817; 19755480; 20332248		Kallmann syndrome; OMIM:614840	Definitive
TAC3	614839	AR	AR	Pre-gonadal	Placenta	Hypogonadotropic hypogonadism	Familial/Sporadic	Syndromic/Isolated	14	Strong	3	0	2	4	2	1	2	19079066; 20194706; 23329188; 20332248		Kallmann syndrome; OMIM:614839	Limited
PROKR2	244200	AD	AD,AR	Pre-gonadal	Brain	Hypogonadotropic hypogonadism	Familial/Sporadic	Syndromic/Isolated	17	Definitive	4	0	3	4	2	2	2	31200363; 18559922; 18682503; 20022991; 24031091; 25678757; 21247312		Kallmann syndrome; OMIM:244200	Definitive
PROK2	610628	AD	AD,AR	Pre-gonadal	Bone marrow, Lymphoid tissue	Hypogonadotropic hypogonadism	Familial/Sporadic	Syndromic/Isolated	16	Strong	3	0	3	4	2	2	2	31200363; 17959774; 18559922; 20022991; 24031091; 17054399; 33819414		Kallmann syndrome; OMIM:610628	Moderate
PNPLA6	215470	AR	AR	Pre-gonadal	Low tissue specificity	Boucher‑Neuhäuser syndrome associated with hypogonadotropic hypogonadism	Familial/Sporadic	Syndromic	15	Strong	4	0	3	4	1	2	1	30015775; 33141049; 24355708; 25267340; 27866050; 33650466; 24790214; 25033069		Kallmann syndrome	Unable to classify
PNPLA6	NA	NA	AR	Pre-gonadal	Low tissue specificity	Gordon Holmes syndrome associated with hypogonadotropic hypogonadism	Familial/Sporadic	Syndromic	5	Limited	1	0	0	1	1	1	1	30555943		Kallmann syndrome	Unable to classify
RNF216	212840	AR	AD	Pre-gonadal	Low tissue specificity	Gordon Holmes syndrome associated with hypogonadotropic hypogonadism	Familial/Sporadic	Syndromic	7	Limited	1	0	0	2	1	2	1	23656588	30733708, 31087003, 27995769 - functional study
STUB1	618093, 615768	AD,AR	AR	Pre-gonadal	Low tissue specificity	Gordon Holmes syndrome associated with hypogonadotropic hypogonadism	Familial/Sporadic	Syndromic	8	Limited	1	0	1	2	1	2	1	25258038; 24113144
GNRHR	146110	AR	AD	Pre-gonadal	Brain, Pituitary gland	Hypogonadotropic hypogonadism	Sporadic	Syndromic/Isolated	17	Definitive	4	0	3	4	2	2	2	32763379; 16359986; 17179725; 28611058; 22035731; 12057744; 10999776; 27544332; 19449676; 12050282; 21717411; 16213849; 33592857; 29182666; 16868131; 11384641; 30947225; 17074994		Isolated Hypogonadotropic Hypogonadism; OMIM:146110	Definitive
GNRH1	614841	AR	AD,AR	Pre-gonadal	Brain, Low tissue specificity	Hypogonadotropic hypogonadism	Familial/Sporadic	Syndromic/Isolated	17	Strong	4	0	3	4	2	2	2	31200363; 21722705; 32134721; 26595427; 19535795; 23936060		Isolated Hypogonadotropic Hypogonadism; OMIM:614841	Strong
SOX10	611584; 613266	NA	AD	Pre-gonadal	Brain, Salivary gland	Waardenburg syndrome associated with hypogonadotropic hypogonadism	Sporadic	Syndromic/Isolated	16	Strong	4	0	3	4	2	2	1	32763379; 33082981; 33442024; 25273316; 23643381	23643381 - mice	Kallmann syndrome; OMIM:NA (PS147950)	Definitive
CHD7	612370	AD	AD	Pre-gonadal	Brain	Hypogonadotropic hypogonadism	Sporadic	Syndromic/Isolated	17	Definitive	4	0	3	4	2	2	2	32763379, 22399515; 25077900; 19021638; 26741373; 29144511	21596839 - mice	Kallmann syndrome without CHARGE phenotype; OMIM:612370	Definitive
SOX2	NA	NA	AD	Pre-gonadal	Brain, Esophagus	Hypogonadotropic hypogonadism	Sporadic	Syndromic/Isolated	7	Limited	3	0	0	1	1	0	2	17287405	16932809 - mice. 21326281 - Variant and the described phenotypical features within a family does not segregate. 29371155 - female has much more severe phenotype than HH.	Isolated hypogonadotropic hypogonadism (normosmic); OMIM:NA (PS147950)	Definitive
DCAF17	241080	AR	AR	Pre-gonadal	Low tissue specificity	Woodhouse-Sakati syndrome associated with hypogonadotropic hypogonadism	Familial	Syndromic	15	Strong	4	0	3	4	1	1	2	31152917; 29178422; 31472064; 26612766; 29574468; 21963443; 19026396; 21964978; 24015686; 26440089; 21044051; 31347785; 33819414		Hypogonadotropic hypogonadism	No evidence
HJV	602390	AR	AR	Pre-gonadal	Liver, Skeletal muscle, Tongue	Hemochromatosis associated with hypogonadotropic hypogonadism	Sporadic	Syndromic	8	Limited	2	0	2	3	0	0	1	16424663; 15685557; 20593054
LEPR	614963	AR	AR	Pre-gonadal	Liver	Obesity associated with hypogonadotropic hypogonadism	Familial/Sporadic	Syndromic	16	Strong	4	0	3	4	1	2	2	29545012; 17229951; 26925581; 25751111; 20382689	28505269 - heterozygous	Hypogonadotropic hypogonadism	Unable to classify
CYP21A2	201910	AR	AR	Pre-gonadal	Adrenal gland	Hyperandrogenism, nonclassic type, due to 21-hydroxylase deficiency	Familial/Sporadic	Syndromic	17	Definitive	4	0	3	4	2	2	2	31217034; 21750395; 30811025; 28669219; 24778650; 28188961; 11232002	27099846; 27376426 - only heterozygous variants reported. 24778650 - heterozygotes and 1 biallelic patient	Classic congenital adrenal hyperplasia; OMIM:201910	Definitive
HSD3B2	201810	AR	AR	Pre-gonadal	Adrenal gland	Non-classical 3 beta-hydroxysteroid dehydrogenase deficiency	Familial/Sporadic	Syndromic	17	Strong	4	0	3	4	2	2	2	15585552; 25619355; 22343390; 25322271; 31950145; 27626911; 24372086; 10973654; 10651755; 10843183		Adrenal hyperplasia due to 3β-hydroxysteroid dehydrogenase deficiency; OMIM:201810	Definitive
CYP11B1	202010	AR	AR	Pre-gonadal	Adrenal gland	Non-classical congenital adrenal hyperplasia	Familial/Sporadic	Syndromic	17	Definitive	4	0	3	4	2	2	2	28228528; 27316665; 25100385; 17124386; 28962970	27376426 - only heterozygous variants identified	46,XX Disorders of Sex Development (Prader scale 4; 5 or 6) due to congenital adrenal hyperplasia (11-beta-hydroxylase deficiency); OMIM: 202010	Definitive
LHX8	NA	NA	AD	Gonadal	Brain, Lymphoid tissue, Salivary gland	POI	Sporadic	Isolated	2	No evidence	1	0	0	0	1	0	0	27603904
SPIDR	NA	NA	AR	Gonadal	Low tissue specificity	Ovarian dysgenesis	Familial	Isolated	6	Limited	1	0	0	0	2	1	2	27967308
KHDRBS1	NA	NA	AD	Gonadal	Low tissue specificity	POI	Familial/Sporadic	Isolated	3	No evidence	1	0	0	0	1	1	0	28938739	Polygenic inheritance proposed in 29808484, including KHDRBS1
NUP107	618078	AR	AR	Gonadal	Low tissue specificity	Ovarian dysgenesis	Familial	Isolated	9	Moderate	1	1	1	1	1	2	2	26485283; 29363275
NANOS3	NA	NA	AD,AR	Gonadal	Brain, Testis	POI	Familial	Isolated	7	Limited	1	0	1	1	1	1	2	25054146; 24091668 - dominant		Azoospermia and oligozoospermia	Unable to classify
TBPL2	NA	NA	AR	Post-gonadal	Skeletal muscle	Oocyte maturation defect	Sporadic	Isolated	9	Moderate	2	0	1	0	2	2	2	33893736; 33966269
MARF1	NA	NA	AR	Post-gonadal	Low tissue specificity	POI	Sporadic	Isolated	6	Limited	1	0	0	0	2	1	2	30406445
MEIOB	NA	NA	AR	Post-gonadal	Testis	POI	Familial	Isolated	7	Limited	1	0	0	1	2	1	2	31000419		Non-obstructive azoospermia; OMIM:617706	Limited
NOTCH2	NA	NA	AD	Post-gonadal	Low tissue specificity	POI	Familial	Isolated	4	Limited	1	0	1	1	0	0	1	32312275; 28505269		Persistent mullerian duct syndrome	Unable to classify
FBXO43	NA	NA	AR	Post-gonadal	Testis	Early embryonic arrest	Familial	Isolated	9	Moderate	2	0	0	3	1	1	2	34052850		Oligoasthenoteratozoospermia	Limited
POLG	157640; 258450	AD,AR	AD,AR	Post-gonadal	Low tissue specificity	Progressive external ophthalmoplegia associated with POI	Familial	Syndromic/Isolated	17	Strong	4	0	3	4	2	2	2	16595552; 29992832; 15351195; 22405928; 19578034; 20701905; 15534189; 16080118; 17420318; 15351195		Non-obstructive azoospermia; OMIM:NA (PS258150)	No evidence
RET	NA	NA	AD	Gonadal	Adrenal gland, Brain, Parathyroid gland	Hashimoto's thyroiditis associated with POI	Sporadic	Isolated	3	No evidence	1	0	0	0	0	1	1	15472167
HAX1	610738	AR	AR	Gonadal	Low tissue specificity	Congenital neutropenia associated with POI	Sporadic	Syndromic	7	Limited	4	0	1	2	0	0	0	23050867; 28681255
ESR1	615363	AR	AD	Gonadal	Cervix, Endometrium, Fallopian tube	POI	Sporadic	Isolated	8	Limited	1	0	0	1	2	2	2	30113650	A lot of association studies	46 XY Disorders of Sex development OMIM gene 133430	Limited
ADAMTS19	NA	NA	AD	Gonadal	Cervix, Endometrium, Smooth muscle	POI	Sporadic	Isolated	1	No evidence	1	0	0	0	0	0	0	25989972
SETX	606002	AR	AR	Gonadal	Low tissue specificity	Oculomotor Apraxia Type 2 associated with POI	Sporadic	Syndromic	9	Moderate	2	0	1	2	1	1	2	17593543; 19618424. 34193451 - heterozygous variant detected by MLPA, its possible that SNV on the second allele is present.	33337500 - mice
BRCA2	NA	NA	AR	Gonadal	Bone marrow, Lymphoid tissue, Testis	POI	Sporadic	Isolated	5	Limited	1	0	0	1	1	1	1	32482800		Idiopahic male infertility (including azoospermia, oligozoospermia, asthenozoospermia, and teratozoospermia)	Unable to classify
FSHB	229070	AR	AR	Pre-gonadal	Pituitary gland	Hypogonadotropic hypogonadism	Sporadic	Isolated	16	Strong	3	0	3	4	2	2	2	19966036; 20067895; 32367462; 30602350; 8220432; 9280841; 15705395		Isolated Hypogonadotropic Hypogonadism; OMIM:229070	Moderate
WNT4	158330	AD	AD	Eugonadal	Skin	Mullerian aplasia and hyperandrogenism (Mayer Rokitansky Kuster Hauser syndrome)	Sporadic	Syndromic	13	Strong	2	0	2	3	2	2	2	18182450; 15317892; 16959810		46,XX Disorders of Sex Development	No evidence
GGPS1	619518	AR	AR	Gonadal	Low tissue specificity	Muscular dystrophy with hearing loss and POI (Perrault syndrome)	Familial/Sporadic	Syndromic	11	Moderate	3	0	1	4	1	1	1	32403198; 32399598
PEX6	614862; 614863	AD,AR	AR	Gonadal	Pancreas	Perrault syndrome associated with POI	Sporadic	Syndromic	4	Limited	1	0	0	2	1	0	0	32399598
TFAM	617156	AR	AR	Gonadal	Low tissue specificity	Sensorineural hearing loss with POI	Sporadic	Syndromic	4	Limited	1	0	0	1	1	1	0	32399598
NR3C1	615962	AD	AD	Pre-gonadal	Low tissue specificity	Glucocorticoid resistance	Sporadic	Syndromic	10	Moderate	2	0	1	3	2	1	1	30158362; 29510671; 32607951
HSF2BP	619245	AR	AR	Gonadal	Testis	POI	Sporadic	Isolated	5	Limited	1	0	0	1	2	1	0	32845237
BUB1B	NA	NA	AD	Gonadal	Bone marrow, Lymphoid tissue, Testis	POI	Sporadic	Isolated	7	Limited	1	0	0	2	1	1	2	32716490
CYP17A1	202110	AR	AR	Pre-gonadal	Adrenal gland	Congenital adrenal hyperplasia 46,XX	Sporadic	Syndromic	17	Definitive	4	0	3	4	2	2	2	26647153; 10856480; 15713706; 33748243; 26920256; 32870997; 22309630; 27959413; 31464148; 12701064	26018678 - mice. A lot of non-genetic studies describe POI in these patients, e.g. 28225307	46,XY Disorders of Sex Development (Prader stage 4, 5 or 6) due to 17-alpha-hydroxylase/17,20-lyase deficiency; OMIM:202110	Definitive
POR	613571	NA	AR	Pre-gonadal	Liver	Cytochrome P450 oxidoreductase deficiency	Sporadic	Syndromic	15	Strong	3	0	2	4	2	2	2	32242900; 32725309; 19837910; 14758361		Testicular regression syndrome	No evidence
TSC1	NA	NA	AD	Gonadal	Low tissue specificity	POI	Sporadic	Isolated	4	Limited	1	0	0	0	1	0	2	28505269
ATG7	NA	NA	AD	Gonadal	Low tissue specificity	POI	Sporadic	Isolated	2	No evidence	1	0	0	0	1	0	0	28505269
CXCR4	NA	NA	AD	Gonadal	Bone marrow, Lymphoid tissue	POI	Sporadic	Isolated	2	No evidence	1	0	0	0	0	0	1	28505269		Hypogonadotropic hypogonadism and Kallmann syndrome	Unable to classify
GREM1	NA	NA	AD	Gonadal	Gallbladder, Smooth muscle	POI	Sporadic	Isolated	1	No evidence	1	0	0	0	0	0	0	28505269
PTCH1	NA	NA	AD	Gonadal	Cervix	POI	Sporadic	Isolated	4	Limited	1	0	0	0	1	0	2	28505269
BMPR1A	NA	NA	AD	Gonadal	Low tissue specificity	POI	Sporadic	Isolated	3	No evidence	1	0	0	1	1	0	0	28505269
ADAMTS16	NA	NA	AD	Gonadal	Brain, Ovary	POI	Sporadic	Isolated	2	No evidence	1	0	0	0	1	0	0	28505269
SEBOX	NA	NA	AD	Gonadal	Not detected	POI	Sporadic	Isolated	1	No evidence	1	0	0	0	0	0	0	28505269
MTHFR	NA	NA	AD	Gonadal	Low tissue specificity	POI	Sporadic	Isolated	1	No evidence	1	0	0	0	0	0	0	28505269		Non-obstructive azoospermia; OMIM:617706	Unable to classify
BRD2	NA	NA	AD	Gonadal	Low tissue specificity	POI	Sporadic	Isolated	3	No evidence	1	0	0	0	2	0	0	28505269		Non-obstructive azoospermia; OMIM:NA (PS258150)	Unable to classify
BMP5	NA	NA	AD	Gonadal	Placenta	POI	Sporadic	Isolated	1	No evidence	1	0	0	0	0	0	0	28505269
TOPAZ1 (C3orf77)	NA	NA	AR	Gonadal	Testis	POI	Sporadic	Isolated	2	No evidence	1	0	0	0	1	0	0	28505269
ESR2	618187	AD	AD	Gonadal	Adrenal gland	POI	Sporadic	Isolated	6	Limited	1	0	0	1	2	0	2	23336950		Oligozoospermia and azoospermia	Unable to classify
PROP1	262600	AR	AR	Pre-gonadal	Pituitary gland	Combined pituitary hormone deficiency (CPHD) associated with hypogonadotropic hypogonadism	Familial/Sporadic	Syndromic/Isolated	16	Definitive	4	0	3	4	2	1	2	12153609; 23624138; 15302300; 17162714; 31948187; 16984240; 11022176; 32415500		Pituitary hormone deficiency; OMIM:262600	Definitive
SACS	270550	AR	AR	Gonadal	Low tissue specificity	Spastic ataxia associated with hypogonadotropic hypogonadism	Sporadic	Syndromic	4	Limited	1	0	0	1	2	0	0	16198375
DICER1	138800	AD	AD	Gonadal	Low tissue specificity	Multinodular goiter with or without Sertoli-Leydig cell ovarian tumors associated with virilization and amenorrhea	Sporadic	Syndromic	14	Strong	3	0	3	4	1	1	2	31952842; 29366348; 27664536; 32629665;
MRE11	604391	AR	AR	Gonadal	Low tissue specificity	Ataxia-telangiectasia-like disorder associated with POI	Sporadic	Syndromic	6	Limited	1	0	0	1	1	1	2	24733832
PRKAR1A	610489	AD	AD	Pre-gonadal	Low tissue specificity	Primary pigmented nodular adrenocortical disease associated with hypogonadism	Sporadic	Syndromic	6	Limited	1	0	0	1	1	1	2	28878664		Carney complex with oligoteratozoospermia or azoospermia	Unable to classify
MPV17	256810	AR	AR	Pre-gonadal	Low tissue specificity	Mitochondrial DNA depletion syndrome associated with amenorrhea	Sporadic	Syndromic	4	Limited	1	0	0	1	1	1	0	24190800
AIP	102200	AD	AD	Pre-gonadal	Low tissue specificity	Pituitary adenoma associated with hypogonadotropic hypogonadism	Sporadic	Syndromic	4	Limited	1	0	0	1	1	1	0	29849625
IGSF10	NA	NA	AD	Pre-gonadal	Ovary	Hypogonadotropic hypogonadism	Sporadic	Isolated	7	Limited	1	0	0	1	1	2	2	27137492	27137492 - only Hypothalamic amenorrhea was considered reproductive failure related phenotype, but not self-limiting delayed puberty.	Delayed puberty; OMIM:NA (PS147950)	Moderate
INSR	610549	NA	AD	Gonadal	Low tissue specificity	Insulin resistance associated with hypogonadism (PCOS)	Sporadic	Syndromic	5	Limited	1	0	0	1	1	1	1	31187077
HAMP	613313	AR	AR	Pre-gonadal	Liver	Hemochromatosis associated with hypogonadotropic hypogonadism	Sporadic	Syndromic	4	Limited	1	0	0	1	1	1	0	29085829
NDNF	618841	AD	AD	Pre-gonadal	Lung, Placenta, Retina	Hypogonadotropic hypogonadism	Sporadic	Isolated	8	Limited	2	0	0	4	1	0	1	31883645	33531459 - did not identify variants in this gene	Kallmann syndrome	Limited
SEMA3A	614897	AD	AD,AR	Pre-gonadal	Retina	Skeletal dysplasia associated with anosmia and hypogonadotropic hypogonadism	Sporadic	Syndromic	11	Moderate	4	0	2	4	0	1	0	33369061; 22927827; 32060892		Kallmann syndrome; OMIM:614897	Definitive
TCF12	NA	NA	AD	Pre-gonadal	Low tissue specificity	Hypogonadotropic hypogonadism	Sporadic	Isolated	3	No evidence	1	0	0	1	0	1	0	32620954
PRDM9	NA	NA	AD	Gonadal	Brain, Epididymis, Testis	POI	Sporadic	Isolated	5	Limited	2	0	0	0	1	1	1	34257419		Non-obstructive azoospermia	No evidence
ANKRD31	NA	NA	AD	Gonadal	Testis	POI	Sporadic	Isolated	5	Limited	1	0	0	2	1	1	0	34257419
NHEJ1	NA	NA	AD	Gonadal	Low tissue specificity	POI	Sporadic	Isolated	9	Moderate	1	0	0	2	2	2	2	33888552
CYP11A1	613743	NA	AR	Pre-gonadal	Adrenal gland	Primary adrenal insufficiency, 46,XX	Sporadic	Syndromic	6	Limited	1	0	0	2	2	0	1	27008691		Congenital adrenal insufficiency with partial 46,XY sex reversal (Prader stage 4; 5 or 6); OMIM:613743	Definitive
PMM2	212065	AR	AR	Gonadal	Low tissue specificity	Congenital disorder of glycosylation type Ia associated with POI	Familial	Syndromic	3	No evidence	1	0	0	2	0	0	0	17451957
NEUROG3	610370	AR	AR	Pre-gonadal	Brain, Intestine	Malabsorptive diarrhea associated with hypogonadotropic hypogonadism	Sporadic	Syndromic	5	Limited	1	0	0	4	0	0	0	27533310
WFS1	222300	AR	AR	Pre-gonadal	Low tissue specificity	Wolfram syndrome associated with hypergonadotropic hypogonadism	Sporadic	Syndromic	6	Limited	1	0	0	2	1	0	2	32350710	19664290 - mice
INHA	NA	NA	NA	Gonadal	Adrenal gland, Ovary, Testis	POI	Sporadic	Isolated	5	Limited	1	0	0	0	2	0	2	32613604
