# Supplementary material for: A systematic review and standardized clinical validity assessment of genes involved in female reproductive failure
Source: Reproduction. 2022 Mar 29;163(6):351–63. doi: 10.1530/REP-21-0486 (PMC9066658; doi:10.1530/REP-21-0486)
Supplement: Supplementary Table S4 [file supplementary_table_4.xlsx]

## Sheet: S4_Unable_To Classify
Supplementary Table S4
Genes marked as 'unable to classify'	How many times genes appered in the literature
AAAS	1
ABCA5	1
ABCB5	1
ABCC5	1
ABRAXAS1(FAM175A)	1
ACSL6	1
ADAM21	1
ADAMTSL1	1
ADAMTSL3	1
ALMS1	1
ALOX15	1
AMH	2
AMPD3	1
ANOS1	1
AOX1	1
AP4B1	1
ARFGAP3	1
ARHGEF3	1
ATF7IP	1
ATM	2
ATP13A4	1
AURKB	1
AXL	1
B3GALNT1	1
BBS9	2
BMP8B	3
BMPR1B	48
BNC2	1
BPESC1	1
BRCA1	2
BRSK1	1
C3	1
CALCRL	1
CAPRIN2	1
CBX2	1
CBX3	1
CCDC141	2
CCDC68	1
CCNJ	1
CDC25B	1
CDKN1B	2
CDS1	1
CENPH	1
CEP120	1
CEP162	1
CEP250	1
CEP295	1
CGB5	1
CGB8	1
CHST12	1
CITED2	1
CLDN11	1
CNOT6	1
COL4A5	1
COL4A6	2
CPEB1	4
CSF1R	1
CSMD1	1
CWF19L2	1
CYP19A1	6
CYP26B1	1
CYP4F12	1
DACH2	1
DAZL	1
DCC	1
DCT	1
DHH	1
DHRS11	1
DNAH11	1
DNAH5	1
DNAH6	1
DYNC2H1	1
EAP1	1
EMX2	1
ENPP6	1
ERCC2	1
EXO1	1
F5	1
FANCA	4
FANCG	1
FANLC	1
FBXO47	1
FCRL3	1
FDXACB1	1
FER1L6	1
FEZF1	1
FGF17	1
FGG	1
FLRT3	1
FMR2	2
FOXD1	1
FOXE1	2
FOXO4	1
FSHR	1
FST	1
GALT	3
GATA6	1
GLI2	1
GOLGA4	1
GPLD1	1
GPR3	2
GRIP1	1
HDX	1
HELQ	1
HESX1	2
HK3	3
HNF1B	1
HNRNPUL2	1
HOXA1	1
HOXA10	1
HOXA11	1
HOXA13	1
HOXA4	1
HOXA7	1
HSD11B1	1
HSD17B5	1
IGSF1	1
INSL3	1
IZUMO1R	1
KDM3A	1
KIAA2022(NEXMIF)	1
KITLG	1
KLB	1
KNTC1	1
LAMC1	1
LATS1	1
LEP	1
LHB	3
LHX9	1
LIF	1
LIG4	1
LMBRD1	1
LMO7	1
LRPPRC	1
LRRN3	1
MACF1	1
MAML3	1
MAP3K4	2
MBD4	1
METTL21A	1
MICAL2	1
MLH1	1
MOGAT1	1
MROH7	1
MSH2	1
MSH6	2
MT-ATP6	1
mtDNA	2
MTIF2	1
MYO19	1
NDN	1
NECL2	1
NLRP10	1
NLRP11	1
NOS3	1
NPY1R	1
NR0B1	3
NRIP1	1
NSMF	3
NT5C1B-RDH14	1
NXF2	1
NXF2B	1
NXF3	1
NXF4	1
NXF5	1
OR10J3	1
OR51S1	1
OSBPL5	1
OTUD4	1
OTX2	1
PABPC1L	1
PBX1	2
PCOLCE2	1
PDC	1
PDCL2	1
PDPK1	1
PGAP3	1
PGRMC1	1
PIF1	1
PIWIL1	1
PLCD4	1
PLK1	1
PLP1	1
POLR3K	1
POU5F1	1
PPP1R36	1
PPRC1	1
PRDM1	2
PRLR	1
PRRC2C	1
PTEN	1
PTPRG	1
PTX3	1
QRFPR	1
RAD51	1
RAD54L	1
REC8	1
RELN	1
REXO4	1
RMI1	1
RPL10	1
RSPO2	1
RUFY2	1
S1PR3	1
SALL4	3
SDK1	1
SEMA6D	1
SEMA7A	2
SF1	1
SGCA	1
SHANK3	1
SHKBP1	1
SIRT1	1
SIRT5	1
SKP2	1
SLC17A1	1
SLC25A43	1
SLC25A5	1
SLC25A5-AS1-RNAgene	1
SLC3A1	1
SMC1B	1
SMCHD1	1
SMPD1	1
SOHLH2	1
SPO11	1
SRD5A2	3
STRA8	1
SYCP3	4
SYNJ1	1
TBC1D20	1
TBP	1
TBX6	1
TCF21	1
TCF7	1
TG	2
TGFBR3	3
THBD	1
THBS1	1
TINF2	1
TLK1	1
TMEM150B	1
TOP3B	1
TOR3A	1
TP63	1
TRAM1	1
TRPM7	1
TRUB1	1
TTF1	1
TTN	1
TUBB3	2
UMODL1	1
USP53	1
VCX	1
VPS13C	1
VPS33B	1
VWA9	1
WDR11	1
WISP3	1
WNT6	1
WNT9B	1
WRN	1
WT1	5
XIST	1
XPNEP2	1
XPNPEP1	1
XPNPEP2	1
XPO1	1
YARS	1
YES1	1
YIPF7	1
ZBTB26	1
ZDHHC15	1
ZFHX4	1
ZNF729	1
ZP4	2
